# Supplementary material for: A Comparative Genomic and Phylogenetic Investigation of the Xenobiotic Metabolism Enzymes of Cytochrome P450 in Elephants Shows Loss in CYP2E and CYP4A
Source: Animals (Basel). 2023 Jun 9;13(12):1939. doi: 10.3390/ani13121939 (PMC10294912; doi:10.3390/ani13121939)
Supplement: Supplementary file 1 [file animals-13-01939-s001.zip]

Archive with 30 entries (27 files):
- .DS_Store
- CYP seq file/
- CYP seq file/.DS_Store
- CYP seq file/CYP2A.txt
- CYP seq file/CYP2C.txt
- CYP seq file/CYP2E_pseudo.fas
- CYP seq file/CYP3A.txt
- CYP seq file/CYP4As_Group3.fas
- CYP seq file/CYP4A_group1.fas
- CYP seq file/CYP4A_group2.fas
- CYP seq file/CYP4A_group4.fas
- CYP seq file/CYP4A_group5.fas
- CYP2E/
- CYP2E/.DS_Store
- CYP2E/CYP2E_pseudo_aa.xlsx
- CYP2E/CYP2E_pseudo_nc.xlsx
- CYP4A/
- CYP4A/.DS_Store
- CYP4A/CYP4As_Group3_aa.xlsx
- CYP4A/CYP4As_Group3_nc.xlsx
- CYP4A/CYP4A_group1_aa.xlsx
- CYP4A/CYP4A_group1_nc.xlsx
- CYP4A/CYP4A_group2_aa.xlsx
- CYP4A/CYP4A_group2_nc.xlsx
- CYP4A/CYP4A_group4_aa.xlsx
- CYP4A/CYP4A_group4_nc.xlsx
- CYP4A/CYP4A_group5_aa.xlsx
- CYP4A/CYP4A_group5_nc.xlsx
- Figure S1. Cofirmation for pseudonization of CYP4A.pdf
- Table S1. Assemble and annotation information.pdf
