# Supplementary material for: A Comparative Genomic and Phylogenetic Investigation of the Xenobiotic Metabolism Enzymes of Cytochrome P450 in Elephants Shows Loss in CYP2E and CYP4A
Source: Animals (Basel). 2023 Jun 9;13(12):1939. doi: 10.3390/ani13121939 (PMC10294912; doi:10.3390/ani13121939)
Supplement: Supplementary file 1 [file animals-13-01939-s001.zip › CYP seq file/CYP2C.txt]

>B. taurus CYP2C85 XM 005225642 LOC540627
---------------------------ATGCATCTCCAT------------------------------------------------------------------------------------------------------------------------------------------------------TCCCAGCTCTCAAAAGTCTACGGCCCTGTGTTCACTCTGTATTTTGGCATGAACCCCCTGGTGGTCTTGCATGGATATGAAGCAGTGAAAGAAGCTCTGATCGGCCTGGGAGAGGAGTTTTCTGGAAGAGGCAGTTGCCCAGTGATTCAAAGAGCTTCTAAGGGATATGGAGTCATTTTCAGCAATGGGAAGATATGGAAGGAGACCCGGCGCTTCTCCCTCATGACCCTGCGGGATTTCGGGATGGGGAAGAGGAGCATGGAGGACCGTGTTCAACAGGAAGCGTGCTGCCTGGTGGAGGAGTTGAGAAAAACCGATGGGTTGCCCTGTGATCCTACTTTCATCCTGGGCTGTGCTCCCTGCAATGTGATCTGCTCCATTATTTTCCAGAATCATTTTGATTATAAAGATCAGATTTTTCTAGATCTAATGGAAAGACTGAATGAAAACGCCAGAATTCTGGGCTCTCCATGGATTCAGCTCTGCAGTTCTTTCCCTGCTCTCATTGATTATGTCCCAGGGAAACATAAAAAATTCTTTGAAAATTATGCTTGTATGAAAAGTTATGTTTTGGAGAAAACAAGGGAACACCAAGCATCCCTGGACATGAACAACCCTCGGGACTTTATTGATTGTTTCCTGACCAAGATGGAACAGGAAAAGCACAATCAAGAACTGGAGTATACAGTTGAAAACTTGGCACACACTGTATTGGATTTGTTTGTGGCTGGGACAGAGACGACGAGCACCACACTGAGATATGGGCTCCTCCTCCTGCTGAAACACCCAGAGGTCACAGCTAAGGTCCAGGAAGAGATTGACCATGTCATTGGCAGACACCGGAGCCCCTGCATGCAGGACAAGAGCCACATGCCCTACACAGATGCTGTGGTCCACGAGATCCAGAGATACATTGACCTGGTCCCCACCAACCTGCCCCATGCGGTGACCTGTGACATTAAATTCAGAAACTACCTCATCCCAAAGGGCACAGGTATATTAACATCACTGACTTCTGTGCTATATGATGACAAAGAATTTCCCAACCCAGAGGTGTTTGACCCTGGCCACTTTCTGGATGAGAGTGGCAACTTTAGGAAGAGTGACCATTTCATGGCTTTCTCAACAGGGAAACGGATTTGTGTGGGAGAGGGCCTGGCCCGCATGGAGCTGTTTTTATTCCTGACCACAATTTTACAAAACTTTACCTTGAAATCTGTGGTTGACCCAAAGGACCTCGACACCACCCCAGTTGTCAATGGGTTACTTTCTGTGCCACCTTTTTACCAGCTCTGTTTCATTCCTGTGTGA---------------------------------------------------------------------------------------------------------------------------------------------------------------------------------------------------------------------------
>B. taurus CYP2C87 NM 001076427 XM 868650
---------------------------ATGGATCTGGCTGTGGTCCTCGTGCTCTGTCTCTCCTGTCTGCTTCTCCTCTCACTCTGGAAACAGAGCTCTGGGAAAGGGAAGCTCCCGCCAGGCCCCACTCCTCTCCCAATTCTTGGAAATATCTTTCAGTTAGATGTTAAGAATATCAGCAAATCTTTAACCAGTCTCTCAAAAGTCTACGGCCCTGTGTTCACTGTGTATTTTGGAATGAAGCCCACAGTAGTTTTGCATGGATATGAAGCAGTGAAGGAAGCTCTGATTGATTTGGGAGAGGAGTTTTCTAGAAGAGGCAGTTTCCCAGTGATTGAAAGAAATGTTAAGGGACACGGAATCGTATTCAGCAACGGGAAAACGTGGAAGGAGACCCGCCGCTTCTCCCTCATGACGCTGCGTAATTTCGGGATGGGCAAGAGGAGCATCGAGGACCGCGTTCAAGAGGAAGCGCGCTGCCTGGTGGAGGAGCTGCGAAAAACCAACGGGTTGCCCTGTGATCCTACTTTCATCCTGGGCTGTGCTCCCTGCAATGTGATCTGCTCCATTATTTTCCAGAACCGTTTTGATTATAAAGATCAGACTTTTTTAAATCTAATGAAAACAATAAATGAAAATATCAAGATTTTGGGCTCTCCGTGGATTCAGGTCCTCAATATTTTCCCTGTGCTCCTTGATTTTTTCCCATATAGTTATAAAAAACTTTATACAAATACTGCTTATGTAAAAAATTATGTTTTGGAGAAAACAAGGGAACACCAAGCATCCCTGGATATTAACAATCCTCGAGACTTTATTGATTGCTTCCTGATCAAGATGGAGCAGGAAAAACACAATCATCAGTCAGAATATACATTTGAAAACCTGACAATCACTGTATCTGATTTGTTTGGAGCTGGGACAGAGACAACGAGCACCACACTGAGATACGGACTCCTCCTCCTGCTGAAGCACCCCGAAGTCACCGCTAAGATCCAGGAAGAGATTGACCGTGTGATTGGCAGACACCGGAGCCCCTGCATGCAGGACAGGACCCACATGCCCTACATGGATGCTGTGCTGCATGAGATCCAGAGATACATTGACCTGGCCCCTACGAGTGTACCTCATGCTGTGAATTGTGACGTGAAATTCAGAAACTACCTCATCCCCAAGGGCACAGATATACTAACATCACTGACTTCTGTGCTGCATGATGACAAAGAATTCCCCAACCCAGAGGTATTTGACCCTGGCCACTTCCTGGATGAGAATGGCAACTTTAGGAAGAGCGACTATTTCATGGCTTTCTCAGCAGGAAAACGGGTTTGTGTGGGAGAGGGCCTGGCCCGCATGGAGCTGTTTTTATTCCTGACCACAATTTTACAAACATTTACCTTGAAATCTGTGGTTGACCCAAAGGACCTCGACACCACTCCAGCTGTTACTGGGATAGCTAATGTGCCACCTCCTTACCAGCTCTGCTTTATTCCTGTGTGA---------------------------------------------------------------------------------------------------------------------------------------------------------------------------------------------------------------------------
>B. taurus CYP2C88 XM 002698396 LOC505468
---------------------------ATGGATCTGGCTGTGGTCCTGGTGCTCTGTCTCTCCTGTCTGCTTCTCCTTTCACTTTGGAAACAGAGCTCTGGGAAAGGGAAGCTCCCGCCGGGCCCCACTCCTCTGCCGATTCTTGGAAACATCCTACAGTTAGATGTTAAGAACATCAGCAAATCTTTAACCAACCTTTCAAAAGTCTATGGCCCTGTGTTCACTGTGTATTTTGGCATGAAGCCCATCGTGGTCTTGCATGGATATGAAGCAGTGAAAGAAGCCCTGATTGATCTGGGAGAGGAGTTTTCTGGAAGAGGAATGTTTCCATTGGCTGAAAGAGCTAATATAGTAAATGGAATCCTTTTCAGCAATGGGAAGACATGGAAGGAGATACGGCGCTTCTCCCTCATGACCCTGAGAAATTTTGGGATGGGGAAGAGGAGCATTGAGGACCGAGTTCAAGAGGAAGCCTGCTGCCTGGTGGAGGAGTTGAGAAAAACCAATGGGTTGCCCTGTGACCCCACTTTCATCCTGGGCTGTGCTCCCTGCAATGTGATCTGCTCCATTATTTTCCAGAACCGTTTTGATTATAAAGATCCAGTTTTTCTAGATCTAATGGAAAGATTGAACGAAATCCTCAGGATTCTGAGCTCTCCATGGGTTCAGGTTTGCAATAATTTCCCCGCACTCTTTGATTATTTACCAGGAAGTCATAACAAAGTACTTAAAAATGTTGCTAATTTAAAAAGTTTTGTGTTGGAGAAAGCAATGGAACACAAAGCATCCCTGGATATTAACAACCCTCGGGACTATATTGATTGTTTCCTAATCAGAATGGAGCAGGAAAAACAAAATCAACAATTGGAGTTTACTTTGGAAAACTTGACAACCACTGTATTTGATTTGTTTGGAGCTGGGACAGAGACAATGAGCACCACTCTGAGATATGGGCTCCTCCTGCTGCTGAAGCACCCAGAGGTCACAGCTAAGGTCCAGGAAGAGATTGACCGTGTGATTGGAAGACACCGGAGCCCCTGCATGCAGGACAGAAGCCACATGCCCTACACGGATGCTGTGGTCCACGAGATCCAGAGATACATTGACCTGGTCCCTTCCAGTCTGCCCCATATGGTGACCCATGACATTGAACTCAGAAACTATATCATCCCCAAGGGCACAGGTGTATTAGTATCACTGACTTCTGTGCTGTATGATGACAAAGTATTTCCTAACCCAGAAATGTTTGACCCTGGCCACTTCCTGGATGACAGTGGTAACTTTAAAAAGAGTGACCACTTCATGCCTTTCTCAGCAGGAAAACGGATTTGTGCAGGAGAGAGCCTGGCCCGCATGGAGGTGTTTTTATTCCTGACAGTGATTTTACAAAAATTTACTTTGAAATCTGTGGTTGACCCAAAGGACATCGACACCACCCCAATTGCCAATGGGTTCGCTTCTGTGCCACCTCCTTACAAGCTCTGCTTCATTCCTCTGTAA---------------------------------------------------------------------------------------------------------------------------------------------------------------------------------------------------------------------------
>B. taurus CYP2C19 XM 024985569
---------------------------ATGGATCTCTTTGTAGTTCTAGTGATCTGTCTTTCTATTTTGATTTTCCTTTTTCTATGGAATCAGAGGCATGCCAAAGGGAAGCTGCCACCTGGGCCCACTCCTCTCCCAATTGTTGGAAATATTCTGCAGATAAATATTAAGAATGTCAGCAAATCCATAAGCAAGCTAGCAGAAGATTATGGTCCTGTGTTCACTCTGTATTTTGGCATGAAGCCCACTGTGGTGTTGCATGGATATGAAGCAGTGAAGCAAGTCCTGATTGATCAGAGTGAGGAATTTTCTGGCAGAGGTAGTTTACCAGTGGCAGACAACATCAACCAGGGATTAGGAATTGTTTTCAGCAATGGAGAAATATGGAAGCAAACTCGGCGTTTCTCCCTCATGGTTTTGAGGAATATGGGGATGGGGAAGAGGACTATTGAACACAGAATTCAAGAGGAAGCCTTATGTTTGGTGGAAGCATTAAAAAAAACCAATGGATCTCCTTGTGATCCTACTTTACTTCTGAGCTGTGCTCCCTGCAATGTGATCTGCTCCATTATTTTCCGGAATCGTTTTGAGTACAATGATGAGAGATTGCTAACCTTGATAAAATATTTTAATGAAAATTCAAGGCTTGTAAGCACCCCCTGGGTAGAGCTCTACAATACTTTCCCCTCTTTACTACATTATTTCCCAGGAAGTCATAATACAATATTTAAAAACATGACTGAGCAAAGAAAGTTTATTTTGGAGGAAATAAAGAAACACCAAGAATCCCTGGACCTCAATAACCCTCAAGATTTTATTGATTACTTTCTGATTAAAATGGAAAAGGAAAAACACAATAAACATTCTGAATTTACCATGGACAACTTGATCACCACCGTATGGGACGTGTTTAGTGCTGGAACAGAGACAACAAGCCTCACTCTGAGATATGGACTCCTGCTCCTGCTGAAGCACCCAGAGGTCACAGCTAAAGTTCAGGAAGAAATTGATCGTGTGGTTGGCAGAAACCGAAGCCCCTGCATGCAGGACAAGAGCTGCATGCCCTACACAGATGCTGTGCTGCATGAGATCCAGAGATACATTGACCTTGTCCCCAGCAGTATGCCCCATGCAGCAACTCAGGATGTTAAGTTCAGAGAATACCTCATTCCCAAG------------------------------------------------------------------------------------------------------------------------------------TTCAGTTCAGTCGCTCAGTCGTGT---------------------------------------------------------------------CCGACTCTTTGCGACCCCAGGAATTGC---AGCACGCCAGGCCTCCCTGTCCATCACCAACTCCCGGAGTTCACCCAAACTCATATCCATTGA---------------------------------------------------------------------------------------------------------------------------------------------------------------------------------------------------------------------------------
>B. taurus CYP2C23 XM 588845 NM 001075520
---------------------------ATGGAACGACTGGAAATCCTTGTGATTTGTGTCACTTGCCTGGTTTTTCTTTTTGTGTGGAAGAAAAGTCACAAAGGTGGAAAGCTCCCTCCTGGTCCAACTCCCCTTCCCATCATTGGGAATCTGATGCAACTAAACCTCAAGGACATCCCTGCATCTCTTTCCAAGTTGGCCAAACAATATGGACCTGTTTACACTCTGCACCTTGGATCCCAGACCACTGTGGTCTTACATGGATATGAAGTGGTGAAGGAAGCTCTAATTGACCAAGGTGATGAATTCCTTGGCAGAGCACATTTTCCTATTATTGACGATACCCAGAGAGGATATGGACTCATTTTCAGCAATGGAGACACGTGGAAGCAAATGCGGCGCTTCTCCCTTATGACCCTAAGGAACTTTGGGATGGGGAAGAGGAGCCTTGAGGAGAGGATCCAAGAGGAGGCCCAGTTTCTGGTGGAGGAGTTCAGGAAATCAGAGGCTCAGCCCTTTAACCCTGCTGTCACCCTGTCCTGTGCTACCTGCAACATCATCTGCTCCATCCTCTTCAACGAACGTTTCCACTACCAAGATAAGACCCTTCACTCCCTGCTGGATTTGTTAAATGAAAATTTTAATCGAATAAGCTCTCTCTGGAACCAGATTTACAATCTATGGCCAAAACTCATAAAGCCTCTCCCTGGAGAGCACAGAGCATTTTCAAAAAGGCTTAAGGATGTTCACTACTTTGTTCTGGAAAAAGTGAAGGAGCATCAAAAGTCCCTGAATCATAATAACCCTCGAGACTACATTGACTGTTTCCTCAGCAGGATGGAGCAGGAGAAACAGAACCCAGAGTCTCAATTTCACTTGGAAAACTTAGCAACCTGTGGATCAAATCTGTTTTCAGCAGGAGTAGAGACAACCACTGCCACCCTGAGTTACGGGTTGCTGCTCCTAATGAAATACCCTGAGGTTCAAGCCAAAGTTCATGAAGAAATTGACCGTGTGATTGGACGCACCCGAAGTCCCTGCATGAAGGACAAGATGAAGCTGCCCTATACAGAGGCTGTGTTGCATGAGATACAAAGATACGTCACCCTCGTTCCTTCTAACTTACCCCATGCTGTGGTCCAGGACACGAAATTCAGACAATATGTCATCCCCAAGGGTACTACTGTATTGCCGTTACTGTCTTCCATCTTGTACGACTGCAAGGAGTTTCCTAACCCAGAGAAGTTTGACCCAGGCCATTTTTTGGATAAAAATGGCAGCTTCAGGAAAACAAAATACTTTGTGGCTTTTTCCATTGGGAAACGGGCCTGTGTTGGAGAGGGCCTTGCCCAAATGGAGCTGTTCCTGTTCTTCACCACCATTCTGCAAAATTTTGTCCTGAAACCCCTGGGGGAGACAAAGGACATAGAGACCAAACCCATTGTTATTGGACTGATCAACATGCCACCACCCTTCAAGCTATGCCTTATCCCCAGATAA---------------------------------------------------------------------------------------------------------------------------------------------------------------------------------------------------------------------------
>B. taurus CYP2C31 XM 002698399 LOC785540
---------------------------ATGGATCTCTCTGTAGTTCTGGTGATCTGTCTTTCTATTTTGATTTTCCTTTTTCTATGGAATCAGAGGCATGCCAAAGGGACGCTGCCACCTGGGCCCACTCCTCTCCCAATTGTTGGAAATATTCTGCAGATAAATATTAAGAATGTCAGCAAATCCATAAGCAAGCTAGCAGAAGATTATGGTCCTGTGTTCACTCTGTATTTTGGCATGAAGCCCACTGTGGTGTTGCATGGATATGAAGCAGTGAAGCAAGTCCTGATTGATCAGAGTGAGGAATTTTCTGGCAGAGGTAGTTTACCAGTGGCAGACAACATCAACCAGGGATTAGGAATTATTTTCAGCAATGGAGAAATATGGAAGCAAACTCGGCGTTTCTCCCTCATGGTTTTGAGGAATATGGGGATGGGGAAGAGGACTATTGAACACAGAATTCAAGAGGAAGCCTTATGTTTGGTGGAAGCATTAAAAAAAACCAATGGATGTCCATGTGATCCTACTTTCCTTCTGACCTATGCTCCCTGCAATGTGATCTGCTCCATTATATTCCGGAATCGTTTTGAATACAGTGATGAAAGTTTTCTGACCTTGGCAAAGTATATTCATGAAAATGCAACAATTTTTAGCACCCCCTGGATTGAGCTCTACAATGCTTTCCCCTCTTTACTACATTATCTCCCAGGGAGTCATAACACATTATTTAAAAACATGACTGAGCAAAGAAAGTTTATTTTGGAGAAAATAAAGGAACACCAAGAATCCTTGGACCTCAATAACCCTCAAGACTTTATTGATTACTTCCTGATTAAAATGGAAAAGGAGAAACACAATAAACAGTCTGAGTTTACCATGGACAACTTGATCACCACTGTATGGGATGTATTTACTGCTGGAATAGAGACAACAAGCATCTCTCTGAAATACGGACTGCTGCTCCTGCTGAAGCACCCAGAGGTCACAGCTAAAGTCCAGGAAGAAATTAACCGTGTGGTTGGCAGAAACCGGAGTCCCTGCATGCAGGACAGGAGCCGCATGCCCTACACAGATGCTGTGATCCACGAGATCCAGAGATACATTGACATTGTCCCCAACAACCTACCCCATGCAGCAGCTCAGGACATTAAATTCAGAGAATATCTCATTCCCAAGGGCACAACCATATTAACATCTCTGACTTCTGTCCTGCACGATGGCAAGGAGTTTCCCAACCCAGAGCAGTTTGATCCTGGTCACTTCCTGGATAAAAGTGGTAACTTTAAGAAGAGTGACTACTTCATGGTTTTTTCAGCAGGAAAAAGAGTTTGTATTGGAGAAGGCCTGGCCCGCATGGAACTGTTTTTACTCCTGGTCAGCATTTTACAGAAATTTACCTTGAAACCTCTGGTTGATCCGAAGAACATTGATACTACACCACTTCTGAAAGGAGTGGGATCTATACCACACTTCTACGAGGTCTGTTTCATTCCAGTCTGA---------------------------------------------------------------------------------------------------------------------------------------------------------------------------------------------------------------------------
>B. taurus CYP2C31 XM 024985947 LOC522146
---------------------------ATGGAACTCTTCGTAGTTCTGGTGACCTGTCTTTCTTTTTTGATTTTCCTTTTTCTGTGGAATCAGAGGCATGCCAAAGGGAAGCTGCCACCTGGGCCCACTCCTTTCCCAGTTGTTGGAAATATTTTCCAGATAAATACTAAGAATGTCAGCAAATCCATAAGCAAGCTAGCAGAAGATTATGGTCCTGTGTTCACTCTGTATTTTGGCATGAAGCCCACTGTGGTGTTGCATGGATATGAAGCAGTGAGGCAAGTCCTAATTGATCAGAGTGAGGAATTTTCTGCCAGAGGCAGTTTACCAGCAGCAGACAACATCAACCAGGGATTAGGAATTGTTTTCAGCAATGGAGAAAAATGGAAGCAAACTCGGCGTTTCTCCCTCATGGTTTTGAGGAATATGGGGATGGGGAAGAGGACTATTGAACACAGAATTCAAGAGGAAGCCTTATGTTTGGTGGAAGCATTAAAAAAACCAATGGGATCTCCATGTGATCCTACTTTCCTTCTGAGCTATGCTCCCTGCAATGTGATCTGCTCCATTGTATTCCGGAATCGTTTTGAATACAGTGATGAAAATTTTCTGACCTTGGCAAAGTATTTTGATGAAAACGCAAAAATTTTAAGCACCCCCTGGATTGAGCTCTACAATGCTTTCCCCTCTTTACTACATTATCTCCCAGGGAGTCATAACACATTATTTAAAAACATGACTGAGCAAAGAAAGTTTATTTTGGAGAAAATAAAGGAACACCAAGAATCCCTGGACCTCAATAATCCTCAAGACTTTATTGATTACTTCCTGATTAAAATGGAAAAGGAGAAACACAATAAACAGTCTGAGTTTACCATGGACAACTTGATCACCACTATATGGGATGTGCTTACTGCTGGAATAGAGACAACAAGCCTCACTCTGAGATATGGACTGCTGCTCCTGCTGAAGCACCCAGAGGTCACAGCTAAAGTCCAGGAAGAAATTAACCATGTGGTTGGCAGAAACCGGAGTCCATGCATGGAGGACAGGAGCCGCATGCCCTACACAGATGCTGTGATCCACGAGATCCAGAGATTCATTGACCTTGTCCCCAACAACCTACCCCATGCTGCAGCTCAGGACATTAAATTCAGAGAATATCTCATTCCCAAGGGCACAACCATATTAACATCTCTGACTTCTGTCCTGCACGATGGCAAGGAGTTTCCCAACCCAGAGCAGTTTGATCCTGGTCACTTCCTGGATAAAAGTGGTAACTTTAAGAAGAGTGACTACTTCATGGCTTTTTCAGCAGGAAAAAGAGTTTGTGTTGGAGAAGGCCTGGCCCGCATGGAACTGTTTTTACTCCTGGTCAGCATTTTACAGAAATTTACCTTGAAACCTCTGGTTGATCCGAAGAACATTGATACTGCACCACTTCTGAAAGGAGTGGGATCTATACCACACTTCTACGAGGTCTGTTTCATTCCAGTCTGA---------------------------------------------------------------------------------------------------------------------------------------------------------------------------------------------------------------------------
>B. taurus CYP2C42 XM 024986128 LOC112444534
---------------------------ATGGATCTGGCTGTGGTCCTGGTGCTCTGTCTCTCCTGTCTGCTTCTCCTTTCACTTTGGAAACAGAGCTCTGGGAAAGGGAAGCTCCCGCCGGGCCCCACTCCTCTGCCGATTCTTGGAAACATCCTACAGTTAGATGTTAAGAACATCAGCAAATCTTTAACCAACCTTTCAAAAGTCTATGGCCCTGTGTTCACTGTGTATTTTGGCATGAAGCCCATCGTGGTCTTGCATGGATATGAAGCAGTGAAAGAAGCCCTGATTGATCTGGGAGAGGAGTTTTCTGGAAGAGGAATGTTTCCATTGGCTGAAAGAGCTAATATAGTAAATGGAATCCTTTTCAGCAATGGGAAGACATGGAAGGAGATACGGCGCTTCTCCCTCATGACCCTGAGAAATTTTGGGATGGGGAAGAGGAGCATTGAGGACCGAGTTCAAGAGGAAGCCTGCTGCCTGGTGGAGGAGTTGAGAAAAACCAATGGGTTGCCCTGTGACCCCACTTTCATCCTGGGCTGTGCTCCCTGCAATGTGATCTGCTCCATTATTTTCCAGAACCGTTTTGATTATAAAGATCCAGTTTTTCTAGATCTAATGGAAAGATTGAACGAAATCCTCAGGATTCTGAGCTCTCCATGGGTTCAGGTTTGCAATAATTTCCCCGCACTCTTTGATTATTTACCAGGAAGTCATAACAAAGTACTTAAAAATGTTGCTAATTTAAAAAGTTTTGTGTTGGAGAAAGCAATGGAACACAAAGCATCCCTGGATATTAACAACCCTCGGGACTATATTGATTGTTTCCTAATCAGAATGGAGCAGGAAAAACAAAATCAACAATTGGAGTTTACTTTGGAAAACTTGACAACCACTGTATTTGATTTGTTTGGAGCTGGGACAGAGACAATGAGCACCACTCTGAGATATGGGCTCCTCCTGCTGCTGAAGCACCCAGAGGTCACAGCTAAGGTCCAGGAAGAGATTGACCGTGTGATTGGAAGACACCGGAGCCCCTGCATGCAGGACAGAAGCCACATGCCCTACACGGATGCTGTGGTCCACGAGATCCAGAGATACATTGACCTGGTCCCTTCCAGTCTGCCCCATATGGTGACCCATGACATTGAACTCAGAAACTATATCATCCCCAAGGGCACAGGTGTATTAGTATCACTGACTTCTGTGCTGTATGATGACAAAGTATTTCCTAACCCAGAAATGTTTGACCCTGGCCACTTCCTGGATGACAGTGGTAACTTTAAAAAGAGTGACCACTTCATGCCTTTCTCAGCAGGAAAACGGATTTGTGCAGGAGAGAGCCTGGCCCGCATGGAGGTGTTTTTATTCCTGACAGTGATTTTACAAAAATTTACTTTGAAATCTGTGGTTGACCCAAAGGACATCGACACCACCCCAATTGCCAATGGGTTCGCTTCTGTGCCACCTCCTTACAAGCTCTGCTTCATTCCTCTGTAA---------------------------------------------------------------------------------------------------------------------------------------------------------------------------------------------------------------------------
>B. taurus CYP2C90 NM 001076051 XM 615275
---------------------------ATGGATCTGGCTGTGGTCCTGGTGCTCTGTCTCTCCTGTCTGCTTCTCCTCTCACTCTGGAAACAGAGCTCTGGGAAAGGGAAGCTACCGCCGGGCCCCACTCCTCTCCCGATTCTTGGAAATATCCTACAGTTAGATGTTAAGAACATTGGCAAATCCTTAAGCAATCTCTCAAACACCTATGGCCCTGTGTTCACAGTGTATTTTGGCTTGAGGCCCACTGTTGTGTTGCATGGGTATGAAGCAGTGAAAGAAGCCCTAATTGATCAGGGAGAAGAATTTTCTGGAAGAGGCAATATCCCAATGTCTCAAAGAGTTAATAAAGGATATGGAATCATTTTCAGCAACGGGAAGAGATGGAAGGAGATCCGACGCTTCTCCCTCATGACCCTGCGGAATTTTGGGATGGGGAAGAGGAGCATCGAGGACCGCGTTCAAGAAGAAGCGCACTGCCTGGTGGAGGAGTTGAGAAAAACCAACGGGTCACCCTGTGATCCCACTTTCATCCTGGGCTGCGCTCCCTGCAATGTGATCTGCTCCATTATTTTCCAAAATCGGTTTGATTATACAGATCAGAATTTTCTTAACTTGCTAGACAAATTTAATGAAAATCTCCAGGTTGCGAGCTCCCCATGGATGCAGGTCTGCAACACTTTCCCTATTCTCATCGACTATTTCCCAGGGAGTCATAACAAACTATTTAAAAATTTTGCTTATATAAGAAGCTATGTTTTGGAGAAAGTAAAAGAACATCAAGCAACTCTGGACATTAACAATCCTCGGGACTTCATCGATTGTTTCCTGATCAAAATGGAACAGGAAAAACACAATCAAGAGATGGAGTTTACTTTTGAAAACTTGATAGCATCTGTGTCTGATTTGTTTGGAGCTGGGACAGAGACAACGAGCACCACGCTGAGATATGGGCTCCTCATGCTGCTGAAACACCCAGAGGTCACAGCTAAAGTCCAGGAAGAGATTGACCGTGTGATTGGCAGACATCGGAGCCCCTGCATGCAGGACAGAAGCCACATGCCCTACATGGATGCTGTGGTGCACGAGATCCAGAGATATATTGACCTCGTCCCCACCAATCTGCCCCATGCGGTGACCCGTGACATTAAATTCAGAAACTACCTTATCCCCAAGGGCACGACTGTAGTAACATCACTGAGTTCTGTGCTACATGATGAGAAAGAATTCCCCAACCCAAAGGTATTTGACCCTGCCCACTTTCTGGATGAGAGTGGCAACTTTAAGAAGAGTGACTACTTCATGGCTTTCTCAGCAGGAAAACGAAGTTGTGTGGGAGAAGGCCTGGCCCGCATGGAGCTGTTTTTATTTTTGACCACCATTTTACAGAAATTTACCCTGAAATCTGTGGTTGACCCAAAGGACCTCGACACCACCCCAGTTTCTAGTGGGTTTGGCCATGTGCCGCCCCCATACCAGCTCTGCTTCACTCCTCTGTGA---------------------------------------------------------------------------------------------------------------------------------------------------------------------------------------------------------------------------
>C. lupus CYP2C21 XM 025466594 LOC112672099
---------------------------ATGGATCTCTTCATAGTTCTGGTGATATGTCTTTCTTGTTTGATTTCTTTCTTTCTGTGGAATCAAAATCGTGCCAAAGGGAAGCTGCCACCTGGCCCCACTCCTCTCCCAATCATTGGAAATATTCTACAGATAAATACTAAGAATGTCAGCAAATCCCTAAGCAAGCTAGCAGAGAATTATGGCCCTGTGTTCACTGTGTATTTTGGCATGAAGCCTACCGTGGTGTTGTACGGGTATGAAGCGGTGAAGGAAGCTCTAATTGATCGGAGTGAAGAGTTTTCAGGCAGAGGCCATTTCCCATTGTTGGACTGGACCATACAGGGATTAGGAATTGTTTTCAGCAACGGAGAAAAATGGAAGCAAACCCGGCGTTTTTCCCTGACAGTTTTGCGGAATATGGGGATGGGAAAGAAGACTGTTGAAGACAGAATTCAAGAAGAGGCCTTGTATCTAGTGGAAGCATTAAAAAAAACCAACGCATCTCCCTGTGATCCTACTTTCCTTCTGGGCTGTGCTCCCTGCAATGTGATTTGCTCCATTATTTTCCAGAATCGTTTTGAGTATGATGATAAAGATTTTTTAACCTTGTTAGAGTATTTTCATGAAAACCTTCTAATTTCAAGCACCTCCTGGATACAGCTCTACAATGCTTTCCCTCTTTTAATACATTACCTTCCAGGAAGTCATCATGTGTTATTTAAAAACATTGCTAACCAATTTAAGTTTATTTCGGAAAAAATAAAAGAACACGAAGAATCTCTAAACTTTAGTAACCCTCGGGACTTTATTGACTACTTCCTGATCAAAATAGAAAAGGAAAAACACAACAAACAGTCTGAATTTACCATGGACAACTTGATCATTACCATATGGGATGTGTTTAGTGCGGGAACAGAGACAACGAGCACCACCCTGAGATACGGACTATTGGTGCTATTAAAGCACCCAGATGTCACAGCTAAAGTCCAGGAAGAGATTCATCGTGTAGTTGGCAGACATCGGAGCCCCTGCATGCAAGATAGGAGCTGCATGCCCTACACAGATGCTGTGGTACATGAGATCCAGAGATACATTGATCTTGTCCCCAACAATCTGCCCCATTCAGTGACTCAGGACATCAAGTTTAGAGAATACCTTATTCCCAAGGGCACAACCATATTAACATCTCTGACTTCTGTCCTGCATGATGAGAAAGGATTCCCCAACCCAGATCAGTTTGATCCTGGCCACTTCCTGGATGAAAATGGCAGCTTTAAGAAGAGTGACTACTTCATGGCCTTCTCAGCAGGGAAGAGAGTTTGTGTTGGAGAAGGCCTGGCCCGCATGGAGCTGTTTTTGCTACTGACCAATATTTTACAGCATTTCACCTTGAAACCTCTGGTTGATCCAAAGGACATTGACACCACCCCAATTGCCAATGGGTTGGGTGCTACACCACCTTCCTATAAGCTCTGTTTTGTTCCAGTCTGA---------------------------------------------------------------------------------------------------------------------------------------------------------------------------------------------------------------------------
>C. lupus CYP2C41 NM 001003334
---------------------------ATGGATCCAGTTGTGGTTCTGGTGCTTTGTCTCTCCTGTTGCCTTCTCCTTTCACTCTGGAAACAGAGCTCGAGGAAGGGGAAGCTCCCACCTGGCCCCACACCTCTCCCTTTTATTGGAAATATCCTACAGTTAGAT---AAGGACATCAACAAATCCTTAAGTAATCTCTCAAAAGCCTATGGCCCTGTATTCACTCTGTATTTTGGCATGAAACCCACTGTTGTACTGCATGGGTATGACGCAGTGAAGGAAACCCTGATTGATCTGGGAGAAGAGTTTTCTGCAAGAGGACGTTTCCCAATAGCCGAAAAAGTTAGTGGAGGACACGGAATCATTTTCACCAGTGGAAACAGATGGAAGGAGATGCGACGCTTTGCCCTCACGACCCTGCGAAATTTGGGGATGGGGAAGAGTGACCTTGAGAGCCGAGTTCAAGAGGAAGCCTGCTACCTTGTAGAAGAGTTGAGAAAAACCAATGCCTTACCATGTGATCCCACTTTTGTCTTGGGCTGTGCTTCCTGCAATGTGATCTGCTCCATTATTTTCCAGAATCGTTTTGACTATACAGATCAGACTTTAATTGGTTTCTTGGAAAAACTTAATGAAAACTTCAGGATTTTGAGCTCCCCATGGATCCAGGCCTACAATAGTTTCCCTGCTCTCCTTCATTATCTCCCAGGAAGCCATAACACAATATTTAAAAATTTTGCTTTCATAAAAAGTTACATTTTGGAGAAAATAAAAGAACACCAAGAATCCTTCGATGTTAACAATCCTCGGGATTTCATTGATTATTTCCTGATAAAAATGGAACAGGAAAAGCACAACCAGCCATTGGAATTTACTTTCGAAAACTTGAAAACTATTGCCACTGATTTGTTTGGAGCTGGGACAGAGACAACAAGCACAACCCTACGATATGGTCTCCTGCTCCTGCTGAAACATCCAGAAGTCACAGTGAAAGTCCAGGAAGAGATTGACCGTGTAATTGGCAGACACCAGAGCCCTCACATGCAGGACAGGAGTCGCATGCCCTACACGAATGCGGTACTGCATGAGATTCAGAGATACATTGACCTTGTCCCAAACAGCCTGCCTCATGCAGTGACCTGTGACGTTAAATTTAGAAACTATGTCATCCCCAAGGGCACAACTATATTAATATCACTGTCTTCTGTGCTATCTGATGAAAAAGAATTCCCCAGACCAGAGATATTTGACCCTGCCCACTTCCTGGATGATAGCGGCAACTTCAAGAAGAGTGACTACTTCATGGCTTTCTCAGCAGGAAAACGAATTTGTGTGGGAGAAGGACTGGCCCGCATGGAGCTGTTTTTATTCCTGACCACCATTTTACAAAAATTTACCCTGAAACCTCTGGTCGATCCAAAGGACATTGATACCACCCCACTTGCCAGTGGGTTTGGCCATGTCCCACCCACCTACCAGCTCTGCTTCATTCCCGTGTGA---------------------------------------------------------------------------------------------------------------------------------------------------------------------------------------------------------------------------
>C. lupus CYP2C23 XM 038441028 LOC100688697
---------------------------ATGGCTCTGCTCGGTCTGCTGGTGGCTTGTGTGGCTTTCCTGCTGTTCATCTTTGTGTGGAGAAGAGGAGGCACTCGCCGTTTGCTCCCACCGGGCCCGCCTCCTCTTCCCATCATTGGGAACATCCTGCAGGTGAACCTCTGGGACCTGCCCAACTCTCTCTCCAGGCTGGCTGAGCAGTACGGCTCTGTGTACTCACTGCGCCTGGGCGCCCATCCGGTCGTCGTGCTGCATGGATACCAGGCTCTGAAGGAAGCCCTGTGCGGCCAGGCAGTCAACTTTGAAGGCAGAGGGAAGTTCCCCATCATGGATAATGCCCTCAGAGGATATGGAATTGTGTTCAGCCATGGTGAGCGGTGGAAGCAAATGCGTCGGTTTACCCTCATGACCCTGCGGAACTTTGGGATGGGGAAGAGGAGCATTGAGGACCGCATCCAGGAGGAAGCCCAGCACCTGATGCAGGCCCTCTCACACACACAGGCTCAGCCCGTAGACCCTACCTTCATCTTTGCTTGTGCTCCTTGCAACATGATCTTCTCCATCCTCTTTAATGAGCGCCTTGACTACCAAGACAAGGAATTGCAGCAGCTGATTATGTTGCTGAATGAAAACATTTCCATAGCAAGCTCTTTCTGGACACAGCTCTACAATTTGTGGCCATCATTCATTCACTATCTTCCTGGGAGACACCAGAAATTTTTTAAAAACATTCAGAATATAAAAAATTTCATTTTGGAGAAAGTGGCACAGCATCAAGAGACTCTGAAGCCTGAGCAGCCCCGGGACTACACTGACTGCTTCCTCGACAGGATGGAGGAGGAAAAACACAATCCATATTCTGAATTTAACTTGGAGAACCTAGTAGCTGTTGGCTTTAATCTGTTCAGTGCTGGCACTGAGACAGTCACAAACACCCTGCGGCTGGCGCTGCTGATCCTGCTGAAGCACCCTGAGGTGGAGGGTAAAATTCACGAGGAAATTGACAGAGTGGTGGGCCGGGACCGGGTCCCCTGCATGAACGACAGGGCCCAGATGCCTTACACAGATGCCGTGGTGCATGAGGTCCAGAGATACATCAATCTCATCCCCTCTAATCTGCCTCATGCTGTGACTCAGGACACCAAGTTCAGACAGTTCTACATTCCTAAGGGCACAACTGTGTTCCCATTGCTCTCCTCTGTTTTGTACGACAGTAAAGAGTTTACGAACCCACAAAGGTTTGATCCGAACCATTTTCTGGATGAAAATGGCAGCTTTCAGAAGAGTGACTTCTTCGTGCCTTTCTCTATTGGAAAACGGGCATGTCTTGGAGAAAGTCTTGCTCGAATGGAGGTATTTTTATTCCTGACCACCACTCTGCAGAATTTTACCTTAAAGCCTGCTGTTGATCAAAGGGAGCTGAACATTGACCCGATGTGTAATGGATTATTGAGCATACGTCAGTCTTTCAAGCTCTGCTTCTTACCCAGATTGAAATAA---------------------------------------------------------------------------------------------------------------------------------------------------------------------------------------------------------------------
>E. caballus CYP2C33 XM 014733407 LOC100070400
---------------------------ATGGAGCTTCTGGGGATCCTTGTGATTTGTGTCACTTGCCTGGTTTTCCTTTTTGTGTGGAAGAAAAGTTATGGATGGGGAAGGCTCCCTCCTGGCCCAACTCCCCTTCCCATCATTGGAAATCTGATGCAACTAAACCTCAAGAACCTCCCTGCCTCTCTCTCCAAGATGGCCAAAGAGTATGGCCCTGTTTACACTCTGTACTTTGGACCCCAGCTGACTGTGGTCTTACACGGTTATGAGGTGGTGAAGGAAGCTCTGATTGATCAGGCTGATGAATTCCTTGGCAGAGGACGTTTTCCAATTATTGAAGATAACCAGAAAGGACATGGAATCCTCTTCAGCAATGGAGAGACATGGAAGCAAATGCGGCGCTTCTCCCTCATGACCCTGAGGAACTTTGGGATGGGGAAGAGAAGCATCGAGGAGAGGGTCCAGGAGGAAGCCCGGTGCCTGGTGGAGGAGCTCAGAAAAATGGAGGCTCAGCCCTTTGACCCTGTCTTCGTCTTCGCCTGTGCTCCCTGCAATGTGATCTGCTCCATCCTCTTCAATGAGCGTTTCCACTACAAGAATGAGACGTTCCTCTCCCTGATGTATTTGCTGACTGAAAATTTTAAGCAAATAAGCTCTCCATGGAACCAGATATACAATCTATGGCCAACACTCATAAGACATCTCCCTGGAGAGCACAAAGCATTTTCCAAAAGGCTTGATGGTGTTAAAAATTTCATTCTGGAAAAAGTGAAGGCGCATCAAGAGTCCCTGGACCCTAATAACCCTCGAGACTACATTGACTGTTTCCTCAGCAAGATGGAGCAGGAGAAGCACAAACCAGAGTCTGAATTTAACTTGGAGAACTTGGCTGTCTGTGGATCAAATTTGTTTACAGCAGGAACAGAGACAACCAGTAGCACCCTAAGATGGGGACTCCTGCTCCTAATGAAACACCCAGAAGTGGAAGCCAAAGTGCATGAAGAAATTGACCGTGTGATCGGACGCAACCAAAGCCCCTGCATGAAAGACAAGATGAGGCTGCCCTACACAGAGGCCGTGTTGCACGAGATACAAAGATACATCACCCTCCTGCCTTCTGATCTACCCCATGCTGTGACCCGGGACACAAAATTCAAAAACTATGTCATCCCCAAGGGCACTACTGTATTGCCATTACTGTCTTCAGTCTTATTCGATTGCAAGGAGTTTCCTAACCCAGAGAAGTTTGACCCTGGCCACTTTTTGGATAAAAATGGCAGCTTCAGGAAAACAGAATACTTTGTGCCTTTTTCCCTTGGGAAGCGGGCCTGTGCTGGAGAGGGCCTGGCGCGCATGGAGCTCTTCCTGTTCTTCACCACCATTCTGCAGAACTTCTGCCTGAAGCCCCTGGTGGAGCCGAAGGAAATTGACACCACACCTGTTGTTACGGGGCTTCTCAATATCCCACCACCCTACAAACTATGCCTCATCCCTAGGTAA---------------------------------------------------------------------------------------------------------------------------------------------------------------------------------------------------------------------------
>E. caballus CYP2C42 XM 001502107 LOC100061470
---------------------------ATGGATCCAGTTGTGGTCCTGGGGCTCTGTCTCTCCTGTTTGCTTTTCCTTTCACTCTGGAAACAAAGCTCCAGGAAAGGGAAGCTGCCACCTGGTCCCACTCCTCTCCCTATTATTGGAAATATCCTGCGGTTAGATGTTAAGGACATAAGCAAATCCTTACTCAATCTTTCAAAAGTCTATGGTCCTGTGTTCACTCTGTATTTGGGCTTGGAGCCCACTGTGGTGCTGCATGGATATGAAGCAGTGAAGGAAGCCCTGATTGATCAGGGAGAGGAGTTTTCTGGAAGAGGCAGTTTCCCAATAATTGAAAGAACTAATAAAAGACATGGAATAGTGCTCAGCAATGGGAAGAGATGGAAGGAGATGCGGCGCTTTTCCCTCATGACCTTGAGGAATTTTGGCATGGGAAAGAGGAGCATTGAAGATCATGTTCAACAGGAAGCCAGCTGCCTTGTGGAGGAGTTGAGAAAAACTGGTGCCTCACCTTGCAATCCCACTTTTATCCTGGGCTGTGCTCCCTGCAATGTGATCTGCTCCATTATTTTCCAGAATCGTTTTGATTATACAGATCAGAATTTTCTTAACTTGTTGAAATTATTGAATGAAGCCGTCAGTATTATGAGCTCCCTATGGGTGCAGATCTGCAATGCTTTTCCTGCTTTAATGGAGTATTTCCCAGGGAGTCATAACAAATTATCTAAAAATTTTACTTATACAAAAAGTTATCTTTCGGAGAAAATAAAAGAACACCAAGAATCTCTAGACATTAACAATCCTCGGGACTTCATTGATTGTTTCCTGATCAAAATGGAACAGGACAAGCACAATCTACAGTCTGAATTTACTACTGAAAATTTGATAAACGCTGTATTTGATTTATTTTCTGCTGGGACAGAGACAACAAGCACCACCTTGAGATATGGACTCCTGCTTCTGATAAAGCACCCAGAGGTCACAGCCAAAATCCAGGAAGAGATTGACCGCGTGATTGGCAGACACCGAAGCCCCTGCATGCAGGACAGGAGCCACATGCCCTACATGGATGCTGTGGTGCACAAGATTCAGAGATACATTGACCTCATTCCCACCAACTTGCCTCACGCAGTGACACATGATATAAAGTTCAGAAACTACCTCATCCCCAAGGGAACTACCATATTAACATCCCTGACTTCTGTGCTGCATGATGAGAAAGAATTCCCCAACCCAAAGGTGTTTGATCCTGGCCACTTCCTGGATGAGAGTGGCAACTTTAAGAAGAGTGACTACTTCATGGCTTTCTCAGCAGGAAAACGGATTTGTGTGGGAGAGAGCCTGGCCCGCATGGAGCTGTTTTTATTCCTGACCACTATTTTACAAAAATTTACTCTGAAATCCGTGGTTGATCCAAAGGACATTGACACCACTCCAGTTGTCAATGGGTTTGCTTCTGTGCCACCTTCTTATCAGCTTTGCTTCGTTCCTGTATGA---------------------------------------------------------------------------------------------------------------------------------------------------------------------------------------------------------------------------
>E. caballus CYP2C42 XM 001500745
---------------------------ATGCATCTGGTTGTGGTCCTGGGGCTCTGTCTCTCCTGTTTGCTTCTCCTTTCACTCTGGAAACAGAGATCCAGGAAAGGGAAGCTTCCACCTGGCCCCACTCCTCTCCCTATTATTGGAAATATCCTGCAGCTAGATGTTAAGGACATCAGCAAATCCTTCATCAATCTCTCAAAAGTTTATGGCCCTGTGTTCACTCTGTATTTGGGCTTGGAGCCCACTGTGGTGCTGCATGGATATAAAGCAGTGAAGGAAGCCCTGATTGATCTGGGAGAGGAGTTTTCTGGAAGAGGCAGTTTCCCACTGGCTGAAAGAGCTAATAAAGGACATGGAATACTGTTCAGCAATGGGAAGAGATGGAAGGAGATCCGGCGCTTTTCCCTCATGACCCTGAGGAATTTCGGGATGGGAAAGAGGAGCATTGAAGATCGTGTTCAACAGGAAGCCTGCTGTCTTGTGGAGGAGTTGAGGAAAACAAGTGCCTCACCTTGCAATCCCACTTTTATCCTGGGCTGTGCTCCCTGCAATGTGATCTGCTCCGTTATTTTCCACAATCGTTTTGATTATACAGATCAGAATGTTCTTAACTTGTTGGAATTATTCAACGAAAATGTCAATATTCTGAGCTCCCCATGGGCGCAGGTCTGTAATAATTTCCCTGCTGTTATTGATTATATCCCAGGGAGGCATAAAAAATTACTTAAAAATGTTGCTGACATAAAAAGTTATCTTTTGGAGAAAATAAAAGAACACCAAGAATCTCTAGACATTAACAATCCTCGGGACTTCATTGATTGTTTCCTGATCAAAATGGAACAGGAAAAGTACAACCAATACTCTGAATTTACTGTTGAAAATTTGGTAACTACTGCATTTGATTTATTTGCTGCTGGGACAGAGACAACGAGCACCACCTTGAGATATGGACTCCTGCTTCTGTTAAAGCATCCAGAGGTCACAGCTAAAGTCCATGAAGAGATTGACCGTGTGATTGGCAGAGACCGAAGCCCCTGCATGCAGGACAAGAGCCACATGCCCTACACTGATGCTGTGGTGCATGAGATACAGAGATACATTAACCTCGTCCCCAACAACCTTCCTCATGCAGTGACATGTGATATTAAGTTCAGAAACTACCTCATCCCTAAGGGCACAACCATATTAACATCCCTGACTTCTGTGCTGCATGATGATAAAGAATTCCCCAACCCTGAAGTGTTTGACCCTGGCCACTTCCTGGACAAGAGTGGCAACTTTAAGAAGAGTGACTACTTCATGGCTTTCTCAGCAGGAAAACGAATGTGTGCAGGAGAGGGGCTGGCCCGCATGGAGCTGTTTTTATTCCTGACCACCATTTTACAGAAATTTACCCTGAAATCTGTGGTTGATCCAAAGGACATCGACACCACTCCGGTTGCCAATGGATTTACTTCTGTGCCACCTTCTTATCAGCTCCATTTCATTCCTCTCTGA---------------------------------------------------------------------------------------------------------------------------------------------------------------------------------------------------------------------------
>E. caballus CYP2C21 XM 001501993
---------------------------ATGGATCCTTTCATAGTCCTGGTGATTTGTCTTTCTTGTTTGATTCTTCTTTTTCTGTGGAAGCAAAGCTATGTGAAAGGGAAGCTGCCACCTGGCCCCACTCCTCTCCCAATCTTTGGAAATGTTTTACAGATAAACACCAAGGACATCAGCAAATCTCTAAGCAAGCTAGCAAAAGATTATGGCCCCGTGTTCACCGTGTATTTTGGCATGAAGCCCACTGTTGTGTTGCATGGATATGAAGCGGTGAAGGAAGCCCTAACCGGTCAGAATGAGGAGTTTTCTGGCAGAGGCAGTATGCCAGTGTTTGACAAAGTCGCCCAGGGATTAGGAATTGTTTTCAGTAATGGAGAAATGTGGAAGCAAACCCGGCGTTTCTCCCTCACAGTTTTGCGGAATATGGGGATGGGGAAGAACACTATCGAAGACAGAATTCAAGAGGAAGCCTTGTGTCTGGTGGAAGCATTAAGAAAAACCAATGCATCTCCCTGTGATCCTACTTTTCTTCTGGGCTGTGCTCCCTGCAATGTGATCTGCTCCATTATTTTCCAGAGTCGTTTTGAGTACAGTGATAAGAAATTGATAACCTTGTTACATTATAGTCATGAAAACCTCAGAATTTCAAGCACTCCCTGGATAACGCTCTACAACGCTTTCCCCTCTTTAGTACATTATCTCCCTGGAAGTCATAATGAGTTATTTAAAAACATTGCTGGCCAACAAAAGTTTATCTTGGAGAAAATAAAAGAACACCAAGAATCCCTGGACCTCAATAACCCTCGAGACTTTATTGACTACTTCCTGATTAAAATGGAAAAGGAAAAACACAACAAACAGTCTGAATTTACCATGGACAACTTGATCACTACCATATGGGATGTGTTTAGTGCGGGAACAGAGACAACGAGCACCACCCTGAGATATGGACTCCTGCTCCTGATGAAGCATCCAGAGGTTGCAGGTAAAGTCCGGGAAGAGATTGACTGTGTGGTTGGCAGACACCGGAGCCCAAGCATGCAGGACAGGAACCGCATGCCCTATACAGATGCTGTGGTGCACGAGATCCAGAGATACATTGACCTCGTCCCCAACAGCTTGCCCCATGCAACAACACAGGACATTAAGTTCAGAGAATACCTTATTCCCAAGGGCACAGAGATATTAACATCTCTGACTTCTGTCCTGCACGATGACAAAGAGTTTCCCAACCCAGAGCAGTTTGATCCTGGCCACTTCCTGGATGAAAGTGGTAACTTTAAGAAGAGTGACTACTTCATGGCTTTTTCAGCAGGAAAAAGAGTTTGTGTTGGAGAAGGCCTGGCCCGCATGGAGCTGTTTTTACTCCTGACCAACATTTTACAGCATTTTACCTTGAAACCTCTGGTTGACCCAAAGGACATTGACACTACCCCAATTGCCAGTGGGATAACCTCTGTACCACCCTTCTATGAGCTCTGTTTCATTCCAGTCTGA---------------------------------------------------------------------------------------------------------------------------------------------------------------------------------------------------------------------------
>E. caballus CYP2C92 XM 001502092
---------------------------ATGGATCTGGTTGTGGTTCTGGGGCTCTGTCTCTCCTGTTTACTTCTCCTTTTACTCTGGAAAGAGAGCTCCAGGAAAGGGAAGCTCCCACCTGGCCCCACTCCTCTCCCTATTATTGGAAATATCCTACAGTTAGATGTTAAGAACATCAGCAAATCCTTAAGTAATCTTTCAAAAGTCTATGGCCCTGTGTTTACTCTGTATTTTGGCATGAAGCCCACTGTGGTGCTGCATGGATATGAAGCAGTGAAGGAAGCCCTGATTGATCTGGGGGAGGAGTTTTCCGGGAGAGGCCGTTTCCCAGTGACTGAAAGAGTTAATAAAGGACATGGAATCATTTCCAGCAATGGAAAGAGGTGGAAAGAGATCCGGCGCTTCTCCCTCATGACTCTGCGAAATTTCGGGATGGGGAAGAGGAGTATTGAGGACCGAGTTCAAGAGGAAGCCCGTTGCCTTGTGGAGGAGTTGAGAAAAACCAATGCTTCACCCTGTGACCCCACTTTTATCCTGGGCTGTGCTCCCTGCAATGTGATCTGCTCCATCATATTCCAGAATCGTTTTGATTATAAAGATCAGAATTTTCTAAACATAATGAAAGTCTTTGATGAAAATTTCAAGATTCTGAGCTCTCCATGGATGCAGATCTGCAATGCTTTTCCTGCTCTCCTTGAGTATTTCCCAGGGAGTACTGACAAATTATTTAAAAATGTTGCTTATGTAAGAAGTTATATTTTGGAGAAAGTAAAGGAACACCAGGCATCTCTGGACATTAACAATCCTCGGGACTTTATTGATTGTTTCCTGATTAAAATGGAGCAGGAAAAGCAAAATCAACAGTCGGAGTTTACTTTTGAAAACTTAAAAATCACTGTATCTGATTTGTTTGGAGCTGGGACAGAGACAACGAGCACCACCCTGAGATATGGACTTCTCCTCCTGCTGAAGCACCCAGAGGTCATAGCTAAAGTCCAGGAAGAGATTGATCGTGTGATTGGCAGACACCGGAGCCCGTGCATGCAGGACAAGAGCCACATGCCCTATACAGATGCTGTGGTGCATGAGATCCAGAGATACATTGACCTCCTCCCTACCAATGTGCCCCATGCAGTGACTCGTGACGTTAAATTCAGAAACTACTTTATCCCTAAGGGCACAACCATATTAATATCACTGACTTCTGTGCTGCACGATGACAGAGAATTCCCCAATCCAGAAGTATTTGACCCTGGTCACTTCCTGGATGAGAGTGGCAACTTTAAGAAGAGCGACTACTTCATGGCTTTCTCAGCAGGAAAACGGGTGTGTGCAGGAGAGGGCCTGGCCCGCATGGAGCTGTTTTTATTCCTGACCACCATTTTACAAAAATTTAACTTGAAATCTGTGGTTGATCCAAAGGACATTGACACCACACCTGTTGCAAATGGATTTGCTTTTGTGCCACCTTCTTATCAGCTTTACTTCATTCCTGTGTGA---------------------------------------------------------------------------------------------------------------------------------------------------------------------------------------------------------------------------
>E. caballus CYP2C42 XM 001502162
---------------------------ATGGATCTGGTTGTGTTCCTGGGGCTCTGTCTCTCCTGCTTGCTTCTCCTTTCACTCTGGAAACGGAGATCCAGGAAAGGGAAGCTCCCACCTGGTCCCACTCCTCTCCCTATTATTGGAAATATCCTGCAGTTAGATGTTAAGAACATCAGCAAATCCTTAAGCAAACTCTCAAAACTCTATGGCCCTGTGTTCACTGTGTATTTGGGCTTGAAGCCCACTGTGGTGCTGCATGGATATGAAGCAGTGAAGGAAGCCCTGATTGATCTGGGAGAGGAGTTTTCTGGAAGAGGCAGTGTCCCACTTCTTGAAAGATCTAATAAAGGATACGGATTAGTGTTCAGCAGTGGAAAGAGATGGAAGGAGATCCGGCGCTTTTCCCTCATGACCCTGAGGAATTTTGGCATGGGAAAGAGGAGCATTGAAGAATGTGTTCAACAGGAAGCCCACTGCCTTGTGGAGGAGTTGAGAAAAACCAATGCTTCACCTTGCGATCCCATTTTTATCCTGGGCTGTGCTCCCTGCAATGTGATCTGCTCCATTATTTTCCAGAATCATTTTGATTACACAGATCAGAATCTTCTTAGCTTGCTCAAATTAATGAATGAAAACGTCAATATTCTGAACTCCCCATGGGTACAGGTCTGCAATATTTTCCCTGTTTTCATGGATTATTTCCCAGGGATTCAAAACAAATACTTAAAAAATTCTGATAACATAAAAAGTTATCTTTTGGAGAAAATAAAAGAACACCAAGAATCCCTAGACATTAACAATCCTCGGGACTTCATTGACCATTTTCTGATCAAAGTGAAACAGGAAAAGCACAATCTACATTCTGAGTTTACTATTGAAAATTTGTTATACACTGCAAGTGATTTATTTGCTGCTGGGATACATACAACAGCAACCACCTTGAGATATGGACTCCTGCTTCTAATAAAGCACCCAGAGGTAACAGCTAAAGTCCAGGAAGAGATTGACCGTGTGATTGGCAGACACCGAAGCCCCTGCATGCAGGACAGGAGCCACATGCCCTACATGGATGCTGTGGTGCATGAGATACAGAGATACATTGACCTCGTTCCCACCAACTTGCCTCATGCAGTGACACGTGATGTAAAGTTCAGAAACTACCTCATCCCCAAGGGAACAACCATATTAACATCCCTGACGTCTGTGCTTCATGATGATAAAGAATTCCCCAACCCAGGGGTGTTTGACCCTGGCCACTTCCTGGACGAGAGCGGTAACTTTAAGAAAAGTGACTACTTCATGGCTTTCTCAGCAGGAAAACGGATGTGTGTGGGAGAGGGACTGGCTCGCATGGAGCTGTTTTTATTCCTGACCATCATTTTACAGAAATTTACCCTGAAATCTGTGGTTGAGCCAAAGGACATCAATATCACTCCAGCTACCAGTGGGTTGACTTCTCTGCCACCTTCTTACCAGATCTGCTTCATTCCTGTCTGA---------------------------------------------------------------------------------------------------------------------------------------------------------------------------------------------------------------------------
>E. caballus CYP2C19 XM 001502230
---------------------------ATGGATCTGGTTGTGGTCCTGGGGCTCTGTCTCTCCTGTTGGCTTCTCCTTTCACTCTGGAAACAGAGCTCCAGGAAAGGGAAGCTCCCACCTGGCCCCACTCCTCTCCCTATTATTGGAAATATCCTGCAGTTAGATGTTAAGAACATCAGCAAATCCTTAACCAATCTCTCAAAAGTCTATGGCCCTGTGTTTACTCTGTATATTGGCATGAAGCCCGCTGTGGTGTTGCATGGATATGAAGCAGTGAAGGAATCCCTGATTGATCTGGGGGAGGAGTTTTCTGGAAGAGGCAATTCCCCAGGGTCTGAAAGAGCTAATAAAGGACTTGGAATCGTTTTCAGCAATGGAAAGATATGGAGGGAGATGCGGCGTTTCTCCCTCATGACTCTGCGGAATTTTGGGATGGGGAAGAGGAGCATTGAGGACCGAGTTCAAGAGGAAGCCCGCTGCCTTGTGGAGGAGTTGAGAAAAACCAATGCTTCACCCTGTGATCCCACTTTTATCCTGGGCTGTGCTCCTTGCAATGTGATCTGCTCCATCATTTTCCAGAATCGTTTTGATTATACAGATCAGAATTTTCTAAATATAATGAAAAAATTTGATGAAAATGTCAGGATCGGTAGCTCTCCATGGATGCAGCTCTGCAATCATTTCCCTGTTCTCTTAGATTATTTCCCAGGGAGTCATAACAAATTGCTTAAAAATATTGCATATATAAACAATTATGTTTTGGAGAAAACAAAGGAACACCAAGAATCCCTGGACATTAACAACCCTCGGGACTTTATTGATTGTTTCCTGATCAAAATGGAGCAGGAAAAAGAAAATAAACAGTCAGAGTTTACTTTTGAAAACTTGACAATCACTGTGTCTGACTTGTTTGGAGCTGGGACAGAGACAACGAGCACCACCCTGAGATATGGACTTCTCCTCCTGCTGAAGCACCCAGAGGTCACAGCTAAAGTCCAGGAAGAGATTGATCGTGTGATTGGCAGACACCGAAGCCCCTGCATGCAGGACAGGAGCCACATGCCCTATATGGATGCCGTGATACATGAGGTCCAGAGATACATTGACCTCATCCCCACCAACCTGCCCCATGCAGTGACCCGTGACGTTAAATTCAGAAACTACCTCATCCCCAAGGGCACAAACATATTAATATCACTGACTTCTGTGTTGCATGATGATAAAGAATTCCCTAACCCAGAGGTGTTTGACCCTGGCCACTTCCTGGACAAGAGTGGCAACTTTAAGAAGAGTGACTATTTCATGGCTTTCTCAGCAGGAAAACGGATTTGTGTGGGAGAGGGCCTGGCCCGCATGGAGCTGTTTTTATTCCTGACAACCATTTTACAGAAATTTAACTTGAAGTCTCTGGTTGACCCAAAAGACATCGACGTCACCCCAGTTGTCAATGGATTTGCTTCTGTGCCACCCTTTTACAAGATCTGTTTCATTCCTGTGTGA---------------------------------------------------------------------------------------------------------------------------------------------------------------------------------------------------------------------------
>E. caballus CYP2C42 XM 001502256
---------------------------ATGGATCTGGTTGTGTTCCTGGGGCTCTGTCTCTCCTGTTGGTTTCTCCTTTCACTCTGGAACCAGAGCTCCAGGAAAGGGAAGCTCCCACCTGGCCCCACTCCTCTCCCTATTATTGGAAATATCCTACAGTTAGATGTTAAGGACATCAGCAAATCCTTAAGCAATCTCTCAAAACTCTATGGCCCTGTGTTCACTCTGTATTTGGGCTTGAAGCCCACTGTGGTGCTGCATGGATATGAAGCAGTGAAGGAAGCCCTGATTGATCTGGGAGAGGAGTTTTCTGGAAGAGGCAGTTTCCCAGTGGCTGAAAGAGTTAATAAAGGACATGGAATCCTTTTCAGCAATGGAAAGAGGTGGAAGGAGATCCGTCGTTTCTCCCTCATGACTCTGCGGAACTTTGGGATGGGGAAGAGGAGCATTGAGGACCGAGTTCAAGAGGAAGCCCGCTGCCTTGTGGAGGAGTTGAGAAAAACCAATGCTTCACCCTGTGACCCCACTTTTATCCTGGGCTGTGCTCCCTGCAATGTGATCTGCTCCATTATTTTCCAGAATCGTTTTGATTATACAGATCAGACTTTTCTTAACTTGCTGGAAAAATTTAATGAAAACCTCAGGATTATGAGCTCTCCATGGATACAGGTCTGCAATAATCTCCCTGCTCTCATTGATTATCTCCCAGGGAGTCATAACAAAATGCTTAAAAATTTTGATTATTTGAAAAGTTACGTTTTGGAGAAAACAAAAGAACACCAAGAATCCCTGGACATTGACAATCCTCGGGACTTCATTGATTGTTTCCTGATCAAAATGGAACAGGAAAAGCACAATCAACAGTCGGAGTTTACTTTTGAAAACTTGATAGCTGCTGTATCCGATTTGTTTGGAGCTGGGACAGAGACAACGAGCACCACCCTAAGATATGCTCTCCTGCTCTTGCTGAAGCATCCAGAGGTCACAGCTAAAGTTCAGGAAGAAATTGACCGTGTGATTGGTAGACACCGGAGCCCCAGCATGCAGGACAGGAGCCACATGCCCTACATGGATGCCGTGATACACGAGATTCAGAGATACACTGACATCGTCCCCACCAACCTGCCTCATGCAGTGACCTGTGACGTTAAATTTAGAAACTATATCATCCCCAAGGGCACGACCATATTAACATCACTGACTTCCGTGCTGTACGATGCTAAAGAATTCCACAACCCAGAGGTGTTTGATCCTGGCCACTTCCTGGATGAGAGTGGCAACTTTAAGAAGAGCGACTACTTCATGGCTTTCTCAGCAGGAAAACGAATGTGTCTGGGAGAAGGTCTAGCCCGCATGGAGCTGTTTTTATTTCTGACCACCATTTTACAGAAATTTACCCTAAAATCTGTGGTTGACCCAAAGGATATCGACACCACCCCAGCTGCCAGTGGGTTTGGCCATGTGCCACCCTCATACCAGCTCTGCTTTATTCCTGTGTGA---------------------------------------------------------------------------------------------------------------------------------------------------------------------------------------------------------------------------
>E. caballus CYP2C21 XM 014733425
---------------------------ATGGATCCCTTCATAGTCCTGGTGATTTGTCTTTCTTGTTTGATTCTTCTTTTTCTGTGGAATCAAAGCTATGTGAAAGGGAAGCTGCCACCTGGCCCCACTCCTCTGCCAATTGTTGGAAACATTTTACAGATAAATACCAAGAACATCAGCAAATCTCGAAGCAAGCTAGCAGAAGATTATGGCCCTGTGTTCACTGTGTATTTTGGCATGAAGCCCACGGTGGTCTTGCATGGATATGAAGCAGTGAAGGAAGCCCTGGTTGATCAGAGTGAGGAGTTTTCTGGCAGAGGCAGTATGCCAGTGTTCGACAAAGTCTCCCAGGGATTAGGAATTGTTTTCAGTAATGGAGAAAGGTGGAAGCAAACCCAGCGTTTCTCCCTCACAGTTTTGCGGAATATGGGGATGGGGAAGAACACTATCGAAGACAGAATTCAAGAGGAAGCCTTGTGTCTGGTGGAAGCATTAAGAAAAACCAATGCATCTCCCTGTGATCCTACTTTACTACTGGGCTGTGCTCCCTGCAATGTGATCTGCTCCGTTGTTTTCCACTGTTGCTTTGAGTACAGTGATGAGAAATTGCTAACCTTGTTAAATTATCTTGATGAAAACATGAAAATTGCAAGCACTGCCTGGATAGCGCTCTACAACGCTCTCCCCTTTTTAATACATTATCTCCCAGGAAGTCATAATGCATTATTTAACAACATTGCTGGCCAACAAAAGTTTATTTTGGAGAAAATAAAAGAACACCAAGAATCCCTGGACCTCAATAACCCTCGAGACTTTATTGACTACTTCCTGATTAAAATGGAAAAGGAAAAACACAACAAACAGTCTGAATTTACCATGGACAACTTGATCACTACCATATGGGATTTGTTTAGCACGGGAACAGAGACAACGAGCACCACCCTGAGATATGGACTCCTGCTCCTGCTGAAGCATCCAGAGGTCACAGGTAAAGTCCAGGAAGAGATTGACCGTGTGATTGGCCGACACCGGAGCCCATGCATGCAGGACAGGAGCCGCATGCCCTACACGGATGCTGTGGTGCATGAGATCCAGAGATACATCGACCTCGTCCCCAACAATGTGCCCCATGCAACAACTCGGGACGTTAAGTTCAGAGAATACCTAATTCCCAAGGGCACAGCGATATTACTATCTCTGACTTCTGTCCTGCACGATGACAAAGAGTTTCCCAACCCAGAGCAGTTTGACCCTGGTCACTTCCTTGATGCAAGTGGTAACTTTAAGAAGAGTGACTACTTCATGGCTTTTTCAGCAGGAAAAAGAGTTTGCGTTGGAGAAGGCCTGGCCCGCATGGAGCTGTTTCTACTCCTGACCAATATTTTACAGCATTTTACCTTGAAACCTCTGGTTGACCCAAAGGACATTGACACTACCCCACCTGCCAGTGGGATAACCTCTGTACCACCCTTCTATGAGCTCTGTTTCATTCCAGTCTGA---------------------------------------------------------------------------------------------------------------------------------------------------------------------------------------------------------------------------
>E. caballus CYP2C19 XM 023642209
---------------------------ATGGATCTGATTGTGGTGCTGGTGCTCTCTCTCTCCTGTTTGCTCCTCCTTTCACTCTGGAAACAGAGCTCCAGGAAAGGGAAGCTCCCACCTGGTCCCTCTCCTCTCCCTGTTATTGGAAATATCCTGCAGATAGACGTTAAGGACATCAGCAAAACCTTAATCAATCTCTCGAAAGTTTATGGCCCTGTGTTCACCCTATATTTTGGCATGAAGCCCACTGTGGTGCTGCATGGATATGAAGCAGTGAAGGAAGCCCTGATTGATCTGGGAGAGGAGTTTTCTGGAAGAGGCACTTTCCCAGTGGCTGAAAGAGCTAATAGAAAATATGGAATAGTACTCAGCAACGGGAAGAGATGGAAGGAGATGCGGCGCTTTTCCCTCATGACCCTGAGGAATTTTGGGTTGGGAAAGAGGAGCATTGAAGACTGTGTTCAAGAGGAAGCCCGCTGCCTTGTGGAGGAATTGAGAAAAACCAATGCCTCACCTTGCAATCCCACTTTTATCTTGGGCTGCGCTCCCTGCAATGTGATCTGCTCCATTATTTTCCAGAATCGTTTTGATTATACAGATCAGAATTTCCTTAACTTGTTGGAACTATTGAATGAAAATGTCAAGATTCTGAGCTCTCCATGGGTGCAGGTCTGCAATACTTTCCCTATTTTTATGGATTATTTCCCAGGAAGTCATAATGATTTACTTAAAAATTTTGCTTATATAAAAAATTATCTTTTGGAGAAAGTAAAAGAACACCAAGAATCTCTAGACATTAACAATCCTCGGGACTTCATTGATCATTTCCTGATCAAAATGGAACAGGAAAAGGACAATCAACAGTCTGAATTTACTATTGAAAATTTGATAATTTCTGCATTTGATTTATTTTCTGCTGGATCAGAGACAACGAGCACCACCTTGAGATATGCAATCCTGCTTCTGATAAAGTACCCAGAGGTCACAGTGAAAGTCCAGGAAGAGATTGACCGTGTGATTGGCAGACACCGAAGCCCCTGCATGCAGGACAGGAGCCACATGCCCTACACGGATGCTGTGGTGCACGAGATCCAGAGATACATTGACATCATCCCCACCAACGTGCCTCATGCAGTGACACAAGATATTAAGTTCAGAAATTACCTCATCCCTAAGCAATACATCAGAGTTCCATTTGCTCAGCGTACTCTCCATCAC------------------------------------------------------------------------------------TTGCCATGGGCACAA------------------------------------------------------------------------------------------------------------------------------------------------------------------------------CCATATTAA---------------------------------------------------------------------------------------------------------------------------------------------------------------------------------------------------------------------------
>E. edwardii CYP2C18 XM_006880214 LOC102859606
---------------------------------------------------------------------------------------------------------ATGGAAATCCCTTATGACCCCGCTAGC------------------------------------------------------------------------------------------------------------------------------------------------------------------------------------------------------------------------------------------------------------------------------------------------------------------------------------------------------------------------------------------TCACCCTGTGATCCTACTTTCATTCTGGTCTGTGCACCCTGTAATGTGATTTGCTCAGTTGTTTTCCATCATCATTTTGATTATAAAGACCAGGATTTGCTTAACTTGATTGGAAAACTTGATGAAAATGCCAGCCTTCTAAGTTCACCATGGATACAGGTCTGCAATGCTTTTCCTGTAATCCTTGATTATTTTCCTGGGAGTCATAAAAAAGTACTTGAGAATGTCAAGTATATGGAAGCCTTTTTTTTGGAGAAAGTTAAAGAACACCAAGACACTCTTGACATTAACAATCCTCGAGACTTCATTGATTGCTTCCTGATAAAAATGGAACAGGAAAAGCACAATAAACAGACTGAATTTACTACTGAGAACTTGTTAATAACTACAACTGACCTGTTCGGAGCTGGGACAGAGACAACAAGCACCACCCTGAGATATGGACTCCTACTTCTGCTGAAGCACCCTGAGGTCAGAGATAAAGTCCAGAAAGAGATTCACCAAGTGATTGGCAGTCACCGAGACCCCTGCATGCAAGATAGGGCCAATATGCCTTACACAGATGCTGTGGTGCATGAGATCCAGAGATACATTGACCTTCTCCCAACCAACATGCTTCATTCAGTGACTCGTGATGTTAACTTCAGAAATTACCACATTCCCAAGGGTACGGCCATATTAACTTCACTGACTTCTGTGCTTCACAGTGAAAAAGAATTTCCCAATCCAAAGACATTTGACCCTGGCCACTTTCTGGACAAAAGTGGCAACTTTAGGAAGAGTGATTATTTCATGGCTTTCTCAGCAGGCAAACGTAGTTGTTTGGGAGAGGGACTGGCCCGCATGGAGCTGTTTTTATTTCTGACCAGCATTTTACAGAATTTTACCTTGAAGCCTCTGGTTGACCCTAAGGACATTGATGTCACCGCAGTTAACAATGGATTTATATCTGTGCCACCACCCTACCAGCTCTGCTTCATTCCTGTTTGA---------------------------------------------------------------------------------------------------------------------------------------------------------------------------------------------------------------------------
>E. edwardii CYP2C18 XM_006880216 LOC102861243
---------------------------ATGGAACTGGTCATGGCCTTGGTGGTCTGTGTCTATTTTCTGCTTCTCCTTTCACTCTGGAAACAGAGCCATGCGAAAGGGAAGCTCCCACCTGGCCCCACTCCTCTTCCAATCATCGGAAATAGCCTACAGATCAATTTTAAGAATATCAGCAAATCTTTAAGTGATTTCTCAGAAACCTATGGCCCTGTGTTCACTCTGTATTTTGGCATGAAACCCACAGTGGTTTTGCATGGCTATGAAGCAATGAAAGAAGCCTTGTTAGATAAAGGAGAGGATTTTTCTGGAAGAGGCTATGTCCCAGTGTTTGAAAGGACGAATAAAAACCGTGGAGTCATTTTCAGCAATGGAAAGACATGGAAAGACATCAGACGCTTCTCTCTCATGACTCTGCGGGATTTCGGAATGGGCAAGAGAAGCATTGAGGAATGTGTTCAACAGGAAGCCCGAACTCTCATTGAGGAACTGAGAAAAACCAATGGCTCACCCTGTGATCCAACTTTCATCCTGGGCTGTGCACCCTGTAATGTGATCTGCTCAGTTGTTTTCCATCATCATTTTGATTATAAAGATCAGGATTTTCTTAACTTGATAAGAAAACTCAATGAAAATGTCAGCCTTCTAAGTTCACCATGGATGCAGGTCTGCAATGCTTTTCCTATAATCCTTGATTATTTTCCCGGGAGTCATAAAAAAGTACTTGAGAATTTCAAGTATTTGGAAGCGTTTGTTTTTGAGAAAGTTAAAGAACACCAAGACACTCTTGACATTAACAATCCTCGAGACTTCACTGATTGCTTCCTGATAAAAATGGAACAGGAAAAGCACAATAACCAGACTGAATTTACTACTGAAAACATGGTAACCACTGTAACTGACCTGTTTGGAGCTGGGACAGAGACAACAAGCACCACCCTGAGATATGGACTCCTACTTCTGCTGAAGCACCCTGAGGTCAGAGATAAAGTCCAGAAAGAGATTCACCAAGTGATTGGCAGCCACCGAGAGCCCTGCATGCAAGATAGGGCCAATATGCCTTACACAGATGCTGTGGTGCATGAGATCCAGAGATACATTGACCTCTTCCCTACCAGCGGGATTCATTCAGTGATTCGTGATGTTAAATTCCGAAATTACCTCATTCCCAAGGGTACGACCATATTAACTTCACTGACTTCTGTGCTTCACAGCGAAAAAGAATTCCCCAATGCAAAGACATTTGACCCTGGCCACTTTCTGGACAAAAGTGGCAACTTCAGGAAGAGTGATTATTTCATGCCTTTCTCAGCAGGCAAACGTAGTTGTTTGGGAGAGGGACTGGCCCGCATGGAGCTGTTTTTATTTCTGACCAACATTTTACAAAAATTTACCTTGAAACCTCTGGTTGACCCTAAGGACATTGATATCACCCCAGAAAAGCACAATCTGCTGAAGCACCCTGAGCCTTACACAATTGACTTCGTCCCTACCAACCTGCTTCATTCAGTGACTCGTGATGTTAAATTCAGAAATTACCTCATTCCCAAGGGTACGACCATATTAACTTCACTGACTTCTGTGCTTCATAGTGAAAAAGAATTCCCCAATGCAAAGACATTTGACCCTGGCCACTTTCTGGACAAAAGTGGCAACTTCAGGAAGAGTGATTATTTCATGCCTTTCTCAGCAGGTAAGAGAAAATTATATCTACCT
>E. edwardii CYP2C18 XM 006880366 LOC102866378
---------------------------ATGGATCTAGTTGTGGTCCTGGTAGTATGTGTCTCCTCTTTCCTTCTTGTTTTACTCTGGAAACAGAGCCATGGGAAAGGGAAGCTCCCACCTGGCCCCACTCCACTCCCAATCATCGGAAATGTCCTGCAGTTAAATGTAAAGAATATCAGCAAATCTTTGAGCAATCTTTCCAAAGTCTATGGTCCCGTGTTCACTCTGTATTTTGGCATGAAGCCCACAGTGATATTGCATGGGTATGAAGCAGTGAAGGAAGCCTTGATTGATCAAGGAGAAGAGTTTGCAGGAAGAGGAAGTTTTCCACTGGCTGAAAAAGCTAGTGACAAATTCGGAGTCATTTTCAGCAATGGAAAGAGATGGAAGGATCTTCGACGTTTCTCCCTTATGACCCTGCGGAATTTCGGCATGGGGAAGAGGAGCATTGAGGACAGTGTCCAGCAGGAAGCCTGCACTCTTGTGAAGGAGTTGAGAAAAACCAACGGTTCACCCTGTGATCCCACTTTCATCCTGGGCTGTGCTCCCTGCAATGTGATCTGCTCCATTATTTTCCATAATCATTTTGATTATAAAGATAAGGATTTTCTTAAAATGATGGAAAAATTCAATGAGAATGTCCACATTATGAGTTCTCCTTGGATCCAGATCTGCAATATGTTCCCCATACTCATGGATTATTTCCCAGGGAGTCATAACAGATTTATTAGTAATACCAACTACTTAAAAAAATATGTTTTGGAGAAAGTAAAAGAACACCAAGAATCCCTAGACATCAACAATCCTCGGGACTTCATTGATTGTTTCCTGATTAAAATGGAGAAGGAAAAGCACAATAAACAGACTGAATTTACAACGGAAAACTTGATAATGACGATAAGTGACCTGTTTGCAGCTGGTACAGAGACAACAAGTACCACCCTGAGATACGGACTCTTACTTCTGATGAAGCACCCAGAGGTCACAGCAAAAGTTCAGGAAGAGATTGACCGTGTGATTGGAAGACAGAGAAGCCCTAGCATGCAGGACAGAGGTAATATGCCCTACATGGATGCCGTGGTGCACGAAATCCAGAGAGTCATTGACCTCATCCCTACCAACCTGCCCCATTCAGTGACTCGTGATGTCAAATTCCGAAACTACTTGATCCCCAAGGGTACAAACATACTAATATCACTGACTTCTGTCCATAACAATGACAAAGAATTCCCCAACCCGGAGGCTTTTGACCCTGGTCACTTTCTGGATGAGAGTGGCAATTTTAAGAAGAGTGACTACTTCATGGCTTTCTCAGCAGGAAAACGGAGTTGTATGGGAGAAGGTCTGGCCCGCATGGAGCTATTTATATTCCTGACCACCATTTTACAGAAATTTACCTTGAAGCCTCTGGTTGAACCAAAGGACATCAACACCACCCCAGCTAACAATGGATTTGCATCTGTGCCACACTCCTTCCAGCTCCGCTTCATTCCTATCTGA---------------------------------------------------------------------------------------------------------------------------------------------------------------------------------------------------------------------------
>E. edwardii CYP2C18 XM 006880368 LOC102867074
---------------------------ATGGCTCTAGTTCTGGTCCTCGTTCTCTGTGTCTCCTGCTTGTTTCTGTTTTCACTCTGGAAGCAGAATAATGGGAAAGGGAAGCTCCCACCTGGCCCCACTCCTCTCCCACTTATTGGAAATAGTCTGCAGTTGAATTTTAAGAATATCAGCAAATCTCTAAATGATATATCAAAAGTCTATGGTCCGGTGTTCACACTTTATTTTGGCATGACGCCCACAGTGGTGTTGCATGGATATGAAGCACTAAAGGAAGCTTTGATTGATCATGGAGAAGAGTTTGCTGGCAGAGGCTGTTTCCCACTGGGTGAAAAAACCAATAAAGGACATGGAATCCTTTTTAGCAACGGAAAGACATGGAAGGAAATGCGGCACTTCTCACTCACAACTCTGCGGAATTTCGGCATGGGGAAGAAGAGCATGGAGGAGTGTATCCAGCAGGAAGCCCACACTCTGGTGGAGGAGCTCAGAAAAACCAATGGCTCACCCTGTGATCCCATCTTCATCCTGACCTGTGCTCCCTTCAATGTAATCTGCTCCATCATTTTCCACCACCATTTTGATTATACGGACAAAGATTTTCTTATCTTAATAGAAAGATTAAATGAAAACATGCATATTCTGGGCTCTCCTTGGATCCAGGTCTGCAACACTTTCCCCATACTTATGGACTGCTTGCCAGGGAGTCACAATAAATTTATTGACAATATTCTTTACTTCGATTATTATTTTGGGAAGAAAATAAAAGAACACCAAGAAACCCTAGACATTAACAATCCACGGGACTTCATTGATTGCTTCCTGATCAAAATGGAGCAGGAAAAGCACAATAAACAAACTGAATTTACCATTGAAAACTTGATAGTGATGATAAGCGACATATTTGGAGCTGGAACAGAGACAACAAGTACCACCCTGAGATACGGACTCTTGATCCTGATGAAGCACCCTGAGGTCACAGCTAAAGTCCAAGAAGAGATTGACTGTGTGATTGGCAGACACAGAAGCCCCAGTATGCAGGACAGAGTCAACATGCCTTACATGGATGCTGTGGTACATGAGATCCAGAGATACAGTGACCTCACACCTACCAGTTTGCCCCATTCGGTGACTTGTGATGTCAGATTCAGAAACTACCTCCTCCCCAAGGGTACAAGCATATTAGCATCAATGACTTCTGCTCACCATGATAATAAAGAATTCCCCAACCCAGAAACATTTGACCCTGGTCACTTTCTGGATGAGCGTGGCAACTTTAAGAAGAGTGATTACTTCATGGCTTTCTCAGCAGGAAAACGAAATTGTGTGGGAGAAGGTCTGGCCCGCATGGAGCTGTTTTTATTCCTGACCACCATTTTACAGAGATTTACCTTGAAGCCTCTGGTTAACCCAGAAGACATTGACATTACCCCAGTTAACCGTGGAGTTTCATCTGTGCCACCCTCCTTCCAGGTCTGCTTCATTCCTATCTAA---------------------------------------------------------------------------------------------------------------------------------------------------------------------------------------------------------------------------
>E. edwardii CYP2C19 XM_006880095 LOC102859604
---------------------------ATGGATCCTTTCGTGGTCCTGGTGGTCTGTGCTCTCTGCTTGCTTTTCATTTCACTCTGGAAGCAGAGCCATGGGAAAGGGAAACTCCCACCAGGGCCCACTCCTCTCCCAATTATTGGAAATAGCCTACAGATCAATTTTAAGAACATCAACAAATCTTTAAGCAGTTTCTCAAAAATCTATGGCCCTGTGTTTACTCTGTATTTTGGCATGAACCCCACAGTGGTTTTGTATGGATATGAAGCAGTGAAAGAAGCCTTTTTTGATCAAGGAGAGTACTTTTCTGGAAGAGGCCATTTCCCAGTTGCTGAAAAAGCGAAGAGACAAAAAGGAGTCATTTTCAGCAATGGAAAGACATGGAAAGAGCTTCGGCGCTTCTCTCTCTTAACTTTGCGGAATTTTGGAATGGGAAAGAGAAGCATTGAGGAACGTGTTCAACAGGAAGCCCGTACTCTCGTGGAGGAATTAAGGAAAACCAATGCCTTACCCTGTGACCCGACTTTCATCCTGAGCTGTGCTCCCTCCAATGTGATCTGCTCCATTATTTTCCATCATCATTTTGATTACAAAGACCAAGTTTTTCTTAATTTGATGGGAAAAGTCAATGAAAATGCCAAAATTCAAAGCACACCATGGGTACAGATCTGTAATGCTTTCCCTGTGCTCCTGGATTATTTTCCAGGGAGTCATAACAAAATACTGGAGAATATTGATTATTTAAAAACTTCTATTTTGGAGAAAGTGAAAGAACACCAAGACTCCTTGGACATTAACAATCCTCGAGATTTCATAGATTGTTTCCTGATTAAAATGGAACAGGAAAAGCACAATAAGCAGACTGAATTTACAATTGAAAGTTTGTTAATGACTGTAAATGACCTGTTTTCAGCTGGAACAGAGACAACAACCACCACCCTGAAATATGGACTCCTACTTTTGATGAAGTACCCTGAAGTCAAAGCTAAAGTTCAGGAAGAGATTTACCGTGTAATTGGCAGTCACCGAAGCCCCTGCATGCAAGATAGGGGCAACATGCCCTACACAGATGCTGTGGTGCATGAGATCCAGAGATACATTGACCTCCTCCCCACCAGCCTGCCTCATTCTGTGACTCGTGATGTAAAATTCAGAGACTACCTCATCCCCAAGGGTACAACCATATTAGCATCCCTGACTTCTGTGCTTCACAGTGAAAAAGCATTCCCTAACCCAAAGACATTTGACCCTGGTCACTTTCTGGATGAAAGTGGCAATTTTAAGAGGAGTGATTACTTCGTGGCTTTCTCCTCAGGAAAACGAAATTGTTTGGGAGAGGGACTGGCCCGCATGGAGCTGTTTATATTTCTGACCAGCATTTTACAGAAATTTACCTTGAAGCCTCTGGTTGACCCTAAAGACATTGACATTACTCCAGTTAACACTGGATTGGTATCTGTGCCACCCTTCTTCCAGCTCTGCTTTATTCCTGTTTGA---------------------------------------------------------------------------------------------------------------------------------------------------------------------------------------------------------------------------
>E. edwardii CYP2C21 XM_006880093 LOC102858939
---------------------------ATGGATCTCTTTCCTATCCTTGTGATATGCTTT---TGTTTGATTCTCTGTCTTCTATGGAATCAAAGGCGTGCCAAAGGGAAGCTTCCACCAGGCCCCACTCCTCTCCCAATTATTGGAAATATTCTACAAATAAATATGAAGGACATGAACAAATCACTTAACATGCTAGCCAAAGAGTATGGGCCAGTGTTCACTGTGCATTTTGGTCCAAAACCCACTGTGATATTGCATGGATATGAAGCAATAAAGGAAGCCCTGATTGACAGAGGAGAGGAGTTTTCTGGCAGAGGAGAGTTCCCAGTGCTGCACAAAACCAGCCAGGGATTAGGAGTTGTGTTCAGCAATGGAGAATTATGGAAGCAAACCCGTCGCTTTTCCCTCATGGTTCTGCGGAATATGGGGATGGGAAAGAAGACCATTGAAGACCGAATTCAAGAGGAGGCCTTATGTCTGGTGGAGGCATTAAAGAAAACCAAGGGATCTCCATGTGATCCTTCTTTCCTTTTGGGATGTGTTCCCTGCAATGTAATCTGCTCAGTCATTTTCCAGAGTCGTTTTGAATACAATGATGAGAAATTTTTAACTTTAATGAAATATTTTCATCAGAATTTTGAAATTGTGAGCACCCCCTGGGTACAGTTCTGCAATGCTTTTCCTTTTGTCATAGATTACCTGCCCGGAAGTCATAATCAATTGTATAAGAATGTTGAGAAACAAAAGAATTTCATTTTAGACAAAATAAAAGAACACCAAGACTCTCTGGATCACAACCACCCTCGGGACTTTATTGACTACTTCTTGATTAAAATGGAACAGGAAAAACACAACAAGCAGTCTGAGTTCACCATGGACAACTTAATCATCACCGTCTGGGATCTCTTCAGTGCGGGAACAGAAACAACGAGCACCACGATGAGATATGGTCTCCTGCTCTTGCTGAAGCATCCTGAGGTCTCAGCTAAAGTCCAGGAAGAAATTCAACAGGTGGTTGGCAGAAACAGGAGTCCCTGCATGAAGGACAGGAGCAGTATGCCCTACACAGATGCTGTGGTGCATGAGATCCAGAGATTCATTGACCTTGTTCCCACCAACGTACCACATGCAGTGACACAGGACGTTAAATTCCGAGAATACATCATTCCCAAGGGAACAACTGTAATAACATCTCTGAATTCTGTTCTATATGATGACAAAGAATTTCCTAACCCAGAGAAGTTTGACCCAGGCCACTTCTTAGATAAAAGTGGAAACTTTAAGAAGAGTGACTACTTCATGCCTTTTTCATCAGGAAAAAGAGTCTGTGCTGGAGAAGGCCTGGCCCGCATGGAGCTGTTTTTAATTCTGACCAACATTTTGCAGAACTTTACCTTGAAATCTCTAGTTGACCCAAAGGACATTGACATCACTCCAGTTAACAAGAATTTTGGTTCTATACCACGTTTCTACGAACTTTGTTTCATTCCGGTCTGA---------------------------------------------------------------------------------------------------------------------------------------------------------------------------------------------------------------------------
>E. edwardii CYP2C26 XM_006880212 LOC102858390
---------------------------ATGGATCTCGTTGTGGTTTTGGTG---TGTGTCTCCTCCCTGCTTCTCCTTTCACTCTGGAAACAGAGCCATGGGAAAGGGAAGCTCCCACCTGGCCCCACTCCTCTCCCAATCATTGGAAATAGCCTACAGATCAATTTTAAGAATATCAGCAAATCTTTAAGTGATTTCTCAGAAACCTATGGCCCTGTGTTCACTATATATTTTGGCATGAAACCCAGAGTGGTTTTGCATGGCTATGAAGCAGTGAAAGAAGCTTTGTTGGATCAAGGAGAGGACTTTTCTGGAAGAGGCCATTTCCCAGTGGCTGAAAGAACTAATAAAAACGGTGGAATCGTTTTCAGCAATGGAAAGACATGGAAAAACATCAGACGCTTCTCTCTCATGACTCTGCGGAATTTCGGAATGGGCAAGAGAAGCATTGAGGAACGTGTTCAACAGGAAGCCCGAACTCTCGTTGAGGAACTGAGAAAAACCAAT---------------------------------------------------------------------------------------------------------------------------------------------------------------------------------------------------------------------------------------------------------------------------------------------------------------------------------------GACATGATGAAAGAAAAGCACAATAAACAGACTGAATTTACTACTGAAACCTTGGTAGCCACTGTAAATGACCTGTTTGGAGCTGGGACAGAGACAACAAGCACCACCCTGAGATATGGACTCCTACTTCTGCTGAAGCACCCTGAGGTCAGAGATAAAGTCCAGAAAGAGATTCACCAAGTGATTGGCAGCCACCGAGTCCCCTGCATGCAAGATAGGGGCAATATGCCTTACACAGATGCTGTGGTGCATGAGATCCAGAGATACATTAACCTCCTCCCAAGCAACATGCTTCATTCAGTGACTCGTGATGTTAACTTCAGAAATTACCTCATTCCCAAGGGTACGACCATATTAATTTCACTGACTTCTGTGCTTCACAACGAAAAAGAATTTCCTAATCCAAAGACGTTTGACCCTGGCCACTTTCTGGACAAAAGTGGCAACTTTAAGAAGAGTGATTACTTCATGGCTTTCTCAGCAGGAAAACGTAGTTGTTTGGGAGAGGGAGTGGCCCGCATGGAGCTGTTTTTATTTCTGACCAGCATTTTACAGAAATTTACCTTGAAGCCTCTGGTTGACCCTAAGGACATTGATGTCACTGCAGTTAAAAATGGACTTATATCTGTGCCACCACCCTACCAGCTCTGCTTCATTCCTGTTTGA---------------------------------------------------------------------------------------------------------------------------------------------------------------------------------------------------------------------------
>E. edwardii CYP2C5 XM_006880213 LOC102859204
---------------------------ATGGATCTGGTCGTGGTCCTGGTGGTGTGTGTCTTCACTTTGCTTCTCCTTTCACTCTGGAAACAGAGCCATGGGAAAGGGAAGCTCCCTCCTGGCCCCACTCCTCTCCCCATCATCGGAAATAGCCTACAGATCAATTTTAAGAATATCAGCAAATCTTTAAGTGATTTCTCAGAAACCTATGGCCCTATATTCACTTTGTATTTGGGTATGAAACCCACAGTGGTTTTGCATGGGTATGAAGCAGTGAAAGAAGCCTTGTTTGATCAAGGAGAGGACTTTTCTGGAAGAGGCCATTTCCCAGTGGCTGAAAGGGCGAATAGAAACAATGGAGTCGTTTTCAGCAATGGAAAGACATGGAAAGACATCAGACGCTTCTCTCTCATGACTCTGCGGAATTTCGGAATGGGCAAGAGAAGCATTGAGGAACGTGTTCAACAGGAAGCCCGAACTCTCGTTGAGGAACTGAGAAAAACCAATGGCTCGCCCTGTGATCCGACTTTCATCCTGGGCTGTGCACCCTGTAATGTGATCTGCTCAGTTGTTTTCCATCATCATTTTGATTATAAAGACCAGGATTTTCTTAACTTGATGGGAAAACTCAATGAAAATGCCAGCCTTCTTAGTTCACCATGGATGCAGGTCTGCAATGCTTTTCCTATAATCCTTGATTATTTTCCCGGGAGTCATAAGAAAGTACTTGAGAATGTCAAGTATATGGAAGCCTTTTTTTTGGAGAAAGTTAAAGAACACCAAGACACTCTTGACATTAACGATCCTCGAGACTTCATTGATTGCTTCCTGATGAAAATGGAACAGGTAAAA---------------------------------------------------------------------------------------CTTCTTACTTATGACTTACTA---------------------------GATAAAGTCCAGAAAGAGATTCACCAAGTGATTGGCAGTCACCGAGACCCCTGCATGCAAGATAGGGCCAATATGCCTTATACAGATGCTGTGGTGCATGAGATCCAGAGATACATTGACCTCCTCCCTACCAGCCTGCTTCATTCAGTGACTCGTGATGTTAACTTCAGAAATTACCGCATTCCCAAGGGTACGACCATATTAACTTCACTGACTTCTGTGCTTCACAGCGAAAAAGAATTCCCCAATGCAAACACATTTGACCCTGGCCACTTTCTGGATAAAAGTGGCAACTTTAAGAAGAGTGATTACTTCATGGCTTTCTCAGCAGGCAAACGTAGTTGTGTGGGAGAAGGACTGGCCCGCATGGAGTTGTTTTTATTTCTGACCAGCATTTTACAGAAATTTACCTTGAAGCCTCTGGTTGACCCTAAGGACATTGATGTCACCGCAGTTAACAATGGATTTATATCTGTGCCACCACCCTACCAGCTCTGCTTCATTCCTGTTTGA---------------------------------------------------------------------------------------------------------------------------------------------------------------------------------------------------------------------------
>E. maximus CYP2C19 XM 049855316 LOC126059555
---------------------------ATGGATCCGTTTGTGATTCTGGTGCTCTGTCTGTCCAGTTTGCTTCTCTTTTCACTCTGGAAACAGAGCTATGGGAAAGGGAAGCTCCCGCCTGGCCCCACTCCTCTCCCGATTATTGGAAATATCCTACAGTTAGATATGAGGAACATCAAGAAATCCATGCAAAATCTCTCAAAAGCCTATGGCCCAGTGTTCACTCTGTATATTGGCATGAAGCCCGCAGTGGTGTTGCATGGGTATGAAGCAATTAAGGAAGCCCTGATTGATATGGGAGAAGAGTTTTCGGGAAGAGGTCATTTTCCACTGTCTGAAAGATCTAAGAAAGGATTTGGGGTCGCTTTCAGCAATGGAAAGATGTGGAAGGAGACCAGGCGCTTCTCACTCATGACCCTGCGGAATTTGGGGATGGGGAAGAGGCGCCTTGAGGACCGAGTTCAGGAGGAAGCCAGCTGCCTAGTGGAGGAGTTGAGAAAAACGAAGGCCTTGCCCTGTGATCCCACTTTCATCACGGGTTGTGCTCCCTGCAATGTGATGTGCTCCGTTATTTTCCAGAATCGTTTTGATTATAATGATCAGAATTTTCTTAATTTGGTTAAAAAATCAACTGAAAACATCAAGATTCTGAGCTCCCCTTGGATTCAGGTCTGTAATGCATTCCCTTTGCTCACTGATTATTTCCCAGGGAGTCATAAGACATATATTAATAATGATGCTAATGTAAAAAGTTATATTTTGGAGAAAGTGAAAGAACACCAAGAAAGCTTGGACATTAACAATCCTCGGGACTTTATTGATTGTTTCCTGATCAAAATGGAACAGGAAAAGCATAATCAACAGTCTGAATACAGTGTTGAAAATTTGTTGAACACAGTACATGATCTGCTTGGAGCAGCGTCACAGACAACAAGCACCACCTTGAGATACGGACTCCTACTTCTGCTAAAGCACCCAGAGGTCACAGCTAAAGTCCAGGAAGAGATTGACCACGTGGTTGGCCGAAACCGGAGCCCCTGCATGCAGGACAGGAGCAGCATGCCCTACACGGATGCCGTAGTGCACGAGATCCAGAGATACACTGACCTCCTCCCCATGTCCCTGCCCCGCAGGGTGACCCGTGACATTAAATTCAGGAACTGCCTCATCCCCAAGGGCACAACCATATTAACTTCACTGTCTTCTGTGCTCCATGACAACAAAGAATTCCCTAACCCAGAGATGTTTGACCCTGGTCACTTTCTGGATGAACGTGGCAACTTTAAGAAGAGTGATTACTTCATGCCTTTCTCAGCAGGAAAACGAATGTGTCTGGGAGAAGGCTTGGCCCGCGTGGAGCTGTTTTTATTCCTGACCACCATTTTACAGAAATTTACCTTGAAGCCTCTGGTTGATCCAAAACATATTGACACCACCCCAGTGACCAATGGCTTGGCCTCTGTGCCACCCTCGTATCAGCTCTGCTTCATTCCTGTCTGA---------------------------------------------------------------------------------------------------------------------------------------------------------------------------------------------------------------------------
>E. maximus CYP2C19 XM 049855322 LOC126059559
---------------------------ATGGATCTGGTTGTGGTCCTGGTGCTCTGTCTCTCTAGTTTGCTTCTCTTTTCACTCTGGAAACAGAGCTATGGGAAAGGGAAGCTCCCACCTGGCCCCACTCCTCTCCCAATTATTGGGAATATTCTACAGTTAGATATGAAGGACATCAGCAATTCCATGAGCAATTTCTCAAAAACCTATGGCCCAGTGTTCACTCTGTACTTGGGCATGAAGCCCACAGTGGTACTGCATGGATATGAAGCAATTAAGGAAGCCCTGATTGATCAGGGAGAAGAATTTTCTGGAAGGGGTCATTTTGCAGTAGCTGAAAGAACAAATAAAGAGTTTGGAGTTGTTTTCAGCAATGGAAAGATATGGAAGGAGACCCGACGCTTCTCCCTCATGACCCTGAGGAATTTTGGGATGGGGAAGAGGAGCCTTGAAAACCGTGTTCAAGAGGAGGCCCGCTGCCTAGTGGAGGAGTTGAGAAAAACCAAGGCCTTGCCCTGTGATCCCACTTTCATCCTGGCCTGTGCTCCCTGCAATGTGATCTGCTCCATTATTTTCCAAAACCGTTTTGAGTACACAGATCAGCATTTTCTGAACTTGATAGGAATACTGAATGAAAACACAGAGATTCTGAGCACCCCATGGATGCAGATGTGTAATATATTCCCCATGCTCCTTGATTATTTCCCAGGGATTCATAACAAATTATTTAATAATGCTATTTTTTTAAAAAGTTATATTTTGGGGAAAGTGAAAGAACACCAAGAATCCTTGGATGTTAACAATCCTCGAGACTACATTGACTGTTTTCTGATCAAAATGGAACAGGAAAAGCACAATCAACAATCTGAATTTATTACTGAAAACTTGTTAGCTACAATAGCTGATCTGTTTGGAGCTGGGACAGAGACAACAAGCACCACCCTGAGATATGGACTCCTGCTTCTGCTAAAGCACCCGGAGGTCACAGCTAAAGTCCAGGAAGAGATTGACCGTGTGATTGGCCGACACCGGAGCCCCTGTGTGCAGGACAGGGGCAGCATGCCCTACACGAATGCTGTAATACATGAGATCCTGAGATACATTGACCTCATCCCCCTGAGCCTGCCCCATGCAGTGACCCATGACATTAAATTCAGGGACTACATTATCCCCAAGGGCATGACCATATTGACATCATTGTCTTCCGTGCTATATGACAAAAAAGAATTCTCCAACCCAGAGATGTTCGACCCTGGTCACTTTCTGGATGCGAGTGGCAACTTTATGAAGAGTGACTACTTTATGGCGTTCTCAGCAGGAAAACGAATTTGCCTGGGAGAAGGCTTGGCCCGCATGGAAATATTTTTATTCCTGACCACCATTTTACAGAAATTTACCTTGAAGTCTCTGGTGGACCCAAAACACATTGACACCACCCCAGTGGTCAATGGATTTGCCTCTCTGCCACCCTTGTATCAGCTCTGCTTCATTCCTGTCTAA---------------------------------------------------------------------------------------------------------------------------------------------------------------------------------------------------------------------------
>E. maximus CYP2C21 XM 049855320 LOC126059558
---------------------------ATGGATCTCATTATCATCCTGGTGATTTGCCTTTCTTGTTTGATTCTCCTTTCTCTATCGACTCAGAGTTATGCCAAAGGGAAGCTTCCACCAGGCCCCACTCCTCTCCCAGTTGTTGGAAATATTCTACAATTAAATTTTAAGAACATCAGCAAATCGTTAAGTGCGCTAACCAAAGATTATGGTCCTGTGTTCACCGTGCATTTTGGCATGAAGCCCACTGTGGTATTACATGGATATGAAGCAGTAAAAGAAGCTCTGATTGATAGAGCAGAGGAGTTTTCTGGCAGAGGAGTTTTACCAGTGGCTGACAAAGTCAGCCAGAGCTATGGAATTGCTTTTAGCAATGGAGAAAAATGGAAGCAAACTCGACGCTTCTCCCTCGTGATTCTGCGGAATATGGGGATGGGAAAGAAGACTATTGAAGACCGAGTTCAAGATGAGGCCTTGTGTCTAGTGGAAGCATTAAAAAAAACCAATGAATTTCCCTGTGACCCTAGTTTCCTCCTGGGCTGTGTTCCCTGCAACGTGATCTGCTCCATCATTTTCCAGAATCGTTTTGACTACAGTGATGAAAAATTAGTAACCTTGATAAACTATTTTCATGAAAATTTCAGTATTGTAAGCACCCCCTGGATTCAGCTCTACAATGCTTTCCCTTCTGTCATACACTATCTCCCAGGAAGTCATAACAAATTATTTAAAAATATTGATGGTCAAAAAAAGTTTATTTTAGAGAAAATACAGGAACACCAAGAATCCTTGGATCTCAATAACCCTCGGGACTTTATTGACTACTTTCTGATTAAAATGGAGCAGGAAAAACACAGTAAACAGTCTGAATTCACCATGGACAACTTAGTCACTACAGTGTGGGACCTGTTTACTGCGGGAACAGAAACAACGAGCACCACAATCAGATACGGACTTCTGCTTTTGCTGAAGCATCCTGAGGTCACAGCTAAAGTCCGAGAAGAGATTGACCTTGTGGTCGGCCGACACCGGAGCCCCTGCATGCAGGACAGGAGCAGCATGCCCTACACGGATGCTGTGGTGCACGAGATCCAGAGATACATTGACCTTATCCCCACCAATCTGCCCCATATGGTGACCCAGGACATTCAATTCAGAGAATACTTTATCCCCAAGGACACATCCGTACTGGTATCTCTGACTTCTGTTCTGCATGACGCCAAAGAATTTCCTAACCCAGAGCAGTTTGACCCTGGCCACTTCCTGGACAAAAGTGGCAACTTTAAGAAGAGTAACTACTTCATGCCTTTTTCAGCAGGAAAAAGAGTTTGTGCTGGAGAGGGCCTGGCCCGCATGGAGCTGTTTTTAATCCTGACCAACATTTTACAACATTTTACCTTGAAACCTCTGGTTGATCCAAAGGATATTGACACCACCCCAGTTGACAATGGTTTAGGCACTGTACCACCCTCGTACAAGCTCTGTTTCATTCCAGTCTGA---------------------------------------------------------------------------------------------------------------------------------------------------------------------------------------------------------------------------
>E. maximus CYP2C33 XM 049855018 LOC126059332
---------------------------ATGGAGCTGCTGGAGATCCTTGTGATTTGTATCACTTGCCTGATTTTCCTTTTGGTGTGGAGGAAAAGTCACAAAATGAGAAGGCTCCCCCCTGGCCCAGCTCCCCTTCCCATCATTGGGAATGTGCTACAACTGAACCCTAAGGACATCCCTGGTTCCCTCTGCAAGCTCGCTGAGGAGTATGGCCCGGTCTACACCCTGCACATTGGACCCCAGCTCACAGTGGTCTTACATGGATATGAGGCAGTGAAGGAAGCTCTGATTGATCAGGGTGACGAATTCCTTGGCAGAGGACCTATGCCAATTATTGAGGATACCCTAAAAGGATATGGAATCATTTTCAGTCATGGAGAGAGGTGGAAGCAAATGCGGAGGTTCTCCCTTATGACCCTGCGGAACTTTGGAATGGGGAAGAGAAGCATTGAGGAGAGAGTCCAGGAGGAAGCCCGATACCTTGTGGAGGAGCTCAGGCAAACAGAGGCTCAGCCCTTTGACCCCACCTTCGTCCTTTCCTGTGCTCCTTGCAACACAATCTGCTCCATCCTCTTCAGTGAGCGTTTCCAGTATACTAATGAGAAGTTCCTCTACCTGATGAACTTGTTAAATGAAAATTTTAGACAGATAAACTCTCCATGGAGCCAGATGTATAATCTCTGGCCAAGACTCATAAAACACCTCCCTGGACAGCACAGAGCATTCTCAAAAAGGTCTAAAGATCTTAAGTATTTTATACTGGAAAAAGTGAAGGAGCATCAGGAGTCTCTGGATCATAATAGCGCTCGGGACTACATTGATTGTTTCCTCAGCAAGATGGAAGAGGAGAAAAACAACCCGGAGTCTGAGTTTGATATGGAGAACTTGGTCACCTGTGCATCTAATTTGTTTGCGGCGGGAACAGAGACACTCAGTAACACCCTGAGATTCGGACTCCTGCTGCTGATGAAACACCCTGAAGTGGAAGCCAAAGTTCATGAAGAAATTGACAGTGTGATTGGACGCAACCAAAGCCCATGCATGAAGGACAAGATGAAGTTACCCTATACAGAGGCTGTGTTGCATGAGATACAAAGATTCATCAACCTCCTTCCTTCTAACTTGCCCCATGCTGTGATCCGGGACACAAAATTCAGACAATTCGTCATCCCCAAGGGTACGACCGTATTGCCACTACTGTCTTCAATCTTGTTTGATTGCAAGGAGTTTCCCAACCCAGAGAAGTTTGACCCAGGCCACTTTTTAGATAAAAATGGCAGCTTCAAGAAAACAGAATATTTCGTGCCTTTTTCCCTTGGAAAACGGGCCTGTGTTGGAGAGAGCCTGGCCCGCATGGAGCTGTTCCTGTTCTTCACCACCATTATGCAGAACTTCTCCTTGAAGCCCCTAGTTGAGCCAAAGGAGCTAACCATCAAACCTGTTGCTACTGGGCTTCTCAACATCCCACCACCTTATAAGTTATGCTGTATTCCTAGATAA---------------------------------------------------------------------------------------------------------------------------------------------------------------------------------------------------------------------------
>E. maximus CYP2C42 XM 049855318 LOC126059556
---------------------------ATGGATCTAGCCGTGGTCCTCGTGCTCTGTCTCTCCAGTTTGCTTCTCTTTTCACTCTGGAAACAGAGCTACGGGAAAGGGAAGCTCCCGCCTGGCCCCACTCCTCTCCCAATTATTGGAAATAGCCTGCAGTTAAATTTTAAGAATATCAGCAAATCTTTACACGATCTCTCAAAAACCTATGGCCCTGTGTTCACCCTGTATTTGGGCATGAAGCCCACAGTGGTGTTGCATGGGTATGAAGCAGTGAAGGAAGCCCTGATTGATCAGGGAGAGGAGTTTTCTGGAAGAGGCAGTTTCCCAGTGTCTGAAAAATTCTTTTGCCTGACAGGAGTCGTTTTCAGCAATGGAAAGATGTGGAAGGAGACCAGGCGCTTCTCCCTCATGACCCTGCGGAATTTTGGGATGGGGAAGAGGAGCATTGAGGACCGTGTTCAGGAGGAAGCCTGCTGCCTAGTGGAGGAGTTGAGAAAAACCAAGGCCTCACCCTATGATCCTACTTTCATCCTGGGCTGTGCTCCCTGCAATGTGATCTGCTCCATTATTTTCCAGAATCGTTTTGATTATACAGATCAGGATTTTCTGAACTTAATAGGAAAATTGAATGAAAACATACAGATTCTGAGCTCCCCATGGGTCCAGGTCTGCAATAGTTTTCCCTTATTCATTGATTATTTGCCAGGGAGTCATAACAAACTCTTTAATAATATTGCTTATTCAAAAAGTTACATTTTGGAGAAAATGAAAGAACACCAGGAAACCTTGGACATTAACAATCCTCGGGACTTCATTGATTGTTTCCTGATCAAAATGGAACAGGAAAAGGACAATCAAGAGTCTGTATTTACTATTGAAAACTTGATAATCACTATAAGTGATGTGTTTTCTGCTGGGACAGAGACAACAAGTACCACACTGAGGTATGGACTCCTGCTTCTGCTAAAGCACCCAGAGGTCACAGCTAAAGTCCGGGAAGAGATTGACCGTGTGGTTGGCCGACACCGGAGCCCCTGCATGCAGGACAGGAGCAGCATGCCCTACACGGATGCTGTGGTGCACGAGATCCAGAGATACATTGACCTTATCCCCACCAACCTGCCCCATGCGGCGACCCAAGATATTAAATTCAGGAACTACCTCATCCCCAAGGGTATGACCATATTAACATCACTGACTTCTGTGCTTCACGATAACAAAGAATTCCCCAACCCAGAGACATTTGACCCTGCTCACTTTCTGGATGAGAGTGGCAACTTTAAGAAGAGCGACTACTTCATGGCTTTTTCAGCAGGAAAACGTATTTGTCTGGGAGAGGGCCTGGCCCGCATGGAGCTGTTTTTATTCTTCACTGCCATTTTACAGAACTTTACCTTGAAGCCTCTGGTTGACCCAAAGGACATCGATACCAACCCAGTTGAAAAAGGGTTTGCCTCTGTGCCACCCAAGTACCAGCTCTGCTTTATTCCTGTGTGA---------------------------------------------------------------------------------------------------------------------------------------------------------------------------------------------------------------------------
>E. maximus CYP2C9 XM 049855314 LOC126059554
---------------------------ATGGATCCGTTTGTGATTCTGGTGCTCTGTCTGTCCAGTTTGCTTCTCTTTTCACTCTGGAAACAGAACTATGGGAAAGGGAAGCTCCCGCCTGGCCCCACTCCTCTCCCGATTATTGGAAATATCCTACAGTTAGATATGAGGAACATCAAGAAATCCATGCAAAATCTCTCAAAAGCCTATGGCCCAGTGTTCACTCTGTATATTGGCATGAAGCCCACAGTGGTGTTGCATGGGTATGAAGCAATTAAGGAAGCCCTGATTGATATGGGAGAAGAGTTTTCGGGAAGAGGTCATTTTCCACTGTCTGAAAGATCTAAGAAAGGATTTGGGGTCGCTTTCAGCAATGGAAAGATGTGGAAGGAGACCAGGCGCTTCTCACTCATGACCCTGCGGAATTTGGGGATGGGGAAGAGGCGCCTTGAGGACCGAGTTCAGGAGGAAGCCAGCTGCCTAGTGGAGGAGTTGAGAAAAACGAAGGCCTTGCCCTGTGATCCCACTTTCATCACGGGTTGTGCTCCCTGCAATGTGATGTGCTCCGTTATTTTCCAGAATCGTTTTGATTACAATGATCAGAATTTTCTTAATTTGGTTAAAAAATCAACTGAAAACATCAAGATTCTGAGCTCCCCTTGGATTCAGGTCTGTAATGCATTCCCTTTGCTCACTGATTATTTCCCAGGGAGTCATAAGACATATATTAATAATGATGCTAATGTAAAAAGTTATATTTTGGAGAAAGTGAAAAAACACCAAGAAAGCTTGGACATTAACAATCCTCGGGACTTTATTGATTGTTTCCTGATCAAAATGGAACAGGAAAAGCATAATCAACAGTCTGAATACAGTGTTGAAAATTTGTTGAACACAGTACATGATCTGCTTGGAGCAGCGTCACAGACAACAAGCACCACCTTGAGATACGGACTCCTGCTTCTGCTAAAGCACCCAGAGGTCACAGCTAAAGTCCAGGAAGAGATTGACCACGTGGTTGGCCAAAACCGGAGCCCCTGCATGCAGGACAGGAGCAGCATGCCCTACACGGATGCCGTAGTGCACGAGATCCAGAGATACACTGACCTCCTCCCCATGTCCCTGCCCCGCAAGGTGACCCGTGACATTAAATTCAGGAACTGCCTCATCCCCAAGGGCACAACCATATTAACTGCACTGTCTTCTGTGCTCCATGACAACAAAGAATTCCCTAACCCAGAGATGTTTGACCCTGGTCACTTTCTGGATGAGAGTGGCAACTTTAAGAAGAGTGATTACTTCATGCCTTTCTCAGCAGGAAAACGAATGTGTCCGGGAGAAGGCTTGGCCCGCGTGGAGCTGTTTTTATTCCTGACCACCATTTTACAGAAATTTACCTTGAAGCCTCTGGTTGATCCAAAACATATTGACACCACCCCAGTGACCAATGGCTTGGCCTCTGTGCCACCCTCGTATCAGCTCTGCTTCATTCCTGTCTGA---------------------------------------------------------------------------------------------------------------------------------------------------------------------------------------------------------------------------
>Felis catus CYP2C41 XM 045040442
---------------------------------------------------------------------------------------------------------------------------------------------------------------------------------------------------------------------------------------------ATGAAGCCTGCTGTTGTGCTGCATGGATATAAGGCAGTGAAGGAAGCCCTGATTGATCTAGGAGAAGAGTTTTCTGCAAGAAGT---TTCCCATTAGCTGAAAGAATTAGTAAAGGACATGGAATCCTTTTCACCAATGGAAAGAGATGGAAGGAGATGCGGCGCTTCTGCCTCATGACCCTGCGGAATTTGGGGATGGGGAAGAGTGACCTTGAGAGCCGAGTTCAAGAGGAAGCCTACTACCTCATGGAAGAGTTGAGAAAAACCAATGCCTTACCCTGTGACCCCACTTTTGTCCTGGGCTGTGCTACCTGTAATATGATCTGCTCCATTATTTTCCAAAATCGTTTTGATTATACAGATCAGACTTTACTTGGCTTCCTGGAAAAATTTAATGAAAACATGAAGATTTTGAGCTCCTCATGGGTCCAGATCTGCAATAGTTTCCCTGCTCTCATTGATTACCTCCCAGGAAGTCATCGCAAAATATTTAAAAATTTTACTTGTACACACAATTATATTTTAGAGAAAATCAAAGAACACCAAGAATCCTTGGACATTAACAATCCTCGGGATTTCATTGATTACTTCTTGATCAAAATAAAACAGGAAAACCACAGTCAGCAGTTGGAGTTCACTATTGAAAACTTGATAGCCACTGCAAGTGATTTGTTTGGAGCTGGGACAGAGACCACAAGCACCACCCTAAGATACGCTCTCCTGCTCCTGCTGAAGCACCCGGAAGTCACAGCTAAAATCCAGGAAGAGATTGGCCATGTAATTGGCAGACACCGGAGCCCCTGCATGCAGGACAGGAGCCGCATGCCCTACATGAATGCAGTGTTGCATGAGATCCAGAGATACATTGACCTTATCCCAGTCAACCTGCCACATGCAGTGACCCGTGACATTAAATTCAGAAACTATGTCATCCCCAAGGGCACAACTGTACTAATATCACTGACTTCTGTGCTACGTGATGACAAAGAATTTCCCAACCCAGAGACATTTGACCCTGCCCATTTCCTGGATGATAGTGGCAACTTTAAGAAGAGTGACTACTTCATGGTTTTCTCAGCAGGAAAACGGATTTGTGTGGGAGAAAGCCTGGCCCGTATGGAGCTGTTTTTATTCCTGACCTCCATTTTACAAAATTTTACCCTGAAACCTGTGGTCGACATAAAGGACCTTGACACCACCCCAGTTGCCAGTGGGTTTGGACATATCCCACCCCCCTACAAGATTTGCTTTGTTCCTTTGTGA---------------------------------------------------------------------------------------------------------------------------------------------------------------------------------------------------------------------------
>Homo sapiens CYP2C18 NM 000772
---------------------------ATGGATCCAGCTGTGGCTCTGGTGCTCTGTCTCTCCTGTTTGTTTCTCCTTTCACTCTGGAGGCAGAGCTCTGGAAGAGGGAGGCTCCCGTCTGGCCCCACTCCTCTCCCGATTATTGGAAATATCCTGCAGTTAGATGTTAAGGACATGAGCAAATCCTTAACCAATTTCTCAAAAGTCTATGGCCCTGTGTTCACTGTGTATTTTGGCCTGAAGCCCATTGTGGTGTTGCATGGATATGAAGCAGTGAAGGAGGCCCTGATTGATCATGGAGAGGAGTTTTCTGGAAGAGGAAGTTTTCCAGTGGCTGAAAAAGTTAACAAAGGACTTGGAATCCTTTTCAGCAATGGAAAGAGATGGAAGGAGATCCGGCGTTTCTGCCTCATGACTCTGCGGAATTTTGGGATGGGGAAGAGGAGCATCGAGGACCGTGTTCAAGAGGAAGCCCGCTGCCTTGTGGAGGAGTTGAGAAAAACCAATGCCTCACCCTGTGATCCCACTTTCATCCTGGGCTGTGCTCCCTGCAATGTGATCTGCTCTGTTATTTTCCATGATCGATTTGATTATAAAGATCAGAGGTTTCTTAACTTGATGGAAAAATTCAATGAAAACCTCAGGATTCTGAGCTCTCCATGGATCCAGGTCTGCAATAATTTCCCTGCTCTCATCGATTATCTCCCAGGAAGTCATAATAAAATAGCTGAAAATTTTGCTTACATTAAAAGTTATGTATTGGAGAGAATAAAAGAACATCAAGAATCCCTGGACATGAACAGTGCTCGGGACTTTATTGATTGTTTCCTGATCAAAATGGAACAGGAAAAGCACAATCAACAGTCTGAATTTACTGTTGAAAGCTTGATAGCCACTGTAACTGATATGTTTGGGGCTGGAACAGAGACAACGAGCACCACTCTGAGATATGGACTCCTGCTCCTGCTGAAGTACCCAGAGGTCACAGCTAAAGTCCAGGAAGAGATTGAATGTGTAGTTGGCAGAAACCGGAGCCCCTGTATGCAGGACAGGAGTCACATGCCCTACACAGATGCTGTGGTGCACGAGATCCAGAGATACATTGACCTCCTCCCCACCAACCTGCCCCATGCAGTGACCTGTGATGTTAAATTCAAAAACTACCTCATCCCCAAGGGCACGACCATAATAACATCCCTGACTTCTGTGCTGCACAATGACAAAGAATTCCCCAACCCAGAGATGTTTGACCCTGGCCACTTTCTGGATAAGAGTGGCAACTTTAAGAAAAGTGACTACTTCATGCCTTTCTCAGCAGGAAAACGGATGTGTATGGGAGAGGGCCTGGCCCGCATGGAGCTGTTTTTATTCCTGACCACCATTTTGCAGAACTTTAACCTGAAATCTCAGGTTGACCCAAAGGATATTGACATCACCCCCATTGCCAATGCATTTGGTCGTGTGCCACCCTTGTACCAGCTCTGCTTCATTCCTGTCTGA---------------------------------------------------------------------------------------------------------------------------------------------------------------------------------------------------------------------------
>Homo sapiens CYP2C19 NM 000769
---------------------------ATGGATCCTTTTGTGGTCCTTGTGCTCTGTCTCTCATGTTTGCTTCTCCTTTCAATCTGGAGACAGAGCTCTGGGAGAGGAAAACTCCCTCCTGGCCCCACTCCTCTCCCAGTGATTGGAAATATCCTACAGATAGATATTAAGGATGTCAGCAAATCCTTAACCAATCTCTCAAAAATCTATGGCCCTGTGTTCACTCTGTATTTTGGCCTGGAACGCATGGTGGTGCTGCATGGATATGAAGTGGTGAAGGAAGCCCTGATTGATCTTGGAGAGGAGTTTTCTGGAAGAGGCCATTTCCCACTGGCTGAAAGAGCTAACAGAGGATTTGGAATCGTTTTCAGCAATGGAAAGAGATGGAAGGAGATCCGGCGTTTCTCCCTCATGACGCTGCGGAATTTTGGGATGGGGAAGAGGAGCATTGAGGACCGTGTTCAAGAGGAAGCCCGCTGCCTTGTGGAGGAGTTGAGAAAAACCAAGGCTTCACCCTGTGATCCCACTTTCATCCTGGGCTGTGCTCCCTGCAATGTGATCTGCTCCATTATTTTCCAGAAACGTTTCGATTATAAAGATCAGCAATTTCTTAACTTGATGGAAAAATTGAATGAAAACATCAGGATTGTAAGCACCCCCTGGATCCAGATATGCAATAATTTTCCCACTATCATTGATTATTTCCCGGGAACCCATAACAAATTACTTAAAAACCTTGCTTTTATGGAAAGTGATATTTTGGAGAAAGTAAAAGAACACCAAGAATCGATGGACATCAACAACCCTCGGGACTTTATTGATTGCTTCCTGATCAAAATGGAGAAGGAAAAGCAAAACCAACAGTCTGAATTCACTATTGAAAACTTGGTAATCACTGCAGCTGACTTACTTGGAGCTGGGACAGAGACAACAAGCACAACCCTGAGATATGCTCTCCTTCTCCTGCTGAAGCACCCAGAGGTCACAGCTAAAGTCCAGGAAGAGATTGAACGTGTCATTGGCAGAAACCGGAGCCCCTGCATGCAGGACAGGGGCCACATGCCCTACACAGATGCTGTGGTGCACGAGGTCCAGAGATACATCGACCTCATCCCCACCAGCCTGCCCCATGCAGTGACCTGTGACGTTAAATTCAGAAACTACCTCATTCCCAAGGGCACAACCATATTAACTTCCCTCACTTCTGTGCTACATGACAACAAAGAATTTCCCAACCCAGAGATGTTTGACCCTCGTCACTTTCTGGATGAAGGTGGAAATTTTAAGAAAAGTAACTACTTCATGCCTTTCTCAGCAGGAAAACGGATTTGTGTGGGAGAGGGCCTGGCCCGCATGGAGCTGTTTTTATTCCTGACCTTCATTTTACAGAACTTTAACCTGAAATCTCTGATTGACCCAAAGGACCTTGACACAACTCCTGTTGTCAATGGATTTGCTTCTGTCCCGCCCTTCTATCAGCTGTGCTTCATTCCTGTCTGA---------------------------------------------------------------------------------------------------------------------------------------------------------------------------------------------------------------------------
>Homo sapiens CYP2C8 NM 000770
---------------------------ATGGAACCTTTTGTGGTCCTGGTGCTGTGTCTCTCTTTTATGCTTCTCTTTTCACTCTGGAGACAGAGCTGTAGGAGAAGGAAGCTCCCTCCTGGCCCCACTCCTCTTCCTATTATTGGAAATATGCTACAGATAGATGTTAAGGACATCTGCAAATCTTTCACCAATTTCTCAAAAGTCTATGGTCCTGTGTTCACCGTGTATTTTGGCATGAATCCCATAGTGGTGTTTCATGGATATGAGGCAGTGAAGGAAGCCCTGATTGATAATGGAGAGGAGTTTTCTGGAAGAGGCAATTCCCCAATATCTCAAAGAATTACTAAAGGACTTGGAATCATTTCCAGCAATGGAAAGAGATGGAAGGAGATCCGGCGTTTCTCCCTCACAACCTTGCGGAATTTTGGGATGGGGAAGAGGAGCATTGAGGACCGTGTTCAAGAGGAAGCTCACTGCCTTGTGGAGGAGTTGAGAAAAACCAAGGCTTCACCCTGTGATCCCACTTTCATCCTGGGCTGTGCTCCCTGCAATGTGATCTGCTCCGTTGTTTTCCAGAAACGATTTGATTATAAAGATCAGAATTTTCTCACCCTGATGAAAAGATTCAATGAAAACTTCAGGATTCTGAACTCCCCATGGATCCAGGTCTGCAATAATTTCCCTCTACTCATTGATTGTTTCCCAGGAACTCACAACAAAGTGCTTAAAAATGTTGCTCTTACACGAAGTTACATTAGGGAGAAAGTAAAAGAACACCAAGCATCACTGGATGTTAACAATCCTCGGGACTTTATCGATTGCTTCCTGATCAAAATGGAGCAGGAAAAGGACAACCAAAAGTCAGAATTCAATATTGAAAACTTGGTTGGCACTGTAGCTGATCTATTTGTTGCTGGAACAGAGACAACAAGCACCACTCTGAGATATGGACTCCTGCTCCTGCTGAAGCACCCAGAGGTCACAGCTAAAGTCCAGGAAGAGATTGATCATGTAATTGGCAGACACAGGAGCCCCTGCATGCAGGATAGGAGCCACATGCCTTACACTGATGCTGTAGTGCACGAGATCCAGAGATACAGTGACCTTGTCCCCACCGGTGTGCCCCATGCAGTGACCACTGATACTAAGTTCAGAAACTACCTCATCCCCAAGGGCACAACCATAATGGCATTACTGACTTCCGTGCTACATGATGACAAAGAATTTCCTAATCCAAATATCTTTGACCCTGGCCACTTTCTAGATAAGAATGGCAACTTTAAGAAAAGTGACTACTTCATGCCTTTCTCAGCAGGAAAACGAATTTGTGCAGGAGAAGGACTTGCCCGCATGGAGCTATTTTTATTTCTAACCACAATTTTACAGAACTTTAACCTGAAATCTGTTGATGATTTAAAGAACCTCAATACTACTGCAGTTACCAAAGGGATTGTTTCTCTGCCACCCTCATACCAGATCTGCTTCATCCCTGTCTGA---------------------------------------------------------------------------------------------------------------------------------------------------------------------------------------------------------------------------
>Homo sapiens CYP2C9 NM 000771
---------------------------ATGGATTCTCTTGTGGTCCTTGTGCTCTGTCTCTCATGTTTGCTTCTCCTTTCACTCTGGAGACAGAGCTCTGGGAGAGGAAAACTCCCTCCTGGCCCCACTCCTCTCCCAGTGATTGGAAATATCCTACAGATAGGTATTAAGGACATCAGCAAATCCTTAACCAATCTCTCAAAGGTCTATGGCCCTGTGTTCACTCTGTATTTTGGCCTGAAACCCATAGTGGTGCTGCATGGATATGAAGCAGTGAAGGAAGCCCTGATTGATCTTGGAGAGGAGTTTTCTGGAAGAGGCATTTTCCCACTGGCTGAAAGAGCTAACAGAGGATTTGGAATTGTTTTCAGCAATGGAAAGAAATGGAAGGAGATCCGGCGTTTCTCCCTCATGACGCTGCGGAATTTTGGGATGGGGAAGAGGAGCATTGAGGACCGTGTTCAAGAGGAAGCCCGCTGCCTTGTGGAGGAGTTGAGAAAAACCAAGGCCTCACCCTGTGATCCCACTTTCATCCTGGGCTGTGCTCCCTGCAATGTGATCTGCTCCATTATTTTCCATAAACGTTTTGATTATAAAGATCAGCAATTTCTTAACTTAATGGAAAAGTTGAATGAAAACATCAAGATTTTGAGCAGCCCCTGGATCCAGATCTGCAATAATTTTTCTCCTATCATTGATTACTTCCCGGGAACTCACAACAAATTACTTAAAAACGTTGCTTTTATGAAAAGTTATATTTTGGAAAAAGTAAAAGAACACCAAGAATCAATGGACATGAACAACCCTCAGGACTTTATTGATTGCTTCCTGATGAAAATGGAGAAGGAAAAGCACAACCAACCATCTGAATTTACTATTGAAAGCTTGGAAAACACTGCAGTTGACTTGTTTGGAGCTGGGACAGAGACGACAAGCACAACCCTGAGATATGCTCTCCTTCTCCTGCTGAAGCACCCAGAGGTCACAGCTAAAGTCCAGGAAGAGATTGAACGTGTGATTGGCAGAAACCGGAGCCCCTGCATGCAAGACAGGAGCCACATGCCCTACACAGATGCTGTGGTGCACGAGGTCCAGAGATACATTGACCTTCTCCCCACCAGCCTGCCCCATGCAGTGACCTGTGACATTAAATTCAGAAACTATCTCATTCCCAAGGGCACAACCATATTAATTTCCCTGACTTCTGTGCTACATGACAACAAAGAATTTCCCAACCCAGAGATGTTTGACCCTCATCACTTTCTGGATGAAGGTGGCAATTTTAAGAAAAGTAAATACTTCATGCCTTTCTCAGCAGGAAAACGGATTTGTGTGGGAGAAGCCCTGGCCGGCATGGAGCTGTTTTTATTCCTGACCTCCATTTTACAGAACTTTAACCTGAAATCTCTGGTTGACCCAAAGAACCTTGACACCACTCCAGTTGTCAATGGATTTGCCTCTGTGCCGCCCTTCTACCAGCTGTGCTTCATTCCTGTCTGA---------------------------------------------------------------------------------------------------------------------------------------------------------------------------------------------------------------------------
>H. sapiens CYP1A1 NM 000499
---------------------ATGCTTTTCCCAATCTCCATGTCGCTGGCCTCTGTCATCTTCTGTCTGGTATTC---------TGGAGACCTCAGGTCCCCAAACTGAAGAATCCACCAGGGCCATGGGGCTGGCCTCTGATTGGGCACATGCTGACCCTGGGA---AAGAACCCGCACCTGGCACTGTCAAGGATGAGCCAGCAGTATGGGGACGTGCTGCAGATCCGAATTGGCTCCACACCCGTGGTGGTGCTGAGCGGCCTGGACACCATCCGGCAGGCCCTGGTGCGGCAGGGCGATGATTTCAAGGGCCGGCCCGACCTCTACACCTTCACCCTCATCAGTAATGGTCAGAGCATGTCCTTCAGCTCTGGACCAGTGTGGGCTGCCCGCCGGCGCCTGGCCCAGAATGGCCTGAAAAGTTTCTCCATTGCCTCTGACCCACTGGAAGAGCATGTGAGCAAGGAGGCTGAGGTCCTGATAAGCACGTTGCAGGAGCTGATGGCAGGGCCTTTTAACCCCTACAGGTATGTGGTGGTATCAGTGACCAATGTCATCTGTGCCATTTGCTTTGGCCGGCGCTATGACCACAACCACCAAGAACTGCTTAGCCTAGTCAACCTGAATAATAATTTCGGGGAGGTGGTTGGCTCTGGA------AACCCAGCTGACTTCATCCCT---ATTCTTCGCTACCTACCCAACCCTTCCCTGAATGCCTTCAAGGACCTGAATAAGTTCTACAGCTTCATGCAGAAGATGGTCAAGGAGCACTACAAAACCTTTGAGAAGGGCCACATCCGGGACATCACAGACAGCCTGATTGAGCACTGTCAGGAGAAGCAGGAGAACGCCAATGTCCAGCTGTCAGATGAGAAGATCATTAACATCGTCTTGGACCTCTTTGGAGCTGGGTTTGACACAGTCACAACTGCTATCTCCTGGAGCCTCATGTATTTGGTGATGAACCCCAGGGTACAGAGAAAGATCCAAGAGGAGCTAGACACAGTGATTGGCAGGTCACGGCGGCCCCGGCTCTCTGACAGATCCCATCTGCCCTATATGGAGGCCTTCATCCTGGAGACCTTCCGACACTCTTCCTTCGTCCCCTTCACCATCCCCCACAGCACAACAAGAGACACAAGTTTGAAAGGCTTTTACATCCCCAAGGGGCGTTGTGTCTTTGTAAACCAGTGGCAGATCAACCATGACCAGAAGCTATGGGTCAACCCATCTGAGTTCCTACCTGAACGGTTTCTCACCCCTGATGGTGCTATCGACAAGAGTGAGAAGGTGATTATCTTTGGCATGGGCAAGCGGAAGTGTATCGGTGAGACCATTGCCCGCTGGGAGGTCTTTCTCTTCCTGGCTATCCTGCTGCAACGGGTGGAATTCAGCGTGCCACTGGGCGTGAAG---GTGGACATGACCCCCATCTATGGG---CTAACCATGAAGCATGCCTGCTGTGAG---CACTTCCAAATGCAGCTG---------------------------------------------------------------------------------------------------------------------------------------------------------------------------------------------------------------------------
>H. sapiens CYP1A2 NM_000761
ATGGCATTGTCCCAGTCTGTTCCCTTCTCGGCCACAGAGCTTCTCCTGGCCTCTGCCATCTTCTGCCTGGTATTC---------TGGAGGCCTCGGGTCCCCAAAGGCAAAAGTCCACCAGAGCCATGGGGCTGGCCCTTGCTCGGGCATGTGCTGACCCTGGGG---AAGAACCCGCACCTGGCACTGTCAAGGATGAGCCAGCGCTACGGGGACGTCCTGCAGATCCGCATTGGCTCCACGCCCGTGCTGGTGCTGAGCCGCCTGGACACCATCCGGCAGGCCCTGGTGCGGCAGGGCGACGATTTCAAGGGCCGGCCTGACCTCTACACCTCCACCCTCATCACTGATGGCCAGAGCTTGACCTTCAGCTCTGGACCGGTGTGGGCTGCCCGCCGGCGCCTGGCCCAGAATGCCCTCAACACCTTCTCCATCGCCTCTGACCCACTGGAGGAGCATGTGAGCAAGGAGGCTAAGGCCCTGATCAGCAGGTTGCAGGAGCTGATGGCAGGGCCTTTCGACCCTTACAATCAGGTGGTGGTGTCAGTGGCCAACGTCATTGGTGCCATGTGCTTCGGACAGCACTTCCCTGAGAGTAGCGATGAGATGCTCAGCCTCGTGAAGAACACTCATGAGTTCGTGGAGACTGCCTCCTCCGGG------AACCCCCTGGACTTCTTCCCC---ATCCTTCGCTACCTGCCTAACCCTGCCCTGCAGAGGTTCAAGGCCTTCAACCAGAGGTTCCTGTGGTTCCTGCAGAAAGTCCAGGAGCACTATCAGGACTTTGACAAGAACAGTGTCCGGGACATCACGGGTGCCCTGTTCAAGCACAGCAAGAAGGGGCCTAGAGCCAGCGGCAACCTCATCCCACAGGAGAAGATTGTCAACCTTGTCAATGACATCTTTGGAGCAGGATTTGACACAGTCACCACAGCCATCTCCTGGAGCCTCATGTACCTTGTGACCAAGCCTGAGATACAGAGGAAGATCCAGAAGGAGCTGGACACTGTGATTGGCAGGGAGCGGCGGCCCCGGCTCTCTGACAGACCCCAGCTGCCCTACTTGGAGGCCTTCATCCTGGAGACCTTCCGACACTCCTCCTTCTTGCCCTTCACCATCCCCCACAGCACAACAAGGGACACAACGCTGAATGGCTTCTACATCCCCAAGAAATGCTGTGTCTTCGTAAACCAGTGGCAGGTCAACCATGACCCAGAGCTGTGGGAGGACCCCTCTGAGTTCCGGCCTGAGCGGTTCCTCACCGCCGATGGCAACAAGCCCTTGAGTGAGAAGATGATGCTGTTTGGCATGGGCAAGCGCCGGTGTATCGGGGAAGTCCTGGCCAAGTGGGAGATCTTCCTCTTCCTGGCCATCCTGCTACAGCAACTGGAGTTCAGCGTGCCGCCGGGCGTGAAA---GTCGACCTGACCCCCATCTACGGGCTG------------------ACCATGAAGCTGCGCTTCTCCATCAATTGA---------------------------------------------------------------------------------------------------------------------------------------------------------------------------------------------------------------------------
>L. africana CYP2C19 XM 003409222
---------------------------ATGGATCTGGTTGTGGTCCTGGTGCTCTGTCTCTCTAGTTTGCTTCTCTTTTCACTCTGGAAACAGAGCTATGGGAAAGGGAAGCTCCCACCTGGCCCCACTCCTCTCCCAATTATTGGGAATATTCTACAGTTAGATATGAAGGACATCAGCAATTCCATGAGCAATTTCGCAAAAACCTATGGTCCAGTGTTCACTCTGTACTTGGGCATGAAGCCCACAGTGGTACTGCATGGATATGAAGCAATTAAGGAAGCCCTGATTGATCAGGGAGAAGAATTTTCTGGAAGGGGTCATTTTGCAGTAGCTGAAAGAACAAATAAAGAGTTTGGAGTTGTTTTCAGCAATGGAAAGATATGGAAGGAGACCCGACGCTTCTCCCTCATGACCCTGAGGAATTTTGGGATGGGGAAGAGGAGCCTTGAAAACCGTGTTCAAGAGGAGGCCCGCTGCCTAGTGGAGGAGTTGAGAAAAACCAAGGCCTTGCCCTGTGATCCCACTTTCATCCTGGCCTGTGCTCCCTGCAATGTGATCTGCTCCATTATTTTCCAAAATCGTTTTGAGTACACAGATCAGCATTTTCTGAACTTGATAGGAATACTGAATGAAAACACAGAGATTCTGAGCACCCCGTGGATGCAGATGTGTAATATATTCCCCATGCTCCTTGATTATTTCCCAGGGATTCATAACAAATTATTTAATAATGCTATTTTTTTAAAAAGTTATATTTTGGGGAAAGTGAAAGAACACCAAGAATCCTTGGATGTTAACAATCCTCGAGACTACATTGACTGTTTTCTGATCAAAATGGAACAGGAAAAGCACAATCAACAATCTGAATTTATTACTGAAAACTTGTTAGCTACAATAGCTGATCTGTTTGGAGCTGGGACAGAGACAACAAGCACCACCCTGAGATATGGACTCCTGCTTCTGCTAAAGCACCCAGAGGTCACAGCTAAAGTCCAGGAAGAGATTGACCGTGTGATTGGCCGACACCGGAGCCCCTGCGTGCAGGACAGGGGCAGCATGCCCTACACGAATGCTGTAATACATGAGATCCTGAGATACATTGACCTCATCCCCCTGAGCCTGCCCCATGCAGTGACCCGTGACATTAAATTCAGGGACTACATCATCCCCAAGGGGCATGACCATATGACATCATTGTCTTCCGTGCTATATGACAAAAAAGAATTCTCCAACCCAGAGATGTTCGACCCTGGTCACTTTCTGGATGCGAGTGGCAACTTTATGAAGAGTGACTACTTTATGGCGTTCTCAGCAGGAAAACGAATTTGCCTGGGAGAAGGCTTGGCCCGCATGGAAATATTTTTATTCCTGACCACCATTTTACAGAAATTTACCTTGAAGTCTCTGGTGGACCCAAAACACATTGACACCACCCCAGTGGTCAATGGATTTGCCTCTCTGCCACCCTTGTATCAGCTCTGCTTCATTCCTGTCTAA---------------------------------------------------------------------------------------------------------------------------------------------------------------------------------------------------------------------------
>L. africana CYP2C19 XM 023546911
---------------------------ATGGATCCGTTTGTGATTCTGGTGCTCTGTCTGTCCAGTTTGCTTCTCTTTTCACTCTGGAAACAGAGCTATGGGAAAGGGAAGCTCCCGCCTGGCCCCACTCCTCTCCCGATTATTGGAAATATCCTACAGTTAGATGTGAGGAACATCAAGAATTCCGTACACAATCTCTCAGAAGCCTATGGCCCAGTGTTCACTCTGTATATTGGCATGAAGCCCGCAGTGGTGTTGCATGGGTATGAAGCAATTAAGGAAGCCCTGATTGATATGGGAGAAGAGTTTTCGGGAAGAGGTCATTTTCCACTGTCTGAAAGATCTAAGAAAGGATTTGGGGTCACTTTCAGCAATGGAAAGATGTGGAAGGAGACCAGGCGCTTCTCACTCATGACCCTGCGGAATTTGGGGATGGGGAAGAGGTGCCTTGAGGACCGAGTTCAGGAGGAAGCCAGCTGCCTAGTGGAGGAGTTGAGAAAAACGAAGGCCTTGCCCTGTGATCCCACTTTCATCACGGTTTATGCTCCCTGCAATGTGATGTGCTCCGTTATTTTCCAGAATCGTTTTGATTATAATGATCAGAATTTTCTTAATTTGGTTAAAAAATCAACTGAAAACGTCAAGATTCTGAGCTCCCCTTGGATTCAGGTCTGTAATGCATTCCCTTTGCTCACTGATTATTTCCCAGGGAGTCATAAGAAATATATTAAGAATGATGCTTATGTAAAATGTTATATTTTGGAGAAAGTGAAAGAACACCAAGAAAGCTTGGACATTAACAATCCTCGGGACTTTATTGATTGTTTCCTGATCAAAATGGAACAGGAAAAGCATACTCAACAGTCTGAATACAGTGTTGAAAATTTGTTGAACACAGTACATGATCTGCTTGGAGGAGCGTCACAGACAACAAGCACCACCTTGAGATACGGACTCCTGCTTCTGCTAAAGCACCCAGAGGTCACAGCTAAAGTCCAGGAAGAGATTGACCACGTGGTTGGCCAAAACCGGAGCCCCTGCATGCAGGACAGGAGCAGCATGCCCTACACGGATGCCGTAGTGCACGAGATCCAGAGATACACTGACCTCCTCCCCATGTCCCTGCCCCGCAGGGTGACCCGTGACATTAAATTCAGGAACTGCCTCATCCCCAAG------------------------------------------------------------------------------------------------------------------------------------------------GTAAGGTTTGTTTCTTCAAGTTCTCTT---AAAGTTCCCATATTC---------------------------------------------------------ACAGTATGAACAGTATGAACAGTATGAACAGTATGAACAGTATGA------------------------------------------------------------------------------------------------------------------------------------------------------------------------------------------------------------------------------------------------------------
>L. africana CYP2C19 XM 023546913
---------------------------ATGGATCCGGTTGTGGTCCTGGTGCTCTGTGTCTCCAGTTCGCTTCTCTTTTCACTCCGGAAACAGGGCTATGGGAAAGGGAAGCTCCCGCCTGGCCCCATTCCTCTCCCATTTATTGGGAATATTCTACAGTTAGATGTGAAGGACATCAACAATTCCCTACACAATGTAACAAAAGCCTATGGCCCAGTGTTCACTCTGTATTTTGGCATGAAGCCCACAGTGGTGTTGCATGGGTATGAAGCAATTAAGGAAGCCCTGATTGATCTGGGAGAAGAGTTTTCTGGAAGAGATTATTTTCCAATATTTGAAAGAACTAATAAAAAATTTGGAGTCATTTTCAGCAATGGAAAGACATGGAAGGAGATCCGGCGCTTCTCTCTCATGACACCGCGAAATTTTGGAATGGGTAACAGAAGCCTTGAGAACCAAGTTCAGGAGGAAGCCCGCTGGCTAGTGGAGCAGTTGAGAAAAACCAAGGCTTCGCCCTGTGATTCCGCTTTCATCCTGGGTTGTCTTCCCTGCAATGTGATCTGCTCCATTATTTTCCAGAATCATTTTGATTATACAGATCAGAATTTTCTTAATTTGATGAAAAAATTAAAGGAAAACCTCAGTATTCTGAGCTCCCGACGGATGCAGGTCTGCAATGCGCTCCCCATGCTCATTGATTATCTTCAAGGGAGTCGTAACAAAATAATTAATAATCTTGCTTATGTAAAAAGTTACTTTTTGGAGAAAGTGGAAGAATACCAAGAAACCTTGGACATTAACAGTCCTCGGGACTTGATCGATTATTTCCTGATCAAAATGGAACAGGAAAAGCACAATCAACAGTCTGAATTTACCACTGAAAATTTGTTAGCCGCGGTATCTGATCTGTTTGGAGCTGGGACAGAGACAACTAGCACCACTCTGAGATACGGACTCCTGCTTCTGCTAAAGCAGCCAGAAGTCACTGCTAAAGTCCAGGAGGAGATTGACCATGTGGTTGGCTGACATCGGAGCCCCTGCATGCAGGACAGGAGCAGCATGCCCTACACCGATGCTGTGGTGCATGAGATCCAGAGATATATTGACCTTGTTTCCATGGGCATGCCCCATGCAGTGACCCGTGACATTAAATTTAGAAACTACCTCATCCCCAAGGGCATGACTACATCAATATCATTGTCTTCTGTGCTGCATGACAACAGAGAATTCCCCAACCCAGAGAAGTCTGACCCTGATCAGTTTCTGGATGAGAGTGGCAACTTTAAGAAGAGTGATTACTTCATGCCTTTCTCAGCAGGAAAACGAATTTGTCTGGGAGAAGGCTTGGCCCTTATGGAACTCTTTTTATTCCTGGCCACCATTTTACAGAAATTTACCTTGAAGCCTCTGGTTGACCCAAAATACATCGACACCACCCCAGTGGTCAATGGGCTTGCCTCTGTGCCACCCACATATCAGCTCTGCTTCATTCCTGCCTGA---------------------------------------------------------------------------------------------------------------------------------------------------------------------------------------------------------------------------
>L. africana CYP2C21 XM 003409220
---------------------------ATGGATCTCATTATCATCCTGGTGATTTGCCTTTCTTGTTTGATTCTCCTTTCTCTATCGACTCAGAGTTATGCCAAAGGGAAGCTTCCACCAGGCCCCACTCCTCTCCCAATTGTTGGAAATATTCTACAATTAAATTTTAAGAACATCAGCAAATCGTTAAGTGCGCTAACCAAAGATTATGGTCCTGTGTTCACCGTGCATTTTGGCATGAAGCCCACTGTGGTATTACATGGATATGAAGCAGTAAAAGAAGCTCTGATTGATAGAGCAGAGGAGTTTTCTGGCAGAGGAGTTTTACCAGTGGCTGACAAAGTCAGCCAGAGCTATGGAATTGTTTTTAGCAATGGAGAAAAATGGAAGCAAACTCGACGCTTCTCCCTCGTGATTCTGCGGAATATGGGGATGGGAAAGAAGACTATTGAAGACCGAGTTCAAGAGGAGGCCTTGTGTCTAGTGGAAGCATTAAAAAAAACCAATGAATTTCCCTGTGACCCTAGTTTCCTCCTGGGCTGTGTTCCCTGCAACGTGATCTGCTCCATCATTTTCCAGAATCGTTTTGACTACAGTGATGAAAAATTAGTAACCTTGATAAACTATTTTCATGAAAATTTCAGTATTGTAAGCACTCCCTGGATTCAGCTCTACAATGCTTTCCCTTCTGTCATACATTATCTCCCAGGAAGTCATAACAAATTATTTAAAAATATTGATGGTCAAAAAAAGTTTATTTTAGAGAAAATACAGGAACACCAAGAATCCTTGGATCTCAATAACCCTCGGGACTTTATTGACTACTTTCTGATTAAAATGGAGCAGGAAAAACACAGTAAACAGTCTGAATTCACCATGGACAACTTAGTCACTACAGTGTGGGACCTGTTTACAGCGGGAACAGAAACAACGAGCACCACAATCAGATACGGACTTCTGCTTTTGCTGAAGCATCCTGAGGTCACAGCTAAAGTCCGAGAAGAGATTGACCTTGTGGTCGGCCGACACCGGAGCCCCTGCATGCAGGACAGGAGCAGCATGCCCTACACGGATGCTGTGGTGCACGAGATCCAGAGATACATTGACCTTATCCCCACCAATCTGCCCCATATGGTGACCCAGGACATTCAATTCAGAGAATACTTTATCCCCAAGGACACATCCGTACTGGTATCTCTGACTTCTGTTCTGCATGACGCCAAAGAATTTCCTAACCCAGAGCAGTTTGACCCTGGCCACTTCCTGGACAAAAGTGGCAACTTTAAGAAGAGTAACTACTTCATGCCTTTTTCAGCAGGAAAAAGAGTTTGTGCTGGAGAGGGCCTGGCCCGCATGGAGCTGTTTTTAATCCTGACCAACATTTTACAGCATTTTACCTTGAAACCTCTGGTTGATCCAAAGGATATTGACACCACCCCAGTTGACAATGGTTTAGGCACTGTACCACCCTCGTACAAGCTCTGTTTCATTCCAGTCTGA---------------------------------------------------------------------------------------------------------------------------------------------------------------------------------------------------------------------------
>L. africana CYP2C33 XM 003408978 LOC100666635
---------------------------ATGGAGCTGCTGGAGATCCTTGTGATTTGTATCACTTGCCTGATTTTCCTTTTGGTGTGGAGGAAAAGTCACAAAATGAGAAGGCTCCCCCCTGGCCCAGCTCCCCTTCCCATCATTGGGAATATGCTACAACTGAACCCTAAGGACATCCCTGGTTCCCTCTGCAAGCTCGCTGAGGAGTATGGCCCGGTCTACACCCTGCACATTGGACCCCAGCTCACAGTGGTCTTACATGGATATGAGGCAGTGAAGGAAGCTCTGATTGATCAGGGTGACGAATTCCTTGGCAGAGGACCTATGCCAATTATTGAGGATACCCTAAAAGGATATGGAATCGTTTTCAGTCATGGAGAGAGGTGGAAGCAAATGCGGAGGTTCTCCCTTATGACCCTGCGGAACTTTGGAATGGGGAAGAGAAGCATTGAGGAGAGAGTCCAGGAGGAAGCCCGATACCTTGTGGAGGAGCTCAGGCAAACAGAGGCTCAGCCCTTTGACCCCACCTTCGTCCTTTCCTGTGCTCCTTGCAACACGATCTGCTCCATCCTCTTCAGTGAGCGTTTCCAGTATACTAATGAGAAATTCCTCTACCTGATGAACTTGTTAAATGAAAATTTTAGACAGATAAACTCTCCATGGAGCCAGATGTACAATCTCTGGCCAAGACTCATAAAACACCTCCCTGGACAGCACAGAGCATTCTCAAAAAGGTCTAAAGATCTTAAGTATTTTATACTGGAAAAAGTGAAGGAGCATCAGGAGTCTCTGGATCATAATAGCGCTCGGGACTACATTGATTGTTTCCTCAGCAAGATGGAAGAGGAGAAAAACAACCCGGAGTCTGAGTTTGATATGGAGAACTTGGTCACCTGTGCATCTAATTTGTTTGCGGCGGGAACAGAGACACTCAGTAACACCCTGAGATTCGGACTCCTGCTCCTGATGAAACACCCTGAAGTGGAAGCCAAAGTTCATGAAGAAATTGACAGTGTGATTGGACGCAACCAAAGCCCATGCATGAAGGACAAGATGAAGTTACCCTATACAGAGGCTGTGTTGCATGAGATACAAAGATTCATCAACCTCCTTCCTTCTAACTTGCCCCATGCTGTGATCCGGGACACAAAATTCAGACAATTCGTCATCCCCAAGGGTACGACCGTATTGCCACTACTGTCTTCAATCATGTTTGATTGCAAGGAGTTTCCCAACCCAGAGAAGTTTGACCCAGGCCACTTTTTAGATAAAAATGGCAGCTTCAAGAAAACAGAATATTTCGTGCCTTTTTCCCTTGGAAAACGGGCCTGTGTTGGAGAGAGCCTGGCCCGCATGGAGCTGTTCCTGTTCTTCACCACCATTATGCAGAACTTCTCCTTGAAGCCCCTAGTTGAGCCAAAGGAGCTAACCATCAAACCTGTTGTTACTGGGCTTCTCAACATCCCACCACCTTATAAGTTATGCTGTATTCCTAGATAA---------------------------------------------------------------------------------------------------------------------------------------------------------------------------------------------------------------------------
>L. africana CYP2C42 XM 003409224
---------------------------ATGGATCTAGCCGTGGTCCTCGTGCTCTGTCTCTCCAGTTTGCTTCTCTTTTCACTCTGGAAACAGAGCTACGGGAAAGGGAAGCTCCCGCCTGGCCCCACTCCTCTCCCAATTATTGGAAATAGCCTGCAGTTAAATTTTAAGAATATCAGCAAATCTTTACACGATCTCTCAAAAACCTATGGCCCTGTGTTCACCCTGTATTTGGGCATGAAGCCCACAGTGGTGTTGCATGGGTATGAAGCAGTGAAGGAAGCCCTGATTGATCAGGGAGAGGAGTTTTCTGGAAGAGGCAGTTTCCCAGTGTCTGAAAAAGTTCATAAAGGACTTGGAGTCGTTTTCAGCAATGGAAAGATGTGGAAGGAGACCAGGCGCTTCTCCCTCATGACCCTGCGGAATTTTGGGATGGGGAAGAGGAGCATTGAGGACCGTGTTCAGGAGGAAGCCTGCTGCCTAGTGGAGGAGTTGAGAAAAACCAAGGCCTCACCCTATGATCCTACTTTCATCCTGGGCTGTGCTCCCTGCAATGTGATCTGCTCCATTATTTTCCAGAATCGTTTTGATTATACAGATCAGGATTTTCTGAACTTGATAGGAAAATTGAATGAAAACATACAGATTCTGAGCTCCCCATGGGTCCAGGTCTGCAATAGTTTTCCCTTATTCATTGATTATTTGCCAGGGAGTCATAACAAACTCTTTAATAATATTGCTTATTCAAAAAGTTACATTTTGGAGAAAATGAAAGAACACCAGGAAACCTTGGACATTAACAATCCTCGGGACTTCATTGATTGTTTCCTGATCAAAATGGAACAGGAAAAGGACAATCAAGAGTCTGTATTTACTATTGAAAACTTGATAATCACTATAAGTGATGTGTTTTCTGCTGGGACAGAGACAACAAGTACCACACTGAGGTATGGACTCCTGCTTCTGCTAAAGCACCCAGAGGTCACAGCTAAAGTCCGGGAAGAGATTGACCGTGTGGTTGGCCGACACCGGAGCCCCTGCATGCAGGACAGGAGCAGCATGCCCTACACGGATGCTGTGGTGCACGAGATCCAGAGATACATTGACCTTATCCCCACCAACCTGCCCCATGCGGCGACCCAAGACATTAAATTCAGGAACTACCTCATCCCCAAGGGTATGACCATATTAACATCACTGACTTCTGTGCTTCACGATAACAAAGAATTCCCCAACCCAGAGACATTTGACCCTGCTCACTTTCTGGATGAGAGTGGCAACTTTAAGAAGAGCGACTACTTCATGGCTTTTTCAGCAGGAAAACGTATTTGTCTGGGAGAGGGCCTGGCCCGCATGGAGCTGTTTTTATTCTTCACTGCCATTTTACAGAACTTTACCTTGAAGCCTCTGGTTGACCCAAAGGACATCGATACCAACCCAGTTGAAAAAGGGTTTGCCTCTGTGCCACCCAAGTACCAGCTCTGCTTTATTCCTGTGTGA---------------------------------------------------------------------------------------------------------------------------------------------------------------------------------------------------------------------------
>O. afer afer CYP2C18 XM 007951290
---------------------------------------------------------------------------------------------------------------------------------------------------------------------------------------------------------------------------------------------ATGAGGCCCACAGTGGTGTTGCATGGGTATGAAGCAGTGAAGGAAGCCTTGATTGATCAGGGAGAGGAGTTCTCTGGAAGAGGCAGTTTCCCAGTGTTTGAAAAAGCTACCCCTTCCTTGGGAATCATTTTCAGCAACGGAAAGACATGGAAAGAGATTCGGCGCTTCTCTCTCATGACCCTGCGGAATTTCGGGATGGGGAAGAGGAGCATTGAGGACCGCGTTCAGGAGGAAGCCTGCTCCGTAGTGGAGGAGTTGAGAAAAACCAAGGCCTCACCCTGTGATCCCACTTTCGTCCTGGGATGTGCCCCCTGCAATGTGATCTGCTCCATTATTTTCCAGAATCATTTTGATTATAAAGATCAGGATTTTCTTAACCTGATGAAAAGATTAAATGAAAATATCAGTATTGCAAGCTCCCCATGGATCCAGATCTGCAATACTTTTCCTCTGCTTATTGATTATTTCCCAGGGAGTCATAAGAAATTACTTAATAATGTTGCTTATTTAAAAAACTATACTTTGGAGAAAATAAAAGAACATCAAGAATCCCTGGACATTAACAATCCTCGGGACTTCATTGATTGCTTCCTCATCAAAATGTCACAGGAAAAGCACAATAAACAGTCTGAATTTACTATTGAAAACTTGACAATCACAATAAGTGACCTGTTTGGAGCTGGGACAGAAACAACAAGCACCACCCTTAGATACGGACTCCTGCTTTTGATGAAGTACCCTGAGGTTACAGCTAAAGTCCAGGAAGAGATTGACTGTGTGGTTGGCAAACACCGAAACCCCTGCTTGCAGGACAGGGACAGCATGCCCTACATGGATGCTGTGGTGCATGAGATCCAGAGGTACATTGACCTCCTCCCCACCAACCTGCCTCACGCAGTGACCCAGGACATTAAATTCAGAAACTACCTCATTCCCAAGGGCACGACCATAATAACATCACTGACTTCTGTGCTTCACAACAAAAAAGAATTCCCCAACCCAGAGACATTTGACCCTGGTCACTTTCTGGATGACAGTGGCAAATTTAAGAAGAGTGACTACTTCATGCCTTTCTCAGCAGGAAAACGTATTTGTGTGGGAGAGGGCCTGGCCCGCATGGAGCTGTTTTTATTCCTGACAAACATTTTACAGAAATTTACCTTGAAGCCTCTGATTGACCCAAAGGACATCAAAATCACCCCAGTTAACAACGGGCTTGCTTCTGTGCTGCCCCCTTATCAACTCTGCTTCATCCCTGTGTGA---------------------------------------------------------------------------------------------------------------------------------------------------------------------------------------------------------------------------
>R. norvegicus CYP2C6 XM 039108994
---------------------------------------------------------------------------------------------------------------------------------------------------------------------------------------------------------------------------------------------ATGAGGCCCGCAGTGGTGTTGCATGGATATGAAGCAGTGAAGGAAGCCTTGATTGATCAGGGAGAGGAGTTTTCTGGAAGAGGCAGTTTCCCAGTGGTTGAAAAAGCTAATAAGGGACTTGGAATCATTTTCAACAACGGAAAGTCATGGAAAGAGATTCGGCGCTTCTCTCTCATGACCCTGCGGAATTTCGGGATGGGGAAGAGGAGCATTGAGGACCGCGTTCAGGAGGAAGCCTGCTCCCTAGTGGAGGAGTTGAGAAAAACCAAGGCCTCACTCTGTGATCCCACTTTCATCCTGGGATGTGCCCCCTGCAATGTGATCTGCTCCATTATTTTCCAGAATCGTTTTGATTATAAAGATCAGGATTTTCTTAACCTGATGAAAAGATTAAATGAAAACACCAGTATTGCAAGCTCTCCATGGATGCAGATCTGCAATACTTTTCCTCTGCTCATTGATTATTTCCCAGGGAGTCATAAAAAATTACTTAATAATATTGCTTATTTAAAAAGTTATACTTTGGAGAAAATAAGAGAACATCAAGAATCCTTGGACACTAACAATCCTCGGGACTTCATTGATTGCTTCCTCATCAAAATGGAACAGGAAAACCACAATAAACAGTCTGAATTTACTATTGAAAACTTGGCAATCACAATAAGTGACCTGTTTGGAGCTGGGACAGAAACAACAAGCACCACCCTTAGATACGGACTCCTGCTTTTGATGAAGTACCCTGAGGTCACA---------------------------------------------------------------------------------------------------------------------------GTACCCACCAACCTGCCTCACGCAGTGACCCAGGACATTAAATTCAGAAACTACCTCATTCCCAAG------------------------------------------------------------------------------------------------------------------------------------------------------------------------CTGGCCCGCATGGAGCTGTTTTTATTCCTGACAAACATTTTACAGAAATTTACCTTGAAGCCTCTGATTGACCCAAAGGACATCGACATCACCCCAGTTTACAATGGGTTTGCTTCTGTGCCACCCCCCTATCAACTCTGCTTCATCCCTGTGTGA---------------------------------------------------------------------------------------------------------------------------------------------------------------------------------------------------------------------------
>O. afer afer CYP2C19 XM 007951291
---------------------------ATGGATCCGGTCCTGGTGTTGGTGCTCTGTCTCTCCATTTGGCTTCTCTTTTCACTCTGGACACAGAGCCATGGGAAAGGGAAGCTCCCGCCTGGCCCCACTCCTCTCCCAATTATTGGAAATAGCCTGCAGATAGATTTGAAGAATATCAGCAAATCTTTAAGCAATTTGTCAAAAGCCTATGGCCCCGTGTTCACTCTGTATTTTGGCATGAAGCCCACAGTGGTGTTGCATGGGTATGAAGCAGTGAAGGAAGCCTTGATAGATCGTGGAGAAGAGTTTTCTGGAAGAGGCAGATTCCCAATGGGTGAAAAAACGAATAACAAAGTTGGACTCATTTTCAGCAACGGAAAGACATGGAAAGAAATTCGGCGCTTCTCTCTCATGACCCTGCGGAATTTTGGGATGGGGAAGAGGAGCATTGAGGACCGCGTTCAGGAGGAAGCCTGCTCCCTAGTGGAGGAGTTGAGAAAAACCAAGGCCTCCCCCTGTGATCCCACTTTCATCCTGGGATGTGCCCCCTGCAATGTGATCTGCTCCATTATTTTCCAGAATCGTTTTGATTATAAAGATCAGGATCTTCTTAACCTGATGAAAAAATTAAATGAAAACATCAGTATTCTGAGCTCCCCATGGATCCAGATCTGCAATAGTTTTCCTCTGCTCATTGATTATTTCCCAGGGAGTCATAACAAAGTACTTAATAATATTGCTTATTTAAAAAGCTTTACTTTGGAGAAAATAAAAGAACATCAAGAATCTGTGGACATTAACAATCCTCGGGACTTCATTGATTGCTTCCTCATCAAAATGGAACAGGAGAAGCACAATAAACAGTCTGAATTCACTATTGAAAGCTTGGCAGGCATAATAAGTGACCTGTTTGGAGCTGGGACAGAAACAACAAGCACCACCCTTAGATACGGACTCCTGCTTTTGATGAAGTACCCTGAGGTCACAGCTAAAGTCCAGGAAGAGATTGACCGTGTGGTTGGCAAACACCGAAACCCCACCATGCAGGACAGGGGCAGCATGCCCTACACAGATGCTGTGCTACATGAGATCCAGAGATACATTGATCTCGTCCCCACCAACCTGCCTCATGCAGTGACCCAGGATGTTAAATTCAGAAACTACCTCATTCCCAAGGGCACAGTCATACTAACATCACTGACTTCTGTGCTTCACAACAAAAAAGAATTCCCCAACCCAGAGACATTTGACCCTCATCACTTTCTCGATGAGAATGGCAAATTTAAGAAGAGTGACTACTTCATGGCTTTCTCAGCAGGAAAACGTGTTTGTGTGGGAGAGAGCCTGGCCCGCATGGAGCTGTTTTTATTCCTGACAAACATTTTACAGAAATTTACCTTGAAGCCTCTGATTGACCCAAAGGACATCGACATCACCCCAGTTAACAATGGGCTTGCTTCTGTGCCACCCCCCTATCAACTCTGCTTCATCCCTGTGTGA---------------------------------------------------------------------------------------------------------------------------------------------------------------------------------------------------------------------------
>O. afer afer CYP2C19 XM 042782365
---------------------------ATGGATCTGGTCCTGGTGTTGGTGCTCTGTCTCTCCGTTTGGCTCCTCTTTTCACTCTGGACACAGAGCCATGGGAAAGGGAAGCTCCCACCTGGCCCCACTCCTCTCCCAATTATTGGAAATAGCCTGCAGATAGATTTTAAGAATATCAGCAAATCGTTAAGCAATTTCTCAAAAACCTATGGCCCTGTGTTCACTCTGTATTTTGGCATGAGGCCCACAGTGGTGTTGCACGGATATGAAGCAGTGAAGGAAGCCTTGATTGACCAGGGAGAGGAGTTTTCTGGAAGAGGCAGTTTCCCACTGACTGAAAAAGCTAATAACAAACTTGGAATCATTTTCAGCAACGGAAAGACATGGAAAGAAATTCGGCGCTTCTCTCTCATCACCCTGCGGAATTTCGGGATGGGAAAGAGGAGCATTGAGGACCGCGTTCAGGAGGAAGCCTGCTCCCTAGTGGAGGAATTGAGAAAAACCAAGGCCTCAGCTTGCAATCCCACTTTTATCCTGGGATGTGCCCCCAGCAATGTGATCTGCTCCATTATTTTCCAGAATCATTTTGCTTATAAAGATCCAGATTTTCTTATGCTGATGAAAAAACTCAATGAAAACTTTGGAATTGTAAGCTCCCCATGGATCCAGATCTGCAATACTTTTCCTGTGCTCCTTGATTATTGCCCAGGGAGTCATAAAAAATTCCTTAATAATAATTCTTATTTAAAAAGCTATATTTTTGAGAAAATAAAAGAACATCAAGAATCTCTGGATTTCAATAATCCTCGGGACTTTATTGACTACTTCCTGATTAAAATGGAACAGGAAAAGCACAACAAACAGTCTGAATTTACTATTGAAAACTTGATAGTCACAATAAGGGACCTGTTTGTAGCTGGGACAGAAACAACAAGCACCACCCTTAGATACGGACTCCTGCTTTTGATGAAGTACCCTGAGGTTACAGCTAAAGTCCAGGAAGAGATTGACCGTGTGATTGGCAAACACCGAAACCCCTGCTTGCAGGACAGGGGCAGCATGCCCTACACGGATGCTGTGGTGCATGAGATCCAGAGGTACATTGACCTCCTCCCCACCAACCTGCCTCACGCAGTGACCCAGGACATTAAATTCAGAAACTACCTCATTCCCAAGTCTTCTACACTGAACCTCAGTGCTCTTAAAGTTCTAAGAGAGAACAGGCATTTTCACAGAGCTAATGTGTATTCTCTGTGTGCCTCTTCAGAAACACAATGTTCCAAGAGAATCTCTCCTCTGTGTTTGCTGTTTTCA---GGAAAACGTGTTTGTGTGGGAGAGGGCCTGGCCCGCATGGAGCTGTTTTTATTCCTGACAAACATTTTACAGAAATTTACCTTGAAGCCTCTGATTGACCCAAAGGACATCGACATCACCCCAGTTAACAATGGGCTTATTTCTGTGCCCCCCTCCTATCAACTCTGCTTCATCCCTGTGTGA---------------------------------------------------------------------------------------------------------------------------------------------------------------------------------------------------------------------------
>O. afer afer CYP2C42 XM_007958801 LOC103212874
---------------------------ATGGATCCAGTCCTGGTGTTCCTGCTCTCTTTCTCTCTCTTCCTTCTCTTTTCACTCTGGGCACAGAGCTGTGGGAAAGGGAAGCTTCCGCCTGGCCCCACTCCTCTCCCAATTATTGGAAATATCCTACAGTTCAACGTGAAGAATACCTACCAATCCTTCTGCAAATTCTCAAAAACCTATGGCCCCGTGTTCACTCTGTATTTTGGCATGAAGCCCATAGTGGTGTTGCATGGGTATGAAGCAGTGAAGGAAGCCCTGGTTGATCTGGGAGAGGAATTTTCTGGAAGAGGCGCCCATGCAGTGCTTGACAAAATTAATAAAGGTCACGGAGTCGTTTTCAGCAACGGAAATACTTGGAAGGAAATGAGACGCTTCTCTGTCACAATCCTGCGGAAATTCGGGATGGGCAGGAGGAGCATTGAAGACCGTATTCGGGAGGAAGCCTGCCGCCTAGTGGACGAACTGAGAAAAACCAAGGGCACTCCCTGCGATCCCACTTTCATTCTGAAATGTGCTTCCTGCAATGTGATCAGCTCCATAATTTTCAAGACTCATTTTGATTATGCGGATCAGACTTTCCTTAAGTGGATGGAAAAAAAAGATGAAAATACCAAGATTCTGTGCTCCTCATGGATCCAGGTCTGCAACTCTTTCCCCATGCTCATAGATTATATCCCAGGGTGTCATAACACATTCATTAAAAATGCTGCTGAGGAAAATGCACTTATTTTGGAGAAAATAAAAGAACACCAAGAATCCTTGGATATTAATAATCCTCGGGACTTTATTGATTGCTTCCTGATCAAAATGGAACAGGAAAAATACAGTCAACAATCTGAATTTACTATTGAAAACTTGATAACCACAACAAGTGACCTGTTTGGAGCTGGGACAGAGACAACAAGCAGCACCCTTAGATACGGACTCCTGCTTCTGATGAAGTACCCTGAGGTCACAGCTAAAGTCCAGGAAGAGATTGACCATGTGGTTGGCAGACACCGAATCCCCTGCATGCAGGACAGGGGCAGGATGCCCTACACAAATGCTGTGCTGCACGAGATCCAGAGATATGCTGACATTGCCTCTACCATCTTGCCCCACATGGTGACTCGTGACACTAAATTCAGAAACTACCTCATCCCCAGGGGAACAAACATATTAATATCACTGACATCTGTGCATTATGACAGCAAAGGATTCCCTAACCCAGAGATATTTGACCCTGGACACTTTTTGGATGAGAGTGGCAACTTTAAGAACAGTGACTACTTCATGCCTTTCTCAACAGGAAAACGAATTTGTGTGGGACAGAGCCTAGCCCAAATGGAGCTGTTTTTATTCCTAACCATCATTTTACAGAAATTTACCTTGAAGCCTGTGGTTGACCCAAAGGACATTGACACCACCCCAACTACAAGTGGATTACTTTCGTTGCCACCCTTATATCAGCTCTGCTTCATTCCTGTCCTGAACAGGACAGATAATCTGATGACTGCTGCGCTGTCGCCTGCAATTCCCCAACCGTGA------------------------------------------------------------------------------------------------------------------------------------------------------------------
>R. norvegicus CYP2C11 XM 039096691 LOC100361492
---------------------------ATGGATGCAGTCCTGGTTCTGGTGCTCATTCTCTCTAGTCTGCTTCTCCTCTCATTCTGGAGACAGAACTCTGAGAGAAGGAAGCTCCCTCCTGGTCCCACTCCTCTCCCAATCATTGGAAACATCCTTCAGATAGATGTGAAGGACATCAGCAAATCTATTAAAAAATTCTCAGAAGTCTATGGCCCTGTATTCACTCTGTACTTTGGACTGAAGCCTACTGTGGTAGTATATGGATATGAAGTGGTAAAGGAAGTCCTG------GATGGAGAGGAGTTTTCTGGTCGGGGTGTCTTCCCAATTGTTACAAAAGTGAATAATGACCTTGGGGTCATTTTCAGCAATGGAACAAAATGGAAGGAGCTTCGGCGTTTCTCACTTATGACCTTGAGAAATTTTGGGATGGGGAAGAGGAGCATCGAGGATCGAATTCAAGAGGAAGCCTCCTGTCTTGTGGAAGAGCTAAGAAAAACAAATGGCTCACTCTGTGATCCCACATTCATCTTGAGCTGTGCTCCCTCCAACGTGATCTGCTCAGTTATTTTCCACAACCGTTTTGATTACAAAGATGAGAATTTCCTTAACTTGATGGAGAAATTCAACGAAAACTTTAAAATCTTGAACTCCCCCTGGATGCAGGTTTGCAATGCTATCCCTGCCTTCATTGATTATCTCCCAGGAAGCCATAACAAAGTAATTAAAAATTTTGCTGAAATAAAAAGTTATATTTTGAGACGAGTGAAAGAACACCAGGAAACACTGGACATGGACAATCCTCGGGACTTCATTGACTGTTTTCTGATCAAAATAGAACAGGAATATAAC---------CTTCAGTTTACTATTCAAAGCTTGGTGGCTACTGTAACTGATGTGTTTGTAGCTGGATCAGAAACCACAAGCACTACCCTGAGATATGGACTTTTGCTCCTACTGAAACACACAGAGGTCACAGCTAAAGTCCAGGAAGAGATTGATCACGTGATTGGCAGACACAGGAGGCCCTGCATGCAGGACAGGACCCGCATGCCCTACACAGATGCGATGGTGCACGAGATCCAGAGATATATTAACCTCATCCCCAACAATGTGCCCCATGCAGCTACCTGTAATGTTAGATTCAGAAATTATGTAATTCCCAAGGGCACGGACTTAATAACATCATTGACTTCTGTGCTACATGATGACAAAGAATTTCCTAACCCAGAAGTATTTGACCCTGGCCATTTTCTGGATGAGCATGGGAACTTTAAGAGGAGTGATTATTTTATGCCTTTCTCATCAGGAAAGCGAATGTGCGTGGGAGAGGCCCTGGCTCGCATGGAGCTGTTTTTGCTTCTGACCACCATTGTACAGAATTTTAACCTGAAATCTTTTGTTGCTACAAAGGACATTGACACTACCCCATTGACCAATACTTTTGGTTGTGTACCACCTTCATACCAGCTGTACTTCACTCCTCGTTAA---------------------------------------------------------------------------------------------------------------------------------------------------------------------------------------------------------------------------
>R. norvegicus CYP2C11 XM 039104416
---------------------------ATGGATCCAGTCCTAGTCCTGGTGCTCACTCTCTCCTCTCTGCTTCTCCTCTCACTCTGGAGACAGAGCTTTGGGAGAGGGAAGCTCCCTCCTGGTCCAACACCTCTCCCAATCATTGGAAACACCCTTCAGATATATATGAAGGACATCGGCCAATCAATAAAAAAGTTTTCAAAAGTCTACGGCCCTATATTTACTCTGTATTTGGGCATGAAGCCCTTTGTGGTGTTGCATGGGTATGAAGCTGTGAAGGAAGCTCTTGTTGATCTAGGAGAGGAATTTTCTGGAAGAGGCAGTTTTCCAGTATCTGAAAGAGTTAACAAGGGCCTTGGAGTCATTTTTAGCAATGGGATGCAATGGAAGGAGATCCGGCGTTTCTCCATCATGACCCTGAGGACTTTTGGGATGGGCAAGAGGACCATTGAGGACCGTATTCAAGAGGAGGCTCAGTGCCTTGTGGAGGAACTGAGGAAGAGCAAAGGTGCCCCTTTTGATCCCACCTTTATCCTGGGCTGTGCTCCCTGCAATGTGATATGCTCCATTATTTTCCAGAATCGCTTTGATTATAAAGATCCGACTTTTCTTAACTTGATGCACAGATTTAATGAAAACTTCAGGCTTTTCAGCTCCCCATGGCTACAGGTCTGCAATACTTTCCCTGCCATTATTGATTACTTCCCTGGAAGTCATAACCAAGTACTTAAGAATTTCTTCTATATAAAAAACTATGTTTTGGAGAAAGTAAAAGAACACCAAGAGTCCTTGGACAAGGACAATCCTCGGGACTTCATTGATTGTTTCTTGAACAAAATGGAACAGCATCACAAGAGCCTGGAAGGTAAA---------------------------------------------------------------------------------------------------------------------------------------------------------AGAAATATGGCTTCTTGTAGT------------------------------------------------------------------------------------------------------------------------------------------------------------------------------------------------------------------------------------------------------------------------------------------------------------------------------------------------------------------------------------------------------------------------------------------TTTTATTAG------------------------------------------------------------------------------------------------------------------------------------------------------------------------------------------------------------------------------------------------
>R. norvegicus CYP2C12 NM 031572 NM 012709 XM 003749107
---------------------------ATGGATCCATTTGTGGTCTTGGTGCTCAGTCTGTCCTTTCTGCTTCTCCTGTATCTATGGAGACCAAGCCCTGGGAGAGGGAAGCTTCCTCCTGGCCCTACTCCTCTCCCAATTTTTGGAAATTTTCTTCAGATAGATATGAAGGACATCCGTCAATCAATATCCAATTTTTCTAAAACCTATGGCCCTGTGTTCACTTTGTATTTCGGCTCACAGCCTACTGTGGTATTGCATGGCTATGAGGCAGTGAAAGAAGCCCTCATTGATTATGGGGAAGAGTTCTCTGGAAGGGGAAGAATGCCAGTTTTTGAAAAGGCTACTAAAGGACTGGGCATTAGTTTTAGCCGTGGAAATGTATGGAGAGCCACAAGACATTTCACAGTCAATACCCTGAGGAGTTTGGGCATGGGGAAACGGACCATTGAGATCAAAGTGCAAGAGGAAGCAGAGTGGCTAGTGATGGAACTGAAGAAAACCAAAGGCTCACCCTGTGATCCCAAATTCATCATAGGATGTGCTCCCTGCAATGTCATCTGCTCCATTATCTTCCAGAATCGTTTCGATTATAAAGATAAGGATTTTCTTAGCTTGATAGAAAACGTGAATGAGTACATTAAAATTGTGAGCACTCCTGCATTTCAGGTTTTCAACGCATTCCCTATTCTTCTGGATTATTGTCCAGGAAATCATAAGACACATTCAAAACATTTTGCTGCTATTAAGAGTTACCTTTTGAAGAAAATAAAAGAACATGAAGAATCGTTGGATGTTTCAAATCCTCGGGACTTCATTGATTACTTCCTAATTCAAAGATGTCAGGAAAATGGCAATCAGCAGATGAACTATACACAAGAACATCTGGCAATCCTGGTGACTAATTTGTTTATTGGTGGAACAGAGACATCAAGCTTAACGCTGAGATTTGCACTTTTGCTCTTGATGAAGTACCCACACATCACAGATAAAGTCCAGGAAGAGATTGGCCAAGTGATTGGGAGACACCGCAGCCCCTGTATGTTGGACAGGATCCACATGCCCTACACAAATGCCATGATTCATGAGGTTCAGAGATATATTGACCTTGCCCCAAATGGTTTGTTGCATGAAGTGACCTGTGACACTAAATTCAGAGACTACTTCATACCCAAGGGAACAGCAGTACTAACATCACTTACATCAGTGCTGCATGACAGTAAGGAATTCCCCAACCCAGAGATGTTTGACCCAGGTCACTTTCTAGATGAGAATGGAAACTTTAAGAAAAGTGACTACTTCATGCCTTTCTCAGCAGGAAAACGGAAATGTGTGGGAGAGGGCCTTGCCAGTATGGAGCTGTTTTTGTTCCTGACCACCATTTTACAGAATTTCAAACTGAAATCTCTGTCTGATCCAAAGGACATCGATATAAACTCAATACGTTCTGAGTTTTCATCAATTCCTCCAACTTTCCAGCTGTGCTTCATTCCTGTCTAA---------------------------------------------------------------------------------------------------------------------------------------------------------------------------------------------------------------------------
>R. norvegicus CYP2C13 XM 039090889
---------------------------ATGGATCCAGTTGTGGTCTTGTTGCTCAGTCTGTTCTTTCTGCTTTTCCTGTCTCTATGGAGACTGAGCTCTGGGAGAGGGAAACTCCCTCCTGGCCCAACTCCTCTCCCAATTATTGGAAATTTCTTTCAGGTTGATATGAAGGACATTCGGCAATCCTTAACCAATTTTTCTAAAACCTATGGACCTGTGTATACTCTGTATGTTGGCTCACAGCCTACTGTGGTATTGCATGGCTATGAGGCATTGAAAGAAGCTCTTGTTGATCATGGGGAAGAATTCTCTGGAAGAGGAAGGTTACCAATTTGTGAAAAGGTTGCTAAAGGACAGGGCATTGCTTTTAGCCATGGAAATGTATGGAAAGCCACAAGGCATTTCACAGTCAAAACCCTGAGGAATTTGGGCATGGGAAAAGGGACCATTGAAGACAAAGTGCAAGAGGAAGCAAAGTGGCTAGTGAAAGAACTGAAGAAAACCAATGGCTCACCCTGTGATCCCCAATTCATCATGGGATGTGCTCCTGGCAATGTCATCTGCTGCATTATCTTGCAGAATCGTTTTGATTATGAAGATAAGGATTTTCTTAACTTGATAGAAAAAGTGAATGAGGCCGTTAAAATTATAAGCTCTCCTGGGATTCAGGTTTTCAATATATTTCCTATACTTCTTGATTATTGTCCGGGAAATCATAACATATATTTAAAAAATTATACATGGGTTAAGAGTTACCTTTTGGAGAAAATAAAAGAACATGAAGAATCGTTGGATGTTTCAAATCCTCGGGACTTCATTGATTATTTTCTAATTGAAAGAAATCAGGAAAATGCCAATCAGTGGATGAACTATACACTTGAACACCTGGCAATCATGGTGACTGATTTGTTTTTTGCTGGAATAGAGACAGTAAGCTCAACAATGAGATTTGCTCTCCTGCTCTTGATGAAGTACCCACACGTCACAGCTAAAGTCCAGGAAGAGATTGACCATGTGATTGGGAGACACCGCAGCCCCTCTATGCAGGACAGGAGCCACATGCCCTACACAAATGCCATGGTCCACGAGGTTCAGAGATACATTGACATTGGTCCAAATGGTCTGCTTCATGATGTGACCTGTGACACTAAATTCAGAAACTACTTCATACCGAAGGGAACAGCAGTACTAACATCACTTACATCAGTGCTGCATGACAGCAAGGAGTTTCCCAACCCAGAGATGTTTGACCCAGGTCACTTTCTAGATGAGAATGGAAACTTTAAGAAAAGTGACTACTTCATTCCTTTCTCAGCAGGAGCCGTAATGTGA---------------------------------------------------------------------------------------------------------------------------------------------------------------------------------------------------------------------------------------------------------------------------------------------------------------------------------------------------------------------------------------------------
>R. norvegicus CYP2C23 NM 031839 XM 346585
---------------------------ATGGAGCTGCTGGGATTCCTCGTGGTTTCGGTGACTTGCCTCAGCCTCCTTTCAGTGTGGACAAAACTGCGCACTAGGGGGAGGCTGCCCCCGGGCCCCACCCCCCTTCCCATTATTGGGAATCTACTGCAACTGAACCTCAAGGACATCCCTGCATCGCTTTCCAAGCTGGCCAAAGAGTACGGGCCTGTTTACACGCTGTACTTTGGAACCTCTCCTACTGTGGTCCTACATGGCTATGATGTGGTGAAGGAGGCGCTTCTCCAGCAAGGGGATGAGTTCCTCGGGAGAGGACCTCTGCCCATCATCGAAGATACCCATAAGGGATATGGACTCATTTTCAGTAATGGAGAGAGGTGGAAAGTCATGCGACGCTTCTCCCTCATGACTCTGAGGAACTTCGGAATGGGGAAGAGAAGCCTAGAGGAGAGGGTGCAGGAGGAAGCCCGGTGCCTTGTGGAGGAATTACAAAAAACAAAAGCTCAGCCCTTTGACCCCACCTTCATCCTGGCCTGTGCTCCCTGCAACGTGATCTGCTCCATTCTTTTCAACGATCGATTCCAGTACAACAACAAGACGTTCCTCAACCTTATGGATCTTTTAAATAAAAATTTTCAACAAGTGAACTCCGTGTGGTGCCAGATGTACAACCTTTGGCCAACGATCATAAAGTATCTCCCTGGAAAGCATATAGAATTTGCAAAAAGAATTGATGATGTTAAAAACTTCATTCTTGAAAAAGTGAAGGAACACCAGAAGTCCCTGGATCCTGCCAACCCTCGGGACTACATTGACTGTTTTCTCAGCAAGATTGAGGAGGAGAAGGACAACCTGAAGTCTGAGTTCCATCTGGAGAACTTGGCTGTCTGTGGGTCTAACTTGTTTACGGCAGGCACCGAGACAACCAGCACCACCCTGAGATTCGGGCTCCTGCTCCTTATGAAGTATCCAGAGGTGCAAGCCAAAGTTCATGAGGAACTTGACCGTGTGATTGGACGCCACCAACCCCCCAGCATGAAGGACAAGATGAAGCTGCCTTATACCGATGCTGTATTGCATGAGATTCAAAGATACATCACTCTCCTTCCTTCCAGTCTGCCCCATGCTGTGGTCCAGGACACAAAATTCAGAGACTATGTCATCCCCAAGGGTACTACTGTACTCCCGATGCTGTCTTCCGTCATGCTGGATCAAAAGGAGTTTGCCAACCCAGAGAAGTTTGATCCAGGACACTTTCTGGATAAAAATGGCTGCTTCAAGAAGACAGACTACTTTGTTCCCTTCTCCCTTGGAAAGCGGGCCTGTGTTGGTGAGAGTTTGGCCCGGATGGAGCTCTTCCTGTTCTTCACCACCCTTCTGCAAAAGTTTTCCCTGAAGACTCTGGTGGAGCCCAAGGACCTTGACATCAAGCCTATTACTACCGGGATTATCAATTTGCCGCCACCTTACAAGCTGTGCCTTGTTCCTAGATAA---------------------------------------------------------------------------------------------------------------------------------------------------------------------------------------------------------------------------
>R. norvegicus CYP2C24 NM 001271354 XM 003753415 XM 574665
---------------------------ATGGATCCAGTCCTGGTCCTGGTGCTCACTCTCTCCTGTCTGCTTCTTCTCTCACTGTGGAGACAGAGCTCTGGGAGAGGGAAGCTCCCTCCTGGCCCAACTCCTCTCCCAATCATTGGAAACATCCTTCAGATAGATGTGAAGGACATCAGCAAATCCTTCACCAATTTCTCAAAAATTTATGGCCCTGTGTTCACTCTGTACTTTGGTCCGAAGCCTACTGTGGTGGTACATGGATATGAAGCAGTAAAGGAAGCCCTGGATGATCTTGGAGAGGAGTTTTCTGGGAGGGGTAGTTTCCCAATTGTTGAAAGAATGAATAATGGCCTTGGGGTCATTTTCAGCAATGGAACAAAATGGAAGGAGCTTCGGCATTTCTCACTTATGACCTTGAGAAATTTTGGGATGGGGAAGAGGAGCATCGAGGATCGCATTCAAGAGGAAGCCTCCTGTCTTGTGGAAGAGCTAAGAAAAACAAATGGCTCACTCTGTGATCCCACATTCATCCTGAGCTGTGCTCCCTCCAACGTGATCTGCTCAGTTGTTTTCCATAATCGTTTTGATTATAAAGATGAGAATTTCCTTAACTTGATGGAGAAACTCAATGAAAACTTTAAAATCTTGAACTCCCCATGGATGCAGGTTTGCAATGCTCTCCCTGCCTTCATCGATTATCTCCCAGGAAGCCATAATAGAGTAATTAAAAATTTTGCTGAAATAAAAAGTTATATTTTGAGACGAGTGAAAGAACATCAGGAAACACTGGACATGGACAATCCTCGGGACTTTATTGACTGTTTCCTGATCAAAATGGAACAGGAAAAACACAATCCCCGTACTGAGTTTACTATTGAAAGCTTGATGGCTACTGTAAGTGATGTATTTGTAGCTGGATCAGAAACCACAAGCACTACCCTGAGATATGGACTCTTGCTCCTACTGAAACACACAGAGGTCACAGCTAAAGTCCAGGAAGAGATTGATCACGTGATTGGCAGACACAGGAGGCCCTGCATGCAGGACAGGACCCGCATGCCCTACACAGATGCGATGGTGCACGAAATCCAGAGATATATTAACCTCATCCCCAACAATGTGCCCCATGCAGCTACCTGTAATGTTAGATTCAGAAATTATGTAATTCCCAAGGGCACGGACTTAGTAACATCACTGACTTCTGTGCTACATGATGACAAAGAATTTCCCAACCCAGAAGTATTTGACCCAGGCCATTTTCTGGATGAGAATGGGAACTTTAAGAAGAGTGACTACTTTATGCCTTTCTCAACAGGAAAGCGAATGTGCGTGGGAGAGGCCCTGGCTCGCATGGAGCTGTTTTTGCTTCTGACCACCATTGTACAGAATTTTAACCTGAAATCTTTTGTTGATACAAAGGACATTGACACTACTCCAATGGCTAATACCTTTGGCCGTGTACCACCTTCATACCAGCTGTGCTTCATTCCTCGTTAA---------------------------------------------------------------------------------------------------------------------------------------------------------------------------------------------------------------------------
>R. norvegicus CYP2C26 XM 039096704 LOC100912265
---------------------------ATGATTCTAGGTGTGTTTCTGGGGCTTTTTCTAACATGTCTGCTTCTCCTTTCACTGTGGAAGCAGAATTTTCAGAGAAGAAACCTTCCTCCTGGCCCCACACCTCTTCCTATCATTGGAAATATTCTTCAGATAGATCTTAAGGACATCAGCAAATCTCTGAGGAATTTTTCAAAAGTCTATGGCCCTGTGTTCACCCTGTACTTTGGCAGGAAGCCTGCTGTGGTGTTACATGGATATGAAGCTGTGAAAGAAGCCTTGATTGATCATGGGGAGGAATTTGCTGGAAGAGGAATCTTTCCAGTGGCTGAGAAGTTTAACAAAAACTGTGGGGTTGTTTTCAGTAGTGGGAGGACCTGGAAAGAGATGAGACGCTTCTCACTCATGACTCTGCGAAACTTTGGGATGGGGAAGAGAAGCATTGAAGACCGAGTTCAAGAGGAGGCTCGCTGTCTTGTAGATGAGTTGAGAAAAACCAATGGTGTACCCTGTGATCCCACCTTCATCCTGGGCTGTGCTCCTTGCAATGTCATCTGCTCCATTGTTTTCCAGAATCGTTTTGATTATAAAGATCAGGAATTTCTTGCCCTAATAGACATCTTAAATGAAAATGTAGAGATTCTGAGTTCTCCTTGGATTCAGATTTGCAATAATTTTCCTGCTATCATTGATTATTTACCAGGAAGACACAGAAAATTACTTAAAAATTTTGCCTTTGCAAAACATTACTTTTTGGCCAAAGTAATACAGCATCAAGAGTCACTGGATATTAACAATCCTCGGGACTTTATTGATTGTTTCCTGATCAAGATGGAGCAGGAAAAACACAACCCAAAGACAGAGTTTACTTGTGAGAACTTGATCTTCACAGCATCTGATCTCTTTGCTGCTGGGACAGAGACAACTAGTACAACCCTGAGGTACTCTCTGCTGCTCCTGCTCAAGTATCCAGAAGTGACAGCCAAAGTCCAGGAAGAGATTGACCATGTGATTGGCAGACACAGGAGCCCTTGCATGCAGGACAGGCATCACATGCCCTACACTGATGCTGTATTGCATGAGATACAGCGATACATTGACCTCCTTCCCACCAGCCTTCCCCATGCACTGACCTGTGACATGAAATTCAGAGATTATTTCATTCCCAAGGGCACCACTGTCATAGCATCATTGACTTCTGTGTTGTATGATGATAAAGAATTCCCCAACCCAGAGAAGTTTGATCCTAGTCACTTTCTGGATGAGAATGGCAAGGTTAAGAAAAGTGACTACTTTTTCCCTTTCTCAACAGGAAAACGAATTTGTGTGGGAGAGGGTCTGGCTCGAACAGAATTATTTTTATTCCTGACCACAATTTTACAGAATTTTAACCTGAAATCTCCAGTTGATCTGAAAGAACTTGATACCAACCCAGTTGCCAATGGATTTGTTTCTGTGCCACCCAAGTTCCAGATATGCTTCATTCCCATATAA---------------------------------------------------------------------------------------------------------------------------------------------------------------------------------------------------------------------------
>R. norvegicus CYP2C6-LIKE XM 039108994
---------------------------ATGGATCTGGTCATGTTGCTGGTGCTCACTCTCACCTGTCTTATTCTCCTGTCAATCTGGAGACAGAGTTCTGGGAGAGGAAAGCTCCCCCCAGGCCCTATTCCTCTCCCAATTATTGGCAATATCTTTCAGCTAAATGTGAAGAACATCACCCAATCCTTAACCAGTTTCTCAAAAGTGTATGGTCCTGTATTTACTCTTTACTTTGGCACGAAGCCCACTGTGATATTGCATGGATATGAAGCAGTAAAAGAAGCCTTGATTGATCATGGGGAGGAGTTTGCTGAAAGAGGAAGCTTCCCAGTAGCTGAAAAAATTAATAAAGACCTTGGAATTGTTTTTAGCCATGGAAATAGATGGAAAGAAATAAGACGCTTTACCCTCACGACTCTGCGGAATTTGGGCATGGGGAAAAGGAACATTGAGGATCGTGTTCAAGAGGAAGCACGGTGCCTTGTGGAGGAACTGAGGAAAACCAATGGCTCACCCTGTGACCCCACGTTTATCCTGGGCTGTGCTCCTTGCAATGTCATCTGCTCCATTATTTTCCAGAATCGTTTTGATTATAAAGATCAGGATTTTCTTAACTTGATGGAAAAACTCAATGAGAACATGAAGATTTTGAGCAGTCCCTGGACACAGTTTTGCAGTTTTTTCCCTGTTTTAATTGATTATTGTCCGGGAAGTCATACGACATTAGCTAAAAATGTGTATCATATTAGAAACTACCTTCTGAAGAAAATAAAAGAGCATCAAGAATCACTGGATGTTACAAATCCCCGGGACTTTATTGATTATTACCTAATTAAGTGGAAGCAGGAAAATCACAATCCACATTCGGAATTTACACTTGAAAACTTATCAATCACTGTGACTGATTTGTTTGGTGCTGGGACAGAGACAACAAGCACAACACTGAGATATGCTCTGTTGCTCCTGCTGAAGTGTCCAGAGGTCACAGCTAAAGTCCAGGAAGAGATTGATCGTGTGGTTGGCAAACATCGCAGCCCTTGCATGCAGGACAGGAGCCGCATGCCCTACACAGATGCCATGATTCATGAGGTCCAGAGGTTCATTGACCTCATTCCTACCAACCTGCCACATGCGGTGACCTGTGACATTAAGTTCAGGAACTACCTAATACCCAAGCAGGTA---------------ATAGAAACTCATTTCCATGGTTCCAGTGACATGCAGGACTCTACATGTGCTGATAGCTTGCATCTGCATGATAAGGAGCATAATTTTCAT------------------------------------------TGTGTATGCACTGTCCTTGATATGACCACCTTCTTTATC------------------------------------------------------------------------AGGGAAAACGGA------------------------------TGTGTGCAGGAGAGGGCCTAG------------------------------------------------------------------------------------------------------------------------------------------------------------------------------------------------------------------------
>R. norvegicus CYP2C6 XM 039098183 LOC100911718
---------------------------ATGGATCTGGTCATGTTGCTGGTGCTCACTCTCACCTGTCTTATTCTCCTGTCAATCTGGAGACAGAGTTCTGGGAGAGGAAAGCTCCCCCCAGGCCCTATTCCTCTCCCAATTATTGGCAATATCTTTCAGCTAAATGTGAAGAACATCACCCAATCCTTAACCAGTTTCTCAAAAGTGTATGGTCCTGTATTTACTCTTTACTTTGGCATGAAGCCCACTGTGATATTGCATGGATATGAAGCAGTAAAAGAAGCCTTGATTGATCATGGGGAGGAGTTTGCTGAAAGAGGAAGCTTCCCAGTAGTTGAAAAAATTAATAAAGACCTTGGAATTGTTTTTAGCCATGGAAATAGATGGAAAGAAATAAGACGCTTTACCCTCACAACTCTGCGGAATTTGGGCATGGGGAAAAGGAACATTGAGGATCATGTTCAAGAGGAAGCACGGTGCCTTGTGGAGGAACTGAGGAAAACCAATGGCTCACCCTGTGACCCCACGTTTATCCTGGGCTGTGCTCCTTGCAATGTCATCTGCTCCATTATTTTCCAGAATCGTTTTGATTATAAAGATCAGGATTTTCTTAACTTGATGGAAAAACTCAATGAGAACATGAAGATTTTGAGCAGTCCCTGGACACAGTTTTGCAGTTTTTTCCCTGTTTTAATTGATTATTGTCCGGGAAGTCATACGACATTAGCTAAAAATATGTATTATAATAGAAACTACCTTCTGAAGAAAATAAAAGAACATCAAGAATCACTGGATGTTACAAATCCTCGGGACTTTATTGATTATTACCTAATTAAGTGGAAGCAGGTAAAGCATTTACAAGTAAATTCACAGTCACTGAAAACTTATTTCTCCTATGTCAAAGATCAAATGACTTGGTATGCATCTATATATAGCATATCTGCATGTCTTAATGTACTCCTGGATATAAAATACTGTGACCAACCAGCTAAAGTCCAGGAAGAGATTGATCGTGTGGTTGGCAAACATCGCAGCCCTTGCATGCAGGACAGGAGCCGCATGCCCTACACAGATGCCATGATTCATGAGGTTCAGAGGTTCATTGACCTCATTCCTACCAACCTGCCACATGCGGTGACCTGTGACATTAAGTTCAGGAACTACCTAATACCCAAGGGAACAACAATAATAACATCACTCTCATCAGTGCTGCATGACAGCAAGGAATTCCCCGACCCAGAGATATTTGACCCTGGCCACTTTTTAGATGGGAATGGAAAGTTTAAGAAAAGTGACTATTTCATGCCTTTCTCAGCAGGAAAACGGATGTGTGCAGGAGAGGGCCTAGCCCGCATGGAGTTATTTTTATTCCTGACCACAATTTTACAGAACTTTAAGCTGAAATCTGTACTTCAACCAAAGGATATTGATACAACTCCAGTTTTCCCTGGATTTGCCTCTCTACCACCATTTTATGAGCTGTGCTTCATTCCTCTCTAA---------------------------------------------------------------------------------------------------------------------------------------------------------------------------------------------------------------------------
>R. norvegicus CYP2C7 XM 039098189 LOC120098584
---------------------GTCTCCATGGATCTGGTCACTTTCCTGGTACTTACTCTCTCCTCTCTCATTCTCCTTTCACTCTGGAGACAGAGCTCTAGGAGAAGGAAGCTCCCTCCTGGCCCCACTCCTCTCCCAATTATTGGTAATTTCCTCCAGATAGATGTCAAGAACATCAGCCAATCCTTAACCAAGTTTTCAAAAACCTATGGCCCTGTGTTCACTCTGTATTTGGGCTCACAGCCCACTGTCATATTGCATGGATATGAAGCAATAAAGGAAGCTCTGATTGATAACGGGGAGAAGTTTTCTGGTAGAGGAAGCTATCCAATGATTGAAAATGTTACTAAAGGTTTTGGCATTGTTTTTAGCAATGGAAACAGATGGAAAGAGATGAGACGATTCACAATCATGACCTTTCGGAATTTGGGAATAGGAAAAAGGAACATTGAGGACCGTGTTCAAGAGGAAGCACAGTGCCTAGTGGAAGAACTGAGGAAAACAAAAGGCTCACCCTGTGACCCCTCCTTGATCCTGAACTGTGCTCCATGCAATGTCATCTGCTCCATTACTTTCCAGAGTCATTTTGATTATAAAGATAAGGAAATGCTTACGTTCATGGAAAAAGTGAATGAGAATCTCAAGATTATGAGCTCCCCATGGATGCAGGTCTGCAATAGTTTTCCTTCACTCGTTGACTATTTTCCTGGAACTCATCACAAAATAGCAAAAAATATTAATTATATGAAAAGCTATTTGTTGAAGAAAATAGAAGAACACCAGGAATCATTGGATGTTACAAACCCTCGTGATTTTGTTGATTATTACCTGATTAAACAAAAACAGGCAAACAACATCGAACAATCAGAATATTCACATGAAAATCTGACATGCAGTATCATGGATCTCATTGGTGCAGGGACAGCGACAATGAGCACAACATTGAGATATGCTCTCCTGCTTCTGATGAAGTACCCACATGTCACAGCTAAAGTCCAGAAAGAGATTGACCGTGTGATTGGCAGACATCGCAGCCCCTGCATGCAGGATAGAAGTCACATGCCCTACACAGATGCCATGATTCATGAGGTACAGAGATTCATTGACTTTGTCCCGACCAACCTGCCCCATGCAGTGACCTGTGACATTAAATTCAGGAACTACCTCATCCTGAAGGGAACAAAGGTGTTAACATCACTGACATCAGTGCTGCATGACAGCAAGGAGTTCCCCAACCCAGAGATGTTTGACCCTGGCCACTTTCTAGATGAGAATGGAAACTTTCAGAAAAGTGACTACTTTTTGACTTTCTCAGCAGGAAAACGAGCTTGTGTTGAGGAGGGCCTGACCCACATGGAGTTGTTTCTATTCTTGACAACCATTTTACAGAACTTTAAACTGAAATCTCTGGTTCAACCAAAGGAGATTGATACGAGGCCAGTTCTGAATGGTTTTGCCTCTCTGCCACCCACTTACCAGCTCTGCTTCATTCCTTCCTGA---------------------------------------------------------------------------------------------------------------------------------------------------------------------------------------------------------------------------
>R. norvegicus CYP2C7 XM 039101412 LOC120093077
---------------------------ATGGATCTGGTCATGTTGCTGGTGCTCACTCTCACCTGTCTTATTCTCCTGTCAATCTGGAGACAGAGTTCTGGGAGAGGAAAGCTCCCCCCAGGCCCTATTCCTCTCCCAATTATTGGCAATATCTTTCAGCTAAATGTGAAGAACATCACCCAATCCTTAACCAGTTTCTCAAAAGTGTATGGTCCTGTATTTACTCTTTACTTTGGCACGAAGCCCACTGTAATATTGCATGGATATGAAGCAGTAAAAGAAGCCTTGATTGATCATGGGGAGGAGTTTGCTGAAAGAGGAAGCTTCCCAGTAGCTGAAAAAATTAATAAAGACCTTGGAATTGTTTTTAGCCATGGAAATAGATGGAAAGAAATAAGACGCTTTACCCTCACGACTCTGCGGAATTTGGGCATGGGGAAAAGGAACATTGAGGATCGTGTTCAAGAGGAAGCACGGTGCCTTGTGGAGGAACTGAGGAAAACCAATGGCTCACCCTGTGACCCCACGTTTATCCTGGGCTGTGCTCCTTGCAATGTCATCTGCTCCATTATTTTCCAGAATCGTTTTGATTATAAAGATCAGGATTTTCTTAACTTGATGGAAAAACTCAATGAGAACATGAAGATTTTGAGCAGTCCCTGGACACAGTTTTGCAGTTTTTTCCCTGTTTTAATTGATTATTGTCCGGGAAGTCATACGACATTAGCTAAAAATGTGTATCATATTAGAAACTACCTTCTGAAGAAAATAAAAGAGCATCAAGAATCACTGGATGTTACAAATCCCCGGGACTTTATTGATTATTACCTAATTAAGTGGAAGCAGGAAAATCACAATCCACATTCGGAATTTACACTTGAAAACTTATCAATCACTGTGACTGATTTGTTTGGTGCTGGGACAGAGACAACAAGCACAACACTGAGATATGCTCTGTTGCTCCTGCTGAAGTGTCCAGAAGTCACAGCTAAAGTCCAGGAAGAGATTGATCGTGTGGTTGGCAAACATCGCAGCCCTTGCATGCAGGACAGGAGCCGCATGCCCTACACAGATGCCATGATTCATGAGGTCCAGAGGTTCATTGACCTCATTCCTACCAACCTGCCACATGCGGTGACCTGTGACATTAAGTTCAGGAACTACCTAATACCCAAGCAGGTA---------------ATAGAAACTCATTTCCATGGTTCCAGTGACATGCAGGACTCTACATGTGCTGATAGCTTGCATCTGCATGATAAGGAGCATAATTTTCAT------------------------------------------TGTGTATGCACTGTCCTGGATATGACCACCTTCTTTATC------------------------------------------------------------------------AGGGAAAACGGA------------------------------TGTGTGCAGGAGAGGGCCTAG------------------------------------------------------------------------------------------------------------------------------------------------------------------------------------------------------------------------
>S. scrofa CYP2C23 NM 001315734 LOC100739741
---------------------------ATGGAGCTGCTGGGAATCCTTATGGTTTGTGTTACTTGCCTGGTTTTCCTTTCTGTGTGGAAGAAAAATCACAAGAGGAGAAGGCTCCCCCCGGGCCCAACTCCCCTTCCCATCATTGGGAATCTGATGCAACTTAACCTCAAGGACATCCCTGCGTCTCTTTCCAAGTTGGCCAAACAGTACGGCCCTGTTTGTACTGTGTACTTTGGATCCCAGCCTGCCGTGGTCTTACATGGATATGAAGCAGTGAAGGAAGCTCTGATTGATCAGGGGGATGAATTCCTTGGCAGAGGAATTATTCCAATTATCGATGATACCCAGGGAGGATATGGACTCGTATTCAGTAATGGAGAGAGGTGGAAGCAAATACGGCGCTTCTCCCTCATGACCCTGAGGAACTTTGGGATGGGGAAGAGGAGCCTCGAGGAGAGGGTCCAGGAGGAAGCCCAGTTTCTGGTGGAGGAGCTCAGGAAAACAGAGGCTCAGCCCTTTGACCCTACCTTCATCCTCTCCTGTGCTCCCTGCAATGTGATCTGCTCCATCCTCTTCAATGACCGTTTCCACTACGACAATGAGACATTTCTCTCTCTGATGAATCTGTTAAATGCAAATTTTCGTCATTTAAACTCTCCCTGGATCCAGATTTACAATCTATGGCCGCAAATCATAAAGCATCTCCCTGGAGAGCACAGAGCATTTTCAAAAAGGCTTAAAGACTGTAGGTCTTTTATTCTGGAAAAAGTAAAGGAGCATCAAAAGTCCCCGAATCTTAACAACCCTCAAGACTACATTGACTGTTTCCTCAGCAAGATGGAGCAGGAAAAACAGAACCCAGACTCTGAATTTCACCTGGAGAACTTGATAAACTCCGGATCAAATTTGTTTGCAGCAGGAACAGAGACAACCACTAGCACCCTGAGATATGGGCTCCTGCTCCTAATGAAACACCCTGAGGTTCAAGCCAAAGTTCATGAAGAAATTGACCGTGTGATTGGACGCAGCCAACGTCCCTGCATGCAGGACAAGATGAAGCTGCCCTACACAGAGGCCGTGTTGCATGAGATACAGAGATACATCGCCTTACTTCCTTCTAACTTACCCCATGCCACAGTCCGGGACACGAAATTCAGAGAGTACATCATCCCCAAGGGCACTACTGTATTGCCGCTACTGTCTTCAGTCTTACACGATTGCAAGGAGTTTCCCAATCCAGAGAAGTTTGACCCAGGCCACTTTTTGGATAAAGATGGCAGCTTCAGGAAAACGGAATACTTCGTGCCTTTCTCCATTGGGAAACGGGCCTGTGCTGGAGAGAGCCTGGCTCGCATGGAGCTCTTCCTGTTCTTCACCACCATTCTGCAACACTTTGTCCTGAAGCCCCTGAAGGAGCCAAAGGACCTAGAGACCAAACCCATTTCGGTTGGGCTTTTCAACTTGCCACCACCCTTCAAGCTGTGCCTCATCCCTAGATAA---------------------------------------------------------------------------------------------------------------------------------------------------------------------------------------------------------------------------
>S. scrofa CYP2C33 KP687253
---------------------------ATGGAGCTGCTGGGAATCCTTATGGTTTGTGTTACTTGCCTGGTTTTCCTTTCTGTGTGGAAGAAAAATCACAAGAGGAGAAGGCTCCCCCCGGGCCCAACTCCCCTTCCCATCATTGGGAATCTGATGCAACTTAACCTCAAGGACATCCCTGCGTCTCTTTCCAAGTTGGCCAAACAGTACGGCCCTGTTTGTACTGTGTACTTTGGATCCCAGCCTGCCGTGGTCTTACATGGATATGAAGCAGTGAAGGAAGCTCTGATTGATCAGGGGGATGAATTCCTTGGCAGAGGAATTATTCCAATTATCGATGATACCCAGGGAGGATATGGACTCGTATTCAGTAATGGAGAGAGGTGGAAGCAAATACGGCGCTTCTCCCTCATGACCCTGAGGAACTTTGGGATGGGGAAGAGGAGCCTCGAGGAGAGGGTCCAGGAGGAAGCCCAGTTTCTGGTGGAGGAGCTCAGGAAAACAGAGGCTCAGCCCTTTGACCCTACCTTCATCCTCTCCTGTGCTCCCTGCAATGTGATCTGCTCCATCCTCTTCAATGACCGTTTCCACTACGACAATGAGACATTTCTCTCTCTGATGAATCTGTTAAATGCAAATTTTCGTCAAATAAGCTCTCCCTGGATCCAGATTTACAATCTATGGCCGCAAATCATAAAGCATCTCCCTGGAGAGCACAGAGCATTTTCAAAAAGGCTTAAAGACTGTAGGTCTTTTATTCTGGAAAAAGTAAAGGAGCATCAAAAGTCCCCGAATCTTAACAACCCTCAAGACTACATTGACTGTTTCCTCAGCAAGATGGAGCAGGAAAAACAGAACCCAGACTCTGAATTTCACCTGGAGAACTTGATAAACTCCGGATCAAATTTGTTTGCAGCAGGAACAGAGACAACCACTAGCACCCTGAGATATGGGCTCCTGCTCCTAATGAAACACCCTGAGGTTCAAGCCAAAGTTCATGAAGAAATTGACCGTGTGATTGGACGCAGCCAACGTCCCTGCATGCAGGACAAGATGAAGCTGCCCTACACAGAGGCCGTGTTGCATGAGATACAGAGATACATCGCCTTACTTCCTTCTAACTTACCCCATGCCACAGTCCGGGACACGAAATTCAGAGAGTACATCATCCCCAAGGGCACTACTGTATTGCCGCTACTGTCTTCAGTCTTACACGATTGCAAGGAGTTTCCCAATCCAGAGAAGTTTGACCCAGGCCACTTTTTGGATAAAGATGGCAGCTTCAGGAAAACGGAATACTTCGTGCCTTTCTCCATTGGGAAACGGGCCTGTGCTGGAGAGAGCCTGGCTCGCATGGAGCTCTTCCTGTTCTTCACCACCATTCTGCAACACTTTGTCCTGAAGCCCCTGAAGGAGCCAAAGGACCTAGAGACCAAACCCATTTCGGTTGGGCTTTTCAACTTGCCACCACCCTTCAAGCTGTGCCTCATCCCTAGATAA---------------------------------------------------------------------------------------------------------------------------------------------------------------------------------------------------------------------------
>S. scrofa CYP2C36 XM 021074020
---------------------------ATGGGTCTAGTTGTGGTCCTGGTGCTTGGTCTCTCCTGTCTGCTTCTCCTCTCACTCTGGAAACAGAGCTCTGGGAAGGGGAAGCTCCCACCTGGGCCCACTCCTCTCCCAATTCTTGGAAATATCCTGCAGCTAGATATTAAGGACATCAGCAAATCCTTAAGCAATCTCTCAAAAGTTTATGGCCCTGTGTATACCGTGTATCTTGGCTTGGAGCCTGCTGTTGTGTTGCATGGCTATGAAGTAATGAAAGAAGCCCTAATTGCTGCGGGAGAGGAGTTTTCTGGAAGGGGCCATTTCCCAATGGCTGAGAGAGTTAATAAAGGACATGGAATCATCTTCAGCAATGGAAAGATATGGAAGGAGACCCGGCGCTTCTCCCTCATGACCCTGCGGAATTTGGGGGTGGGGAAGAGAAGCATTGAGGAACACATTCAAGAGGAAGCCCGCTGCCTTGTGGAGGAGTTGAGAAGAACCAATGCTTCACCCTGTGATCCCACTTTCCTCCTGAGCTGTGCTCCCTGCAATGTGATCTGCTCCATCATTTTCCGCAATCGTTTTGATTATACAGATCCAAATTTTCTTACCTTCTTGGGAAAATTTAATGAAAACTTCAGGATTCTGAACTCCCTGTGGATCCAGGCCTGCAATAATTTCCCTGCCCTGATTGACTATCTCCCAGGGAGTCATAACAAAGTGTTTAAAAATTTTGCATACGTAAAAAGCTATATTTTGGAGAAAGTAAAGGAACATCAAGCATCTCTGGATGTTAATGACCCTCGGGACTTCATTGATTGTTTCCTGATCAAGATGGAACAGGAAAAACACAATCACCAGATGGTGTTTACTCTTGAAAACTTGATAGCCACTGCAGTTGACTTGTTTAGAGCTGGGACAGAGACAACGAGCACCACTCTCAGATATGGGCTCCTCCTGCTGCTGAAGCACCCAGATGTCACAGCCAAAGTGCAGAAAGAGATTGACTCTGTGATTGAGAGACACCGAAGTCCTTGCATGCAGGACAGAATCCACATGCCCTACACAGATGCCGTGGTGCATGAGATCCAGAGATACATTGACCTGGTCCCCATCAGCGTGCCTCACGCAGTGACCAGGGACATTAAATTCAGAAACTACCTCATCCCCAAGGGCACAACTGTGTTAACATCACTGACGTCTGTGCTGCGTGATGACCAAGAATTCCCCAACCCAGAGGTGTTTGACCCTGGCCACTTCCTGGATGAGAGTGGCAACTTTAAGAAGAGTGACTGCTTCATGCCTTTCTCAACAGGAAAACGAGTTTGTGTGGGAGAAAGCCTGGCCCGCATGGAGCTATTTTTATTCCTGACTAGCATTTTACAGAAATTTACCCTGGAACCTGTGATTGACCTAAAGGACATCGACACCACCCCTATATCTAGAGGCTTAAGCCACGTGCCACCCTCATACCAGCTCCGCTTCATTCCTGTATAA---------------------------------------------------------------------------------------------------------------------------------------------------------------------------------------------------------------------------
>S. scrofa CYP2C19 LOC110255181 XM 021074022
---------------------------ATGGATCTGGCTGTGGCCCTGGTGCTTGGTCTTTTCTGTCTGCTTCTTCTGCCACTCTGGAATCAGAGCTCTGGGAAAGGGAAGCTCCCACCTGGCCCCACCTCTCTCCCAATTCTTGGAAATATCCTACAGTTATATGTTAAGGCCATCAGCAAATACTTAAGCAATCTCTCAAAAATCTATGGCCCCGTATACACTCTGTATTTTGGCATGAAGCCAGTGGTGGTGTTCTGTGGATATGAAGCAGTGAAAGAAGCCCTGATTCATCTTGGAGAGGAGTTTTCTGGAAGATCCAGTTACCCAATGAATGAAAAATCTAGGAGAGGCCTTGGAATCATGTTTAGCAATGGAAAGAGATGGAAGCAGATCTGGCGCTTCTCCCTCATGATGCTGTGGAACTTGGGGATGGGGAAGAGGAGCATTGAGGACAGAGTTCAAGAGGAAGCCCTCTGCCTTGTGGAGGAGTTGAGAAGAACCAATGCTTCACCCTGTGATCCCACTTTTATCCTGAGCTGTGCTCCCTGCAATGTGATCAGTTCCATTATTTACCAGAACCGCTTTGATTATAAAGATCAGACTTTTCTAAACCTAATGGAAAAAGTGAAGGAAAACCTCAGGATTCTGAACTCTCCGTGGATCCAGGTCTGCAACATATTCCCTGTTCTCCTTGATTATTTCCCAGGAAGTTATAACACATTCCTTAAAACTTTTGCTCAAATGAGAAGTTACACTTTGGAGAAAACCAGAGAACACCAAGCATCCCTGGGCATTAACAACCCTCAGGACTTGATTGATTTTTTCCTGATCAAGATGGAGCAGGAGAGACAGAATGACCAATCAGAATATACACTGGAAAACTTGACCGTCACTATTGCTGACTCGTTTGCAGCTGGGACAGAGACAGTGAGCACCACTCTGAGACATGGGCTCCTCCTGCTGCTCAAGCACCCAGATGTCACAGCTAAGATCCAGGAAGAGATTGACCGTGTGATTGGCGGACACCAGAGCCCCTGCATGCAGGACAAGAGCCACATGCCCTACACGGATGCTGTGGTGCACGAGATCCAGAGATGCATTGACCTGGTCCCCATCAACCTGCCTCATGCAGTCACTTGTGACATTAAACTCAGAAACTACCTCATCCCCAAGGGCACAACTGCTTTAATGTTGCTGACTTCTGTGCTACATGATGGCAAAGAATTCCCCAACCCAGAAGTGTTGGACCCTGGCCACTTCCTGGATGAGGGTGGCAACTTTCGGAAAAGTGACTACTTCATGGCTTTCTCAGCAGGTAACAAAATT------------------------------------------------CATTTTCTTCATGACTTCAGAGGCCAAGAT---------------------------------------------------------------GCCTATTGA------------------------------------------------------------------------------------------------------------------------------------------------------------------------------------------------------------------------------------------------
>S. scrofa CYP2C32 XM 013983597
---------------------------ATGGATGGGGCTGTGGTCCTGGTGCTCTGTCTCTCCTGTCTGCTTCTCCTCTCACTCTGGAAACAGAACTCTGGGAAGGGGAGGCTCCCGCCTGGCCCGACTCCTCTCCCAATTCTTGGAAATATCCTACAGTTAAATGTTAAGGACATCAGCAAATCCTTAAGCAACCTCTCAAAAGTCTACGGCCCTGTATTCACTGTGTATCTTGGCTTGAAGCCTGCCGTTGTGTTGCATGGCTATGAAGCAATGAAAGAAGCCCTAATTGATGGGGGAGAGGAATTTTCTGGAAGGGGCCATCTCCCAATGGCTGAGAGAGTTAATAAAGGGCATGGAATCATCTTCAGCAGTGGAAAGAGATGGAAGGAGATCCGGCGCTTCTCCCTCATGACCCTGCGGAATTTTGGGATGGGGAAGAGAAGCATTGAGGAACGCGTTCAAGAGGAAGCCCGCTGCCTTGTGGAGGAGTTGAGAAAAACCAATGCTTCACCCTGTGATCCCACTTTCCTCCTGGGCTGTGCTCCCTGCAATGTGATCTGCTCCATCATTTTCCGCAATCGTTTTGATTATACAGATCCAAATTTTCTTACCTTGTTGGAAAAATTAAATGAAAACTTCAGGATTCTGAGCTCCCCGTGGATCCAGGTCTGCAATAATTTCCCTGCTCTGATTGACTATCTCCCAGGGAGTCATAACAAAGTGTTTAAAAATTCTGCTTATGTAAAAAGCTATATTTTGGAGAAAGTAAAAGAACATCAAGCATCCCTGGATGTTAATGACCCTCGGGACTTCATTGATTGTTTCCTGATCAAGATGGAACAGGAAAAACACAATCACCAGGTGGCATTTACTTTTGAAAACTTGATAGCCACTATATCTGACTTGTTTGGAGCTGGGACAGAGACAACAAGCACCACCCTGAGATATGGGCTCCTCCTGCTGCTGAAGCACCCAGATGTCACAGCCAAAGTGCAGAAAGAGATTGACTCCGTGATTGAGAGACACCGAAGTCCTTGCATGCAGGACAGAAGCCGCATGCCCTACACAGATGCCGTGGTGCATGAGATCCAGAGATACATTGACCTGATCCCCATCAGCGTGCCTCACGCAGTGACCAGGGACATTAAATTCAGAAACTACCTCATCCCCAAGGGCATGACTGTATTAACATCACTGACATCTGTGCTACATGATGACCAAGAATTCCCCAACCCAGAGGTGTTTGACCCTGGCCACTTCCTGGATGAGAGTGGCAACTTTAAGGAGAGTGACTACTTCATGCCTTTCTCAACAGGAAAACGAATTTGTGTGGGAGAAGGCCTGGCCCGCATGGAGCTATTTTTATTCCTGACTAGCATTTTACAGAAATTTACCCTGGAACCTGTGGTTGACCTAAAGGACATCAACACCACACCTGTTTATAGTGGGTTCAGCCACGTGCCACGCTCATACCAGCTCCGCTTCATTCCTGTATAA---------------------------------------------------------------------------------------------------------------------------------------------------------------------------------------------------------------------------
>S. scrofa CYP2C34 XM 021074019
---------------------------ATGGATGGGGCTGTGGTCCTGGTGCTCTGTCTCTCCTGTCTGCTTCTCCTCTCACTCTGGAAACAGAGTTCTGGGAAGGGGAAGCTCCCCCCTGGCCCGACTCCTCTCCCAATTCTTGGAAATATCCTACAGTTAGATGTTAAGAACATCAGCAAATCCTTAAGCAACCTCTCAAAAGTCTATGGCCCTGTGTATACCGTGTATCTTGGCTTGAAGCCTACTGTTGTGTTGCATGGCTATGAAGCAATGAAAGAAGCCCTAATTGATGCGGGAGAGGAGTTTTCTGGAAGGGGCCATTTCCCAATGGCTGAGAGAGTTAATAAAGGGCATGGAATCATCTTCAGCAATGGAAAGATATGGAAGGAGACCCGGCGCTTCTCCCTCATGACCCTGCGGAATTTTGGGATGGGGAAGAGAAGCATTGAGGAACGCATTCAAGAGGAAGCCTGCTGCCTTGTGGAGGAGTTGAGAAAAACCAATGCTTCACCCTGTGATCCTACTTTCCTCCTGGGCTGTGCTCCCTGCAATGTGATCTGCTCCATCATTTTCCACAATCGTTTTGATTATACAGATCCAAATTTTCTTACCTTGTTGGAAAAATTTAATGAAAACTTCAAGATTATGAGCACCCCGTGGATGCAGGTCTGCAGTAATTTCCCTGCTCTGATTGACTATCTCCCAGGGAGTCATAACAAAGTGCTTAAAAATTCTGCTTATGTAAAAAGCTATATTTTGGAGAAAGTAAAAGAACATCAAGCATCCCTGGATGTTAACGACCCTCGGGACTTCATTGATTGTTTCCTGATCAAGATGGAACAGGAAAAACACAATCACCAGATGGCGTTTACTTTTGAAAACTTGATAGCCACTATATCTGACTTGTTTGAAGCTGGGACAGAGACAACGAGCACCACTCTGAGATATGGGCTCCTCCTGATGCTGAAGCACCCAGATGTCACAGCCAAAGTGCAGAAAGAGATTGACTCTGTGATTGAGAGACACCGAAGTCCTTGCATGCAGGACAGAATCCACATGCCCTATACAGATGCCGTGGTGCATGAGATCCAGAGATACATTGACCTGGTCCCCATTGGCCTGCCTCACACTGTGACCAGGGACATTAAATTCAGAAACTACCTCATCCCCAAGGGCACGACTGTATTAACATCACTGACTTCTGTGCTAAATGATGACCAAGAATTCCCCAACCCAGAGGTGTTTGACCCTGGCCACTTCCTGGATGAGAGTGGCAACTTTAAGAAGAGTGACTGCTTCATGCCTTTCTCAACAGGAAAACGAATTTGTGTGGGAGAAGGCCTGGCCCGCATGGAGCTATTTTTATTCCTGACTAGCATTTTACAGAAATTTACCCTGGAACCTGTGATTGACCTAAAGGACATCGACACCACCCCCATTTTAAGTGGGTTCAGCCACATGCCACCGTCATACCAGCTCCGCTTCATTCCTGTATAA---------------------------------------------------------------------------------------------------------------------------------------------------------------------------------------------------------------------------
>S. scrofa CYP2C42 NM 001167835 XM 001924687
---------------------------ATGGATCTGGTTGTGGTCCTGGTGCTTAGTCTCTCCTGTCTGCTTCTCCTTTCACTCTGGAAAGAGAGCTCTGGGAAAGGGGAGCTCCCACCTGGCCCCACTCCTCTCCCAATTCTTGGAAATATCCTACAGTTGGATGTTAAGAACATCAGCAAATCCTTAAGCAACCTCGCAGAAGTCTATGGCCCTGTGTTCACCGTGTATTTTGGCATCAAGCCCACTGTGGTGTTATATGGATATGAAGCAGTGAAGGAAGCTCTGGTTGATCTGGGAGAGGAGTTTTCTGGAAGAGGCCATTTCCCAGTGGCCGAAAAAACTCACAAAGGACTTGGAATCATCTTCAGCAATGGAAAGAAATGGAAGGAAATCCGGCGCTTCTCCCTCATGACCTTGCGGAATTTAGGGATGGGGAAAAGGAGCATTGAGGATCGCATTCAGGAGGAAGCCTGCTGCCTTGTGGAGGAGTTAAGAAAAACCAATGCCTCACCCTGTGATCCCACTTTTATCCTGGACTGTGCTCCCTGCAATGTGATCTGCTCCATTATTTTCCAAAATCGTTTTGATTATACAGATCAGGATTTTCTTACCTTGTTGGAAAAATTCCATGAAAACCTCAATATTCTGAGCTCTCCATGGATCCAGGTCTGTAATAACTTCCCTGCTCTCATTGATTATTCTCCAGGAATTCATAACAAATTACTTAAAAATATTGCTTATTTGAAAAGTTATGTTTTGAAGAAAGTAAAAGAACACCAAGAATCACTGGACATTAACAATCCTCGGGACTTCATTGACTGTTTCCTGATCAAAATGGAACAGGAAAAGCACAATCAACAGTCTGAATATACAATTGAAAACTTGATAGCCACTGTATCTGATATGTTTTCTGCTGGTACAGAGACAACAAGCACCACCATGAGATATGGACTCCTGCTTCTACTGAAGCACCCAGAGGTCACAGCTAAGGTCCAGGAAGAGATTGACCGTGTGATTGGCAGGCACCGGAGTGCCTGCATGCAGGACAGGAGCCACATGCCCTACACAGATGCTGTGGTACACGAGATCCAGAGATACATTGACCTGGTCCCCACCAACCTGCCCCATGCTGTGACTTGTGACATTAAATTCAGAAACTACCTCATCCCCAAGGGCACAACAATATTAACATCTTTGACTTCTGTGCTGTATGATTGCAAAGCATTCCCCAACCCAGAAGTGTTTGACCCTGGCCATTTCCTAGATGAGAGTGGTAACTTTAAGAAGAGTGACTACTTCATGCCTTTCTCAACAGGAAAACGGATTTGTGTGGGAGAGGGCCTGGCCCGCATGGAGCTATTTTTATTCCTGACCACAATTTTACAGAAATTTAACCTGAAATCTGTGGTTGATCCAAAGGACATCGACACCACTCCAGTTGCCAATGGATTTGCTTCTGTGCCTCCCTTCTACCAGATCTGCTTCATTCCACTGTGA---------------------------------------------------------------------------------------------------------------------------------------------------------------------------------------------------------------------------
>S. scrofa CYP2C49 NM 214420
---------------------------ATGGATGGGGCTGTGGTCCTGGTGCTCTGTCTCTCCTGTCTGCTTCTCCTCTCACTCTGGAAACAGAACTCTGGGAAGGGGAGGCTCCCGCCTGGCCCGACTCCTCTCTCAATTCTTGGAAATATCCTACAGTTAGATGTTAAGGACATCAGCAAATCCTTAAGCAACCTCTCAAAAGTCTATGGCCCTGTATTCACCGTGTATTTTGGCTTGAAGCCTGCTGTTGTGTTGCATGGCTATGAAGCAGTAAAAGAAGCCCTAATTGATGGGGGAGAGGAATTTTCTGGAAGGGGCCATTTCCCAATGGCTGAGAGAGTTAATAAAGGGCATGGAATCATCTTCAGCAGTGGAAAGAGATGGAAGGAGACCCGGCGCTTCTCCCTCATGACCCTGCGGAATTTTGGGATGGGGAAGAGAAGCATTGAGGAACGCGTTCAAGAGGAAGCCCGCTGCCTTGTGGAGGAGTTGAGAAAAACCAATGCTTCACCCTGTGATCCCACTTTCCTCCTGGGCTGTGCTCCCTGCAATGTGATCTGCTCCATCATTTTCCACAATCGTTTTGATTATACAGATCCAAATTTTCTTACCTTGTTGGAAAAATTAAATGAAAACTTCAGGATTCTGAGCTCCCCGTGGATGCAGGTCTGCAATAATTTCCCTGCTCTGATTGACTATCTCCCAGGGAGTCATAACAAAGTGCTTAAAAATTCTGCTTATGTAAAAAGCTATATTTTGGAGAAAGTAAAAGAACATCAAGCATCCCTGGATGTTAAGGACCCTCGGGACTTCATTGATTGTTTCCTGATCAAGATGGAACAGGAAAAACACAATCACCAGGTGGCATTTACTTTTGAAAACTTGATAGCCACTATAACTGACTTGTTTGGAGCTGGGACAGAGACAACAAGTACCACCCTGAGATATGGGCTCCTCCTGCTGCTGAAGCACCCAGATGTCACAGCCAAAGTGCAGAAAGAGATTGACTCCGTGATTGAGAGACACCGAAGTCCTTGCATGCAGGACAGAAGCCGCATGCCCTATACAGATGCCGTGGTGCATGAGATCCAGAGATACATTGACCTGATCCCCATCAGCGTGCCTCACGCAGTGACCAGGGACATTAAATTCAGAAACTACCTCATCCCCAAGGGCACAACTGTGTTAACATCACTGACGTCTGTGCTGCGTGATGACCAAGAATTCCCCAACCCAGAGGTGTTTGACCCTGGCCACTTCCTGGATGAGAGTGGCAACTTTAAGAAGAGTGACTGCTTCATGCCTTTCTCAACAGGAAAACGAATTTGTGTGGGAGAAGGCCTGGCCCGCATGGAGCTATTTTTATTCCTGACTAGCATTTTACAGAAATTTACCCTGGAACCTGTGGTTGACCTAAAGGACATCGACACCACCCCCATTTTAAGTGGGTTCAGCCATATGCCACCCTCATACCAGCTCCGCTTCATTCCTGTATAA---------------------------------------------------------------------------------------------------------------------------------------------------------------------------------------------------------------------------
>T. manatus  CYP2C19 XM 004369956 LOC101346446
---------------------------ATGGATCCAGTTGTGGTCCTGGTGATCTGTCTCTCCAGTTTGCTTCTCTTTTCACTCTGGAAACAGAGCTATGGGAAAGGGAAGCTCCCACCCGGCCCCACGCCTCTCCCGATTATTGGAAATATCCTACAGTTAGATGTGAAGGACATCAGCCGTTCCCTACACAATTTCTCAAAAGCCTATGGCCCTGTGTTCACTCTGTATTTTGGCATGAAGCCCACAGTGGTGTTACATGGGTATGAAGCAATTAAGGAAGCCCTGATTGATCTGGGAGAAGAGTTTTCTGGAAGAGGTCATTTTCCAGTAGCTGAAAGAACTAATAAAGAGTTTGGAGTCGTTTTCAGCAATGGAAAGATATGGAAGGAGACCCGGCGCTTCTCCCTCATGACCCTGCGGGATTTCGGGATGGGCAAGAGGAGCCTTGAGAACCGCGTTCAGGAGGAAGCCTGCTGCCTAGTGGAGGAGTTAAGAAAAACCAACGCCTCACCCTGTGATCCCACTTTCATCCTGGCCTGTGCTCCCTGCAATGTGATCTGCTCCATTATTTTCCAGAATCGTTTTGATTATACAGATGAGAATTTTCTTAACTTGATAGGAATATTGAGTGAAAACACACAGATTCTGAGCACCCCATGGATGCAGATCTGCAGTACTTTCCCCATGCTCCTTGATTATTTCCCAGGGATTCATAACAAATTATTTAATAATGCTATTTTTTTAAAAAGTTATATTTTGGGGAAAGTGAAAGATCACCAAGAAACCTTGGACATTAACAATCCTCGGGACTTCATTGATTGTTTCCTGATCAGAATGGAACAGGAAAAGCACAATCAACAGTCTGATTTTATTGTTGAAAACTTGTTAGCCACAATATCTGATCTGTTTGGAGCTGGGACAGAGACAACAAGCACCACCCTGAGGTATGGACTCCTGCTTCTGCTAAAGTACCCGGAGGTGGCAGCTAAAGTTCAGGAAGAAATTGACCGTGTGGTTGGCCGACACCGGAGCCCATGCATGCAAGACAGGGGCAGCATGCCCTATACGGATGCTGTTATACACGAGATCCTGAGATACATTGACCTCATCCCCATGGGCCTGCCCCATGCAGTGACTCGTGACATTAAGTTCAGGGATTACATCATCCCCAAGGGCACGACCATAATGACATCATTGTCCTCTGTGCTGTATGACAGCAAAGAATTTCCCAACCCAGAGATGTTTGACCCTGGTCACTTTCTGGATGAGAGTGGCAACTTTAAGAAGAGTGACTACTTCATGGCTTTCTCAGCAGGAAAACGAATTTGTCTGGGAGAAGGCTTGGCCCGCATGGAGGTGTTTTTATACCTGACCACCATTTTACAGAAATTTACCTTGAAGTCTCTGGTGGACCCAAAACACATTGACACCACCCCAGTGGTCAATGGGTTTGCATCTCTGCCACCCTCATATCAGCTCTGCTTCATTCCTGTCTGA---------------------------------------------------------------------------------------------------------------------------------------------------------------------------------------------------------------------------
>T. manatus  CYP2C19 XM 023740185 LOC101350258
---------------------------ATGGATCCAGTGGTGGTCCTGGTGCTCTGTCTCTCCAGTTTGCTTCTCTTTTCACTCTGGAAGCAGAGGTATGGGAAAGGGAAGCTCCCGCCCGGCCCCACTCCTCTCCCAATTATTGGAAATATCCTGCATGTAGATGTGAAGGACATCAGCAGTTCCCTACGCAATTTCTCAAAAGCTTATGGGCCTGTGTTCACTCTGTATTTTGGCATGAAGCCCACAGTGGTGTTGCATGGGTATGAAGCAATTAAGGAAGCCCTCGTTGATCTGGGAGATGAGTTTTCTGGAAGAGGTCATTTTCCAATAATTGCAAGAGCTAATAAAGAATTTGGTCTCGTTTTTAGCAACGGACAGACATGGAAGGAGCTCCGGCGCTTCTCCCTCATGACCCTGCGGAATTTCGGAATGGGTAAGAGGAGCATTGAGGACCGCGTTCAGGAGGAAGCCCGCTGCCTAGTGGAGGAATTGAGAAAAACCAACGCCTCACCCTGTGATCCCACTTTCATCCTGGGCTGTGCTCCCTGCAATTTGATCTGCTCCATTATTTTCCAGAATCGTTTTGATTACACAGATCAGAGTTTTATTAATATAATGGAAAAATTTACTGAAAACCTCAGTATTCTGAGCTCTCCATGGATGCAGGTCTGCAATGCATTCCCCATACTCATTGATTATTTTCCAGGGAGTCATAACAAAATACTTAATAATATTGCTTATACAAAGAATTATGTTTTGGAGAAAGTGAAAGAACACCAAGAAACCTTGGACATTAACAATCCTCGGGACTTTATCGATTGTTTCCTGATCAGAATGGAACAGGAGAAGCACAATCAACAGACTCAATTTACTACTGAAAATTTGTTAGCCACGGTAGGTGATCTGTTTGCAGCTGGGACAGAGACAACAAGCACCACCCTGAGGTACGGACTCCTGCTTCTGCTAAAGCACCCGGAGGTCACAGCTAAAGTCCAGGAAGAGATTGACCATGTGATTGGCCGACACCGGAGCCCCTGCTTGCAGGACAAGGGAAGCATGCCCTACATGGATGCTGTGGTGCACGAGATCCAGAGATACATTGACCTCATCCCCATTACCATGCCCCATGCAGTGACCTGTGACATTAAATTCAGGAACTACCTCATCCCTGAGGGCACGAACATATTAATATCATTGTCTTCTGTGCTGCACGACAACAAAGAATTCCCCAACCCAGAGATGTTTGACCCTGGTCACTTTCTGGATGAGAGTGGCAACTTTAAGAAGAGTGACTACTTCATGGCTTTCTCAACAGGAAGACGAAATTGTGTGGGAGAAAGCTTGGCCCGCATGGAGCTGTTTTTATTCCTGACCGCCATTTTACAGAAATTTACCTTGAAGTCTCTGGTTGACCCAAAACACATTGACACTACCCCAGTGGCCAATGGGCTTACCTCTGTGCCGCCCTCATATCAGCTCTGCTTCATTCCTGCCTAA---------------------------------------------------------------------------------------------------------------------------------------------------------------------------------------------------------------------------
>T. manatus  CYP2C21 XM 004369958 LOC101346874
---------------------------ATGGATCCCTTTATTGTCCTGGTGATTTGCCTTTTTTGTTTGATTCTGCTTTCCTTATGGAATCAGAGATATGCCAAAGGGAAGCTCCCACCAGGCCCCACTCCTCTGCCAATTGTTGGAAATATTCTACAGTTAAACATTAAGAACATCAGCAAATCGATAAGCATGCTAGCAAAAGATTATGGTCCTGTGTTCACTGTGCATTTTGGTATGAAGCCCACTGTGGTATTACATGGATATGAAGCAGTAAAGGAAGCCCTGATTGATAGAGCAGAGGAGTTTTCTGGCAGAGGAATTCTCCCAGTGTTTGACAAAATCTGCCAGAACCTTGGAGTTGTTGCCAGCAATGGAGAAACATGGAAGCAAACTCGACGTTTCTCCCTCATGATTCTGCGGAATATGGGGATGGGAAAGAAGACTATTGAAGACCGAATTCAAGAGGAGGCCTTGTATCTGGTGGAAGCATTAAAAAAAACCAACGGATCTCCCTGTGATGCTACTAACCTCTTGGGCTATGTTCCCTGCAATGTGATCTGCTCCATCATTTTCCAGAATCGTTTTGACTACAGTGATGAAAAATTAGTAACCTTGATAAACTATTTTCATGAAAACGTCAGAATTGTAAGCAGCCCCTGGATACAGCTCTACGATGCTTTCCCTTTTTTCATACATTATCTCCCAGGAAGTCATAAAAAATTATTTAAAAATATTGATTACCATAAAAAGTTTATTTTAGAGAAAATAAAGGAACACCAAAAATCCCTGGATCTCAATAACCCTCGGGACTTTATTGACTACTTCCTGATTAAAATGGAACAGGAAAAACACAATAAACAGTCTGAATTCACCGTGGAAAACTTAGTCATTACAGTATTGGATATGTTTAGTGCGGGAACGGCAACAATGAGCACCACACTGAGATATGGACTCCTGCTCTTGTTGAAGCATCCTGAGATCGCAGCTAAAGTCCAGGAAGAGATTTACTGTGTGGTTGGCAGAAACCGGAGCTGCTGCATGAAGGACAGGCGCAGCATGCCCTACACGGAAGCTGTTATACATGAGATACAGAGATACATTGACCTTCTCCCCACCAGCCTGCCTCATGCGGTGACCCAGGACATTCAATTCAGAGAATACTTTATTCCCAAGGGCACATCCATACTGGTATCTCTGACTTCTGTTCTGCACGACTCCAAAGAATTTCCTAACCCACAACAGTTTGATCCTGGCCACTTCCTGGATGAAAGTGGCAACTTTAAGAAGAGTTACTACTTCATGCCTTTTTCAGCAGGAAAAAGAGTTTGTGCTGGAGAGGGCCTGGCCCACATGGAGCTGTTTTTAATCCTGACCACCATTTTACAGCATTTTACCTTGAAACCTCTGGTTGATCCGAAGGACATTGACATCACCCCAGCTGTCAGAGGCATAGGCACTGTACCACCCTTCTACAAGCTCCGTTTCATTCCAGTCTGA---------------------------------------------------------------------------------------------------------------------------------------------------------------------------------------------------------------------------
>T. manatus  CYP2C23 XM 012557869 LOC101340781
------------------------------------------------ATGCATTGCCTTTGGCAGTCTCTGTTTGTGCCACTTTGGCCTCAGAGCTATGGGAAAGGGAAGCTCCCGCCCGGCCCCACTCCTCTCCCAATTATTGGAAATATCCTACATGTAGATGTGAAGGACATCAGCAGTTCCCTACGCAATTTCTCAAAAGCCTATGGCCCTGTGTTCACTCTGTATTTTGGCATGAAGCCCACAGTGGTGTTGCATGGCTATGAAGCAATTAAGGAAGCCCTGATAGATCTGGGAGAAGAATTTTCTGGAAGAGGTCATTCTCCAGTAGCTGAAAGAGCTAGTAAGAACTTTGGAGTCATTTTCAGCAATGGAAAGAGATGGAAGGAGATCAGACGTTTCTCCCTCATGACCCTGAGGAATTTTGGGATGGGCAAGAGGAGCACTGAGGACCGCATTCAGGAGGAAGCCCGCTGCCTAGTGGAGGCCTTGAGAGAAACCAACGCCTCACCCTGTGATCCCACTTTCATCCTGGCCTGTGCTCCCTGCAATGTGATCTGCTCCATTATTTTCCAGAAACGTTTTGAGTATACAGATCAAGATTTTCTGAACTTGCTAGAAAAATTGGATGAAAACACACAGATTGTGAGCTCCCCATGGATGCAGTTCTGCAATGCGTTCCCCATGCTGATTGATTATTTCCCAGGGAGTCATAACAAATTACTAAATAATGTTGCTTATTTAAGAAGTTATTTTTTGGAAAAAGTGAAAGAACATCAAGAATCCTTGGACATTAACAATCCCCGGGACTTCATTGATTGTTTCCTCATCAAAATGGAACAGGAGAAGCACAATCAAGAGTCTGAATTTATTACTGAAAATTTGATAATCACAGTATCTGATCTGTTTGTTGCTGGGACAGGG---ACAAGTACCACCTTGAGATACGGACTCCTGCTTCTGATGAAACACCCCAAGGTCTCAGCTAAAATCCAGGAAGAGATCAACCATGTGGTTGGCAGACACCGGAGCCCCTGTATGCAGGACAGGAGCAGCATGCCGTACACGGATGCCGTGGTGCACGAGATTCAGAGATACATTGACATCATCCCCAACAACCTGCCCCATGCAGTGACCCGTGACATTAAATTCAGGAACTACTTCATCCCCAAGGGCACAACCATACTAACATCATTGTCTTCTGTGCTGCACGACAACAAAGAGTTCTCAAACCCAGAAGTGTTTGACCCTGGTCACTTTCTGGATGACAGTGGCAACTTTAAAAAGAGTGACTACTTCATGCCTTTCTCAGCAGGAAAAAGAATTTGCCTGGGAGAGGGCTTAGCCCGCATGGAGCTGTTTTTATTCCTGACTACCATTTTACAGAAATTTACCTTGAAGCCTCTGGTTGACCCAAAAGACATTGACACCACCTCAGTGGCCAGTGGATTTGTCTCTGTTCCACCCTCGTATCAGGCCTGCTTCATTCCTGCCTGA---------------------------------------------------------------------------------------------------------------------------------------------------------------------------------------------------------------------------
