# Supplementary material for: A Comparative Genomic and Phylogenetic Investigation of the Xenobiotic Metabolism Enzymes of Cytochrome P450 in Elephants Shows Loss in CYP2E and CYP4A
Source: Animals (Basel). 2023 Jun 9;13(12):1939. doi: 10.3390/ani13121939 (PMC10294912; doi:10.3390/ani13121939)
Supplement: Supplementary file 1 [file animals-13-01939-s001.zip › CYP seq file/CYP2E_pseudo.fas]

>H. sapiens CYP2E1 NM 000773
ATGTCTGCCCTCGGAGTCACCGTGGCCCTGCTGGTGTGGGCGGCCTTCCTCCTGCTGGTGTCCATGTGGAGGCAGGTGCACAGCAGCTGGAATCTGCCCCCAGGCCCTTTCCCGCTTCCCATCATCGGGAACCTCTTCCAGTTGGAATTGAAGAATATTCCCAAGTCCTTCACCCGGTTGGCCCAGCGCTTCGGGCCGGTGTTCACGCTGTACGTGGGCTCGCAGCGCATG---------------GTGGTGATGCACGGCTACAAGGCGGTGAAGGAAGCGCTGCTGGACTACAAGGACGAGTTCTCGGGCAGAGGCGACCTCCCCGCGTTCCATGCGCACAGGGACAGGGGAATCATTTTTAATAATGGACCTACCTGGAAGGACATCCGGCGGTTTTCCCTGACCACCCTCCGGAACTATGGGATGGGGAAACAGGGCAATGAGAGCCGGATCCAGAGGGAGGCCCACTTCCTGCTGGAAGCACTCAGGAAGACCCAAGGCCAGCCTTTCGACCCCACCTTCCTCATCGGCTGCGCGCCCTGCAACGTCATAGCCGACATCCTCTTCCGCAAGCATTTTGACTACAATGATGAGAAGTTTCTAAGGCTGATGTATTTGTTTAATGAGAACTTCCACCTACTCAGCACTCCCTGGCTCCAGCTTTACAATAATTTTCCCAGCTTTCTACACTACTTGCCTGGAAGCCACAGAAAAGTCATAAAAAATGTGGCTGAAGTAAAAGAGTATGTGTCTGAAAGGGTGAAGGAGCACCATCAATCTCTGGACCCCAACTGTCCCCGGGACCTCACCGACTGCCTGCTCGTGGAAATGGAGAAGGAAAAGCACAGTGCAGAGCGCTTGTACACAATGGACGGTATCACCGTGACTGTGGCCGACCTGTTCTTTGCGGGGACAGAGACCACCAGCACAACTCTGAGATATGGGCTCCTGATTCTCATGAAATACCCTGAGATCGAAGAGAAGCTCCATGAAGAAATTGACAGGGTGATTGGGCCAAGCCGAATCCCTGCCATCAAGGATAGGCAAGAGATGCCCTACATGGATGCTGTGGTGCATGAGATTCAGCGGTTCATCACCCTCGTGCCCTCCAACCTGCCCCATGAAGCAACCCGAGACACCATTTTCAGAGGATACCTCATCCCCAAGGGCACAGTCGTAGTGCCAACTCTGGACTCTGTTTTGTATGACAACCAAGAATTTCCTGATCCAGAAAAGTTTAAGCCAGAACACTTCCTGAATGAAAATGGAAAGTTCAAGTACAGTGACTATTTCAAGCCATTTTCCACAGGAAAACGAGTGTGTGCTGGAGAAGGCCTGGCTCGCATGGAGTTGTTTCTTTTGTTGTGTGCCATTTTGCAGCATTTTAATTTGAAGCCTCTCGTTGACCCAAAGGATATCGACCTCAGCCCTATACATATTGGGTTTGGCTGTATCCCACCACGTTACAAACTCTGTGTCATTCCCCGCTCATGA
>T. manatus latirostris XM 012555150 LOC101343596
ATGGTTGCCCTGGGTATCACCATTACCCTGCTGGTGTAGGTGGCCACCCTCCTGCTCATCTCTATCTGGAAGCAGATCTACAGCAGCTGGAAGCTACCCCCTGGCCCTTTCCCACTTCCAATCATCGGGGATATTCTCCAGCTGGACCTTAAGAACATTCCTAAATCCTTCACCAGGCTCGCACAGCGGTACGGGCCGGTGTTCTCGCTGTACCTGTGCGGCCGGCGCTTC---------------GTGGTCGTGCACGGCTACAAGGCCGTGAGAGAGGTCCTGCTCCAACACAAGAACGAGTTTTCCGGACGAGGACGTAATCCTTCCTTCGACGCCCACAAGAACCATGGAATCATTTTCAATAATGGGCCCACCTGGAAAGATACTCGGCGTTTTTCCCTCACCATCCTGCGGAACTACGGGATGGGGAAGGAGGGCAATGAGCAGCGGATCCAGAGGGAGGCTCACTTCCTGCTGGAGGAACTCAGGAAGACTCAGGGCCAACCCTTTGACCCCACCTTCATTATCAGCGCTGCGAACTGCAACGTCATCTCCGACATCATCTTCCGCAAGCACTTCGACTACGGTGACAAGAAGTTACTGAGGCTGTTGAACATGTTCAATGAGAACTTCTATCTGCTAAGCACTCCCTGGCTCCAGCTTTATTATTATTTTGCATCCTATCTATGCTACATGCCTGGGAGCCACAGGAGGGTCCTGAAGAACGTGTCTGAAATCAAGCAGTACTCGTCAGAGCAGGTGATGGAGCACTACATGTCGCTGGACCCCAACTGCCCCCGGGATTTCATCGACTGCCTTCTCATTGAGATGGAAAAGGTAAAGCAAAGTGCAGAGCCTAGGGACATGTTGGACAACATTGCTGTGACCATGGCTGACCTGTTATTTGCGGGGACAGAGACCACAAGCACCACCTTGAGATACGGGCTCCTGATCCTCATGAAGTATCCGGAGATTGAAAAGAAACTTCATGAAGAAATTGACAGGGTGATTGGGCCAAGCCGAATGCCTGCCATCAAGGATAGGCTAGAGATGCCCTACATGGATGCCGTGGTGCATGAGATTCAGCGATTCATCAACCTCGTGCCCTCAAATTTGCCCCATGAAGCGACTCGGGACACGATGTTCAGAGGATATGCCATCCCCAAGGGCACGGTTGTAATTCCAACTCTGGACTCCCTCTTGTATGATGACCAAGAGTTCCCTGATCCAGAAAAGTTTAAACCAGAGCACTTTCTAAATGAGAATGGAAAGTTCAAGTACAGCGACTACTTCAAAGCATTCTCTGCAGGAAAACGGGTGTGTGTCGGAGAAGGCCTGGCTCGCATGGAACTGTTCCTCTTCTTATCTGCCATTTTGCAGCATTTTAATTTGAAGTCTCTTGTTGACCCAAAAGACATTGATCTCAACCCCATTATGACTGGGTTTGGTAGCATCCCACCACATTACAAACTCTGTCTCATCCCTCACTCATGA
>T. manatus latirostris CYP2E1 XM 012555152 LOC101344375
ATGGATGCCCTGGGTATCACCATTACCCTGCTGGTGTAGGTGGCCACCCTCCTGCTCATCTCTATCTGGAAGCAGATCTACAGCAGCTGGAAGATACCCCCTGGCCCTTTCCCACTTCCAATCATCGGGGATATTCTCCAGCTGGACCTTAAGAACATTCCTAAATCCTACACCAGGCTCGCACAGCGGTACGGGCCGGTGTTCTCGCTGTACCTGTGCGGCCGGCGCTTC---------------GTGGTCGTGCACGGCTACAAGGCCGTGAGAGAGGTCCTGCTCCAACACAAGAACGAGTTTTCCGGACGAGGACGTAATCCTTCCTTCGACGCCCACAAGAACCATGGAATCATTTTCAATAATGGGCCCACCTGGAAAGATACTCGGCGTTTTTCCCTCACCATCCTGCGGAACTACGGGATGGGGAAGGAGGGCAATGAGCAGCGGATCCAGAGGGAGGCTCACTTCCTGCTGGAGGAACTCAGGAAGACTCAGGGCCAACCCTTTGACCCCACCTTCATTATCAGCGCTGCGAACTGCAACGTCATCTCCGACATCATCTTCCGCAAGCACTTCGACTACGGTGACAAGAAGTTACTGAGGCTGTTGAACATGTTCAATGAGAACTTCTATCTGCTAAGCACTCCCTGGCTCCAGCTTTATTATTATTTTGCATCCTATCTATGCTACATGCCTGGGAGCCACAGGAGGGTCCTGAAGAACGTGTCTGAAATCAAGCAGTACTCGTCAGAGCAGGTGATGGAGCACTACATGTCGCTGGACCCCAACTGCCCCCGGGATTTCATCGACTGCCTTCTCATTGAGATGGAAAAGGTAAAGCAAAGTGCAGAGCCTAGGGACATGTTGGACAACATTGCTGTGACCATGGCTGACCTGTTATTTGCGGGGACAGAGACCACAAGCACCACCTTGAGATACGGGCTCCTGATCCTCATGAAGTATCCGGAGATTGAAAAGAAACTTCATGAAGAAATTGACAGGGTGATTGGGCCAAGCCGAATGCCTGCCATCAAGGATAGGCTAGAGATGCCCTACATGGATGCCGTGGTGCATGAGATTCAGCGATTCATCAACCTCGTGCCCTCAAATTTGCCCCATGAAGCGACTCGGGACACGATGTTCAGAGGATATGCCATCCCCAAGGGCACGGTTGTAATTCCAACTCTGGACTCCCTCTTGTATGATGACCAAGAGTTCCCTGATCCAGAAAAGTTTAAACCAGAGCACTTTCTAAATGAGAATGGAAAGTTCAAGTACAGCGACTACTTCAAAGCATTCTCTGCAGGAAAACGGGTGTGTGTCGGAGAAGGCCTGGCTCGCATGGAACTGTTCCTCTTCTTATCTGCCATTTTGCAGCATTTTAATTTGAAGTCTCTTGTTGACCCAAAAGACATTGATCTCAACCCCATTATGATTGGGTTTGGTAGCATCCCACCACATTACAAACTCTGTCTCATCCCTCACTCATGA
>E.m exon4 ref|NC 064834.1|:83330418-83330674 Elephas maximus indicus isolate mEleMax1 chromosome 16 mEleMax1 primary haplotype whole genome shotgun sequence
--------------------------------------------------------------------------------------------------------------------------------------------------------------------------------------------------------------------------------------------------------------------------------------------------------------------------------------------------------------------------------------------------------------------------------------------------------------------------------------------ACAGCTCTGATGACCCTGTCTTCCAGGCCAGCCCTTCGACTCCACATTCCTCATGGGCGCCGAGCCCTGCAATGTCATTGCTAACATCCTCTTCTGTAAGCACTTCGACTACAGTAACAAGATGTGCCTAAGGCTGATGAACATGTTCTGTGAGAACTTCTATCTGCTGAGCACCCGCTGGCTCCAGGTGCAGACCCTGCTTTCCATTAATCTACCCTGAGCACTGCTGCGTGGTTTACAGCAGGAAAGTGGGAAAC--------------------------------------------------------------------------------------------------------------------------------------------------------------------------------------------------------------------------------------------------------------------------------------------------------------------------------------------------------------------------------------------------------------------------------------------------------------------------------------------------------------------------------------------------------------------------------------------------------------------------------------------------------------------------------------------------------------------------------------------------------------------------------------------
>L.a exon4 ref|NW 003573808.1|:58159-58325 Loxodonta africana isolate ISIS603380 unplaced genomic scaffold Loxafr3.0 scaffold 388 whole genome shotgun sequence
----------------------------------------------------------------------------------------------------------------------------------------------------------------------------------------------------------------------------------------------------------------------------------------------------------------------------------------------------------------------------------------------------------------------------------------------------------------------------------------------------GATGACCCTGTCTTCCAGGCCAGCCCTTCGACTCCACATTCCTCATGGGCGCCGAGCCCTGCAATGTCATTGCTAACATCCTCTTCTGTAAGCACTTCGACTACAGTAACAAGATGTGCCTAAGGCTGATAAACATGTTCTGTGAGAACTTCTATCTGCTGAGCACCCGCTGGCTCCAG------------------------------------------------------------------------------------------------------------------------------------------------------------------------------------------------------------------------------------------------------------------------------------------------------------------------------------------------------------------------------------------------------------------------------------------------------------------------------------------------------------------------------------------------------------------------------------------------------------------------------------------------------------------------------------------------------------------------------------------------------------------------------------------------------------------------------------------------------------------
>E.m exon2 ref|NC 064834.1|:83333805-83333974 Elephas maximus indicus isolate mEleMax1 chromosome 16 mEleMax1 primary haplotype whole genome shotgun sequence
-----------------------------------------------------------------------------------------------------------------------------------------------------------------------------------------------------------------GTACCTGGGCAACCGGCGTTCCTGGGCAACCGGCGTTATAGTCTTGCACGGCTACAAGGCTGTGAGAGAGGTCCTGCTCCAGCACAAGAA----TTTTCCGGACGAGGAGACTTCCCTGTGTTCCACGCCCACTAGGACGGTGGTGAGTCTCGCTTGTGGCCCAACCTGGGGCACCACTACTGGAAGCACACCGTCAGGGACCCCCGACATGCTGG----------------------------------------------------------------------------------------------------------------------------------------------------------------------------------------------------------------------------------------------------------------------------------------------------------------------------------------------------------------------------------------------------------------------------------------------------------------------------------------------------------------------------------------------------------------------------------------------------------------------------------------------------------------------------------------------------------------------------------------------------------------------------------------------------------------------------------------------------------------------------------------------------------------------------------------------------------------------------------------------------------------------------------------------------------------------------------------------------------------
>L.a exon2 l.a ref|NW 003573808.1|:61441-61686 Loxodonta africana isolate ISIS603380 unplaced genomic scaffold Loxafr3.0 scaffold 388 whole genome shotgun sequence
----------------------------------------------------------------------------------------------------------------------------------------------------------------------------------------GAGCGGTACAGCCGTTGTTCTCGCTGTACCTGGGCAACCAGCGTTCCTGGGCAACCGGCGTTATAGTCTTGCACGGCTACAAGGCTGTGAGAGAGGTCCTGCTCCAGCGCAAGAA----TTTTCCGGACGAGGAGACTTCCCTGTGTTCCACGCCCACTAGGACGGTGGTGAGTCTCGCTTGTGGCCCAACCTGGGGCACCACTACTGGAAGCACACCGTCAGGGACCCCCGACATGCTGACAATAATAC-------------------------------------------------------------------------------------------------------------------------------------------------------------------------------------------------------------------------------------------------------------------------------------------------------------------------------------------------------------------------------------------------------------------------------------------------------------------------------------------------------------------------------------------------------------------------------------------------------------------------------------------------------------------------------------------------------------------------------------------------------------------------------------------------------------------------------------------------------------------------------------------------------------------------------------------------------------------------------------------------------------------------------------------------------------------------------------------------------
>L.m exon1 ref|NW 003573808.1|:63094-63343 Loxodonta africana isolate ISIS603380 unplaced genomic scaffold Loxafr3.0 scaffold 388 whole genome shotgun sequence
ATGGCTGCCCTGGGTATCGCTATTGCCCTGCTGGTGTGGGTGGCCACCATCCTGTTCATTTCCATCTGGAAGCAGAACTACAGCAGCTGGAATCTGCCCCCTGGCCCTTTCCCACTTCCCATCGTTGGGAATCTTCCCCATGTGGATTTTAAGAACCTTCCTGAATCTTTCATCAGGGTAAGAGAAGTGTTGTTCACTGGGGAGAAGAAG---------------------------------------------------------------------------------------------------------------------------------------------------------------------------------------------------------------------------------------------------------------------------------------------------------------------------------------------------------------------------------------------------------------------------------------------------------------------------------------------------------------------------------------------------------------------------------------------------------------------------------------------------------------------------------------------------------------------------------------------------------------------------------------------------------------------------------------------------------------------------------------------------------------------------------------------------------------------------------------------------------------------------------------------------------------------------------------------------------------------------------------------------------------------------------------------------------------------------------------------------------------------------------------------------------------------------------------
>E.m exon1 ref|NC 064834.1|:83335381-83335568 Elephas maximus indicus isolate mEleMax1 chromosome 16 mEleMax1 primary haplotype whole genome shotgun sequence
-TGGCTGCCCTGGGTATCGCTATTGCCCTGCTGGTGTGGGTGGCCACCATCCTGTTCATTTCCATCTGGAAGCAGAACTACAGCAGCTGGAATCTGCCCCCTGGCACTTTCCCACTTCCCATCGTTGGGAATCTTCCCCATGTGGATTTTAAGAACCTTCCTGAATCTTTCATCAGGGTAAGAGAAGTGTTGTTCACTGGGGAGAAGAAG---------------------------------------------------------------------------------------------------------------------------------------------------------------------------------------------------------------------------------------------------------------------------------------------------------------------------------------------------------------------------------------------------------------------------------------------------------------------------------------------------------------------------------------------------------------------------------------------------------------------------------------------------------------------------------------------------------------------------------------------------------------------------------------------------------------------------------------------------------------------------------------------------------------------------------------------------------------------------------------------------------------------------------------------------------------------------------------------------------------------------------------------------------------------------------------------------------------------------------------------------------------------------------------------------------------------------------------
>E.m exon3 ref|NC 064834.1|:83331238-83331462 Elephas maximus indicus isolate mEleMax1 chromosome 16 mEleMax1 primary haplotype whole genome shotgun sequence
---------------------------------------------------------------------------------------------------------------------------------------------------------------------------------------------------------------------------------------------------------------------------------------------------------------------------------------------------------------GGAATCATTTTCAATAATGGGCCCACCTGGAAAGACACTAGGTGTTTTTCCCTGACCACCCTGCAGGACTAAGGAATGGGGAAGCAGGGCAATGAGCAGCGGATCCAGAGGGAGACCCATTTTCTGCTGGAGGAACTCAGGAACACTTGGTGTGTGTGTGCCACTGGGACAGGGGGCACCACAGGGAGG---------------------------------------------------------------------------------------------------------------------------------------------------------------------------------------------------------------------------------------------------------------------------------------------------------------------------------------------------------------------------------------------------------------------------------------------------------------------------------------------------------------------------------------------------------------------------------------------------------------------------------------------------------------------------------------------------------------------------------------------------------------------------------------------------------------------------------------------------------------------------------------------------------------------------------------------------------------------------------------------
>L.a exon3 ref|NW 003573808.1|:58948-59102 Loxodonta africana isolate ISIS603380 unplaced genomic scaffold Loxafr3.0 scaffold 388 whole genome shotgun sequence
--------------------------------------------------------------------------------------------------------------------------------------------------------------------------------------------------------------------------------------------------------------------------------------------------------------------------------------------------------------AGGAATCATTTTCAATAATGGGCCCACCTGGAAAGACACTTGGTGTTTTTCCCTGACCACCCGGCAGGACTAAGGAATGGGGAAGCAGGGCAATGAGCAGCGGATCCAGAGGGAGACCCATTTTCTGCTGGAGGAACTCAGGAACACTTGGGGTG--------------------------------------------------------------------------------------------------------------------------------------------------------------------------------------------------------------------------------------------------------------------------------------------------------------------------------------------------------------------------------------------------------------------------------------------------------------------------------------------------------------------------------------------------------------------------------------------------------------------------------------------------------------------------------------------------------------------------------------------------------------------------------------------------------------------------------------------------------------------------------------------------------------------------------------------------------------------------------------------------------------------------------
