# Supplementary material for: A Comparative Genomic and Phylogenetic Investigation of the Xenobiotic Metabolism Enzymes of Cytochrome P450 in Elephants Shows Loss in CYP2E and CYP4A
Source: Animals (Basel). 2023 Jun 9;13(12):1939. doi: 10.3390/ani13121939 (PMC10294912; doi:10.3390/ani13121939)
Supplement: Supplementary file 1 [file animals-13-01939-s001.zip › CYP seq file/CYP4As_Group3.fas]

>E. maximus CYP4A11 LOC126071317 (1207 bp) Accession: NC 064821
------------ATGAGGGCTTTGGAAACCCAACTCTTCACAGCCCAGAAATATGCGAAAATAGCCCCCAGCTTTCCCCTG------------------------TCACCAGGCACCTGTCGGCACTTCCTAGCACAGAAAGATCAGAAGTCTCCTCAGGAAGCTCATGGGCTGGATGATATAGCTCAGTGGGGA---CTTTCCCAGTTCCAAAAAGAACAGGAGCTGCAACAGCTTCTGAAATGGTAGGTAAATTCCATGTGCGTACCCTCGCTGGCTATGGGAGAACAAGGTATTCATTCCAGCTCCGTGATCCCA---ACAACATGAAGGTGATTCTTGGGAGATCAGACTCAAACTCTCATGGTAGCTACAGATTCCTGGCTCCCTAGATGGTGTGGTACATTTTGCTCCTGTGGAGTGCGCAGACATGGTTCTAGCACCAGAAGATGCTGACTTCAGCCTTCCACTATGACATCCTGGAGCCCCAAGTGGGGCTCATGGCTGACTGACTCTGTGTGAATGATGACAAGTGGGAGAAGCTCATCGCCCAGGACCCATATCTGGAGCTCTTTGAACATGTCT------------CGGTGATGACCCTAGACACAACCTTGAAGTGTGCCTTTAGTCACCAGGGCAGCATTCAGTTTGATAGGAAATCCCAATCCTATATCCAAT---------------------------CCATTGAGGACCTGAACAATCTGTTGTATT---------------------------CTCATATGAGAAACGCCTTTGCACAGAATGACATCATCTCCAAGTTGAAACCTGATGGCCAATGAACCCACCATGCTTGCCAGCTTA---CCCAACAGCACACAGCTCGAGTGATCAAGCTGAGGAAAGCTCGCCTAAAGGAGGAAG---------------------------------------------------------GAGAACTGTATGAGATCAGAA---------------------GGAAGAGGCACTTAGATTTCCTAGACA------------------------------TCCTCCTCTTCCCCCAGATAGAGAGCAGGAGTAACTTGCCTG---------------------------------------AACAGGATCTTCCAGCTGAAGTGGACA------------CATTCAAGTTTGAGGGCCATGACACCACAACTAGCGGCTTCTCCTGAATCCTCTATGCCCTGGATGTGCACTCCAGCA---------------------------------------------TCAGTAGAGATGCTTGCAGGAGATCCAGAGCCTCCTGTGGGATGGACCCTTCATCATGTGGCT---------------------TCATCTCAACGATGACCTGGACCAGATACC------------------------------------------------------------------------------------------------------------------------CTACATCAC---------------------------------CATGTACATCAA------------------TGAGGTTCTCTGACTCTATCTACCAGTGCCAAGTGTTGGCACAGAGCTCAGCAAGCCTATCACCTTACCCAA---------------------------------------------------------------------------------------------------------------------------AAGAATGAACTTCACCTAG------------------------------------------------------------------------------G
>L. Africana CYP4A11 AF LOC100673772 (1549 bp) Accession: NW 003573437
---------------------------------------------------------------------------------------------------------------TACCCTCGCTGGCTATGGGAGAACAAGGTATTCACTCCAGCTCCGTGATCCCAACAACATGAAGGTGATTCTTGG------------------------------------GAGATCAGACTCAAACTCTCATGGTAGCTACAGATTCCT------------------------GGCTCCCTAGATGGTGTGGTACATTTTGCTCCTGTGGAATGCGCAGACATGGTTCTAGCACCAGAGGATGCTGACTTCAGCCTTCCACTATGACATCCTGGAGCCCCAAGTGGGGCT---CATGGCTGACTGACTCTGTGT------GAATGATGACAAGTGGGAGAAGCTCATCGTCCAGGACCCATATCTGGAGCTCTTTGAACATGTCTCGGT---------GATGACCCTAGACACAACCTTGATGTG---------------------------TGCCTTTAGTCACCAGGGCAGCATTCAGTTTGATAGGAAATCCCAATCCTATATCCAATCCATTGAGGACCTGAACAATCTGTTGTATTCTCATATGAGAAACGCCTTTGCACAGAA---TGACATCATCTCCAAGTTGAAACCTGCTGGCCAATGAACCCACCATGCTTGCCGGCTTACCCAACAGCACACAGCTCGAGTGATCAAGCTGAGGAAAGCTCGCCTAAAGGAGGA------------------AGGAGAACTGTATGAGATCAGAAGGAAGAGGCACTTAGATTTCCTAGACATCCTCCTCTTCCCCCAGATAGAGAGCAGGAGTAACTTGCCCGA------------------------------------------------ACAGGATCTTCCAGCTGAAGTGGACACATTCAAGTTTGA---------------------GGGCCATGACACCACAACTAGCGGCTTCTCCTGAATCCTCTATGCCCTGGATGTGCACTCCAGCATCAGTAGAGATGCTGGCAGGAGATCCAGAGCCTCCTGTGGGATGGACCCTTCATCATGTGGCTTCATCTCAACGATGACCTGGACCAGATACCCTACATCACCATGTACATCAATGAGGTTCTGTGACTCTATCTACCAGTGCCAAGTGTTGGCACAGAGCTCAGCAAGCCT---ATCACCTTACCCAAAAGAATGAACTTCAGCTAGCCTAACCACTCAAATAACTAACTTCTCAACAAACACACAAATTCAGGAAATTCATCTATCCTTGATGGATTTCCATTTTCTCATCAATAAAATTGATGTTTACTTTATAGTTTGGATGAGGTATAGGAAATGCCTGACACAGAGCCGGCTGCACAGGTTCAATAAATATCATTGTACTTCCCTATCATAAAGAGCATTTTCCATTGCAGGAGGCTGGCCTAAATGATCAGTAAGGTCCCTTTCACTTCTGATACTCCCGAATAGGATCCTAATCTTCTGTCATTTTCCAGGGCCAACGTTCTATCATCTTTCTAATCCATAGTTTTATTACGCTACAGATCATTCCAATTTGGT---GACCCTGACATTCTTTGATTCTAACCTTCTATGCTTTATCTCCGGACTTCAAAATTACAGGACTCAATCATGTCTTCACTGTTGCATCTCTTCTAACTCCCCACGTTTGATGAAATCTTTCAGAAACTTCATCGTATTCAATGCAAAATCAGCATGATGGTGACTCAGTCCAGCAAT---------CTTTTCTACAAAGAGATGTTATCCTCTTGATGTGGTCTGATGTGGTCTTCTTGATGTGGTCTGATGTGGTCTGATGTGGTC--
>O. afer afer XM 007946703 LOC103201934(2)
ATGAGTGTCTCCATGCTGAGCTACACTGGACTCCTGGGTGGTATCTTTGGGCTTCTACAAGTGGCCTCTCTGCTTGGCCTGGTTCTGCTGTTGCTCAAGGCAGCCCAGTTCTACTTGCGCAGGCAATGGCTACTCAAAGCCCTGAAGCAGTTCCCAGCGCCTCCCTCTCAC------------TGGCTCTTCGGACACCAGCATGAGTTTCAAAGGGACACAGAGCTGCAACATTTCTTGACATGGGTTCAGAAATTCCCATGTGCCTGTGCTCGCTGGTTGTGGGGAGACACAATTATGTTCCATGTTTATGATCCT---GACTACATGAAGGTGATTCTAGGGAGATCAGACCCAAAGTTAAGA---GATACCTACAGATTCATGGAACCATGGATTGGG---CGTGGTTTGCTTCTGCTGAATGGGCAGACATGGTTCCAACACCGGCGGATGCTGACTCCAGCCTTCCACTATGACATCCTGAAGCCCTATGTGGAGCTTATGGCTGACTCTGTCCGAGTGATGCTGGACAAG---------------------------TGGGAGAAGCTTACCATCCAGGACCCATATCTGGAGATTTTTGAACATGTCTCCTTGATGACCTTGGACACCATCATGAAGTGCGCCTTCACCTATCAGGGCTGTGTCCAGTTGGACAGGAATTCCCACTCCTACATCCAGGCCATCAAGAACATGAACAAACTGGTGGTTTCCCGTGTGAGGAATGCCTTCTACCAGAATGATATCATCTACTGGTTGACCCCTGATGGCCTCTTGACCCGCCAAGCC---TGTCAGCTTGCCCATCAACACACAGACAAAGTGATTAAGCTG---AGAAAAGCTAGTCTGCAAGAGGAGGGAGAGTTGGAAAAGATGAAGAGGAAGAGGCATATGGATTTCCTGGACATTCTCCTATGTGCCAAAATGGGGAACGGGAGCAGTTTATGCAACAAGGACATTCGTGCTGAAGTGGATACATTTATGTTTGAAGGCCATGACACCACAGCCAGTGGCATCTCCTGGATCCTCTATGCCCTGGCCAAGCATCCCAAGCATCAGCAGAGTTGCCGGGAAGAGATCCAAAGTCTCCTGGGAAATGAGGCCTTCATCACATGG------------GACCACCTGAATAAGATGCCTTACACTACCATGTGCATCAAGGAGGCCCTGCGACTCTACCCTCCAGTGCCAAACATTGGCAGGGCACTCAGCAAGCCC---ATCACCTTCCCTGAT---------------------------------------------GGACGATCCTTACCCAAAGGAATCAGAATCTCACTGAATTTTTATGCTCTTCACCACAACCCG---------------------------AAAGTGTGGTCGGATCCAGAGGTG------------------------------------------------------------------------------------------------------------------------TTTGATCCA------TCCAGATTTGCACCAAGCTCGTCTAGACATACCCATGCA------------------TTCTTGCCCTTCTCAGCAGGA---TCAAGGAACTGCATCGGGAAACAATTTGCTATGATGGAGCTGAAGGTA---------------GCCGTGGCCCTGATTCTGCTCCGCTTT---------------------GAGTTATCACTGGACCCAACAAGGGTTCCCTTGCCAATTGTTGGACTTGTGTTGAAGTCCTGCAATGGAATTCACCTGCATCTGAAGAAGCTCCTCTAA-----------------------------------------------------------
>E. edwardii XM 006902916 LOC102867299(2)
---------------ATGCGCCTAATAGAATCCCTGTGCAATATCTCTGGGATCTTCCAAGTAGCCTCCCTGCTTGGTCTTGTTCTGCTGCTGTTCAAGGCAATCCAATTATACCTGCGCAGACAGTGGCTGTTGAAAGTCCTACAACAGTTCCCATCACCTCCCTCACAC------------TGGCTTTTTGGGCACAAAAAGAAGTTTACAAAGGATCAGGAGTTGCAACAGTTACTGAAATGGGTGGAGAAATTCCCATGTGCCTTTCCTCGCTGGCTATGGGGAAGCGAAGCTGTTGTCATGATCTATGATCCT---GACTACATTAAGGTGATTCTGGGGAGATCAGACCCAAAGTCTACT---AGAACCTACAGATTCCTGGCCCCTTGGATTGGG---TATGGTTTGCTCCTTTTGAATGGGCAGACATGGTTCCAGCACCGGCGTATGCTGACTCCAGCCTTCCACTATGACATCCTAAAGCCCTATGTGGGGATCATGGCTGACTCTGTTCGACTGATGCTGGACAAA---------------------------TGGGAGAAGTTGATCACCCAGGACCCATGTCTGGAACTCTTTGAACATGTCTCCTTGATGACTTTGGACACCATCATGAAGTGTGCCTTCAGCTACGAGAGCAGAGTCCAGCAGAACAAGAACCACAACTCCTATATCCAAGCTGTTCAAGACATGAGTGAGTTGTTTTACTCACGAGTGAGGAATATCTTCTACCAGAGTGATGTCTTCTACAGCCTGACCCGTGATGGTCGCTTGCTCCACCGTGCC---TGCCAGATTGCCCATCAGCACACAGACCAAGTGATCAAGCAA---AGGAAGATTTCTCTGCAGAAGGAAGGAGAGCTAGAAAAAATCAGAAAGAGGAGGCACTTGGACTTCCTGGATATCCTCCTTTGTGCCAAAATGGAAAATGGGAGCAGCTTGTCCGACGAAGACCTTCGTGCTGAAGTAGACACATTCATGTTTGAAGGTCATGATACCACAGCCAGTGGCATCTCCTGGATCCTTTACTCCCTGGCCAAATACCCCAAGCATCAGCAGATCTGCCGAGAGGAGATCCAAAGTGTCCTGGGGGATGGAGCCCTCATTACCTGG------------GACCATTTGGACAAGATGCCTTACACCACTATGTGCATCAAGGAGTCTCTAAGAATCTACCCACCAGTTCCAAGTATTGGCAGGGTGCTCAGTAAGCCC---GTCACCTTTCCTGAT---------------------------------------------GGAAGGTCCTTACCAGAAGGAACCAGAATCTCACTAGACATTCACGCTCTTCACCACAACCCG---------------------------AAGGTGTGGTCAGATCCAGAGGTA------------------------------------------------------------------------------------------------------------------------TTTGATCCG------ACCCGGTTTTCACCAGGCTCATCCCGACACAGCCATGCC------------------TTCCTGCCTTTCTCAGGAGGA---TCTAGGAACTGCATTGGGAAGCAATTTGCCATGAACGAATTGAAGGTG---------------GCTGTGGCCCTGACCATTCTCCGTTTT---------------------GAGCTGTCACCAGACTCCACCAAGGATCCCATCCCTATTTCAAGAATTGTGTTGCGGTCCAAGAATGGGATTCATTTACACCTGAAAAAGATCCACTAG-----------------------------------------------------------
>E. edwardii XM 006902913 LOC102862835(2)
ATGAGTATCTCTGTGAATATATCCACTGGATTCCTGGGCACTATCTCTGAGCTCCTCCAGGTTGTCTTTCTGCTCAGCCTAGTTCTACTGCTGCTCAAGGCAGCTCAGTTCTACCTGGACAGGCAGTGGCTACTCAAAGCTTTGCAACAATTCCCATCACCCCCCTCCCAC------------TGGCTCTTTGGGCACAAGCATGAGTTTCAAACAGATCAGGAGCTGCCACAGTTGATGAAATGGGTGGAGAAATTCCCATGTGCCTGTCCTCGATGGCTATGGGGGAGCAAGGCTTTTATCTCAATATATGATCCT---GACTACATGAAGGTGGTTCTGGCGAGATCAGATGTAAAGACTCAT---GAGCGCTACCGATTCCTAGTTCCCTGGATTGGC---TATGGCTTGATTCTATTGGAGGGACAGACGTGGTTCCAGCACCGACGTCTGCTGACTCCAGCCTTCCACTATGACATCTTGAAGCCCTATGTGAGACTCATGGCTGATTCTGTCCAAGTGATGCTGGACAAG---------------------------TGGGAGAAGCTAATAATCGAGGACCCATATCTGGAGCTCTTTGAACATGTCTCCTTGATGACTCTGGAAACCATCATGAAGTGTGCTTTCAGTCACAAGGGCAGCATTCAGTTGGACAAGAACTCCAATTCCTACGTCCATGCCATCAGGAACATGAACAACCTGGTCTTTTCCCGTGTGAGGAATGCCTTCTATCAGAATGATTTTATCTACAGACTAACTCCTGATGGTCGCTTAGCTCACCACTCC---AGTCAGCTCTCCCATCAACACACAGACCAAGTGATCAAACTG---AGGAAGGCTCAACTTCAAGAGAATGGAGGGCTGGAAAATATCAAGAAGAAGAAGCACTTAGATTTTCTGGACATCCTCCTGAGTACAAACACAGAGGATGGGAGCAACTTGTCTGACCAAGAACTTAGGGCTGAAGTGGATACGTTCATGTTTGCCGGCCACGACACTACAGCCAGTGGCATCTCCTGGACCCTCTATGCCCTGGCTCTGAATCCCAAACATCAGCAAAAGTGCCGAGAGGAAATCCAAAGCCTCCTGGAAGAAGGTGACTCCATCACTTGG------------GACCACCTGGGCCAGATGCCATATACCACCATGTGCATCAAAGAGGCTCTGCGACTCTACCCACCAGTGCCAGTTATAGGCAGAACACTCATCAAGCCT---ATCACCTTCCCTGAT---------------------------------------------GGACGCTCCTTACCCAAAGGAATCCAAATCGCACTGAACTTTTATGCCCTCCATCACAACCCG---------------------------AAAGTATGGCTGAACCCAGAGGTG------------------------------------------------------------------------------------------------------------------------TACGATCCT------TTTCGGTTTGCACCAGGCTCTGCTCAGCATACCCATGCT------------------TTCCTGCCCTTTTCAGGAGGA---TCAAGGTGA--------------------------------------------------------------------------------------------------------------------------------------------------------------------------------------------------------------------------------------------------------------------
>T. manatus latirostris XM 004371774 LOC101346203(2)
ATGAGTGTCTCTGTGCTGAGCCCCACTGGACCACTGGGGAGTGTGTCTGGGCTCCTCCAAGTGGTCACCCTGCTCAGCCTGGTTCTGCTGCTGCTCAAGGCAGCCCAGCTCTACCTGCGCAGGCAGTGGCTACTCAAGGCCCTGAAGGATTTCCCGTCACCTCCCTCCCAC------------TGGCTGTTTGGGCACAAGCATGAGTTTCAAAAGGATCAGGAGCTGCAACATTTTCTGAAATGGGTAGAGAAATTCCCGTGTGCCTGTCCTCGCTGGCTGTGGGGGAGCAATTTTGCCTTCCAGGTCTATGATCCC---GACTACGCGAAGGTGATTCTGGGGAGACCAGACCCAAAATCTCAT---GAGCCCTACAGATTCCTGGTCCCCTGGATTGGA---TATGGTTTGCTTCTGTTGAATGGACAGACATGGTTCCAGCACCGGCAGATGCTGACTCCAGCCTTCCACTATGACATCCTGAAGACCTACGTGAGGATCATGGCTGACTCTGTCCAAATTATGCTGGACAAG---------------------------TGGGAAAAGCTTATAACCCAGGACCCATACGTGGAGTTCTTTGAACATGTCTCCTTGATGACCCTGGACACTATCATGAAGTGTGCCTTCAGCTACCAGGGCAGCATCCAGTTGGACAGGAACTCCCACTCCTACATCCAAGCTGTTGGGAACCTGAACAAGTTAATTTGTTCACGTTTGAGGAATGCCTTCTACCAGAGTGACTTCATCTATAGGCTGACCCCTGATGGTCGCTTGAGCCACTACGCC---TGTCAGGTCGCCCATCAGCACACAGAGCAAGTGATCAAGCTG---AGGAAGGCTGATCTGCAGAAGGAAGGAGAGATGGAAAAGATCAGGAGGAAGAGGCACTTGGATTTCCTAGACATTCTGCTATGTGCAAAAATGGAGAATGGACACAGCCTGTCCGACCAGAACCTTAAAGCTGAAGTGGACACATTCATGTTTGAGGGCCATGACACCACAGCCAGTGGTATCTCCTGGATCCTCTATGCCCTGGCCATGCACCCCAAGCATCAGCAAGCTTGTCGGGAGGAAATCCAGAGCCTCCTTGGGGATGGAGCTTTTATCACATGG------------GACCACCTGAACCGGATGCCCTACACCACTATGTGCATCAAGGAGGCTCTGAGAATCTACCCTCCTGTGCCAAACATTTCCAGGGTGCTCAGCAAGCCC---ATCACCTTCCCTGAT---------------------------------------------GGACGCTCCTTACCCAAAGGAATCAGAGTCACACTGAACATTTACTCCCTTCACCACAACCCA---------------------------AAAGTGTGGTCGAACCCAGAGGTG------------------------------------------------------------------------------------------------------------------------TTCGATCCT------TCCCGGTTTGCACCGGGCTCTGCTCAACATAGCCATGCC------------------TTCCTGCCCTTCTCAGCAGGA---TCAAGAAACTGTATTGGGAAGCAGTTTGCCATGAATGAGCTGAAGGTG---------------GCCGTAGCCCTGACCCTGCTCCGCTTT---------------------GAGCTGTCACTGGACCCCACCAGGCTTCCCATCCCTGTTGCAGAAATTGTGTTGAAGTCCATGAATGGGATCCACCTGCACCTGAAGAAGCTCCTCTAA-----------------------------------------------------------
>H. sapiens CYP4A11 NM 000778(2)
ATGAGTGTCTCTGTGCTGAGCCCCAGCAGACTCCTGGGTGATGTCTCTGGAATCCTCCAAGCGGCCTCCCTGCTCATTCTGCTTCTGCTGCTGATCAAGGCAGTTCAGCTCTACCTGCACAGGCAGTGGCTGCTCAAAGCCCTCCAGCAGTTCCCGTGCCCTCCCTCCCAC------------TGGCTCTTCGGGCACATCCAGGAGCTCCAACAGGACCAGGAGCTACAACGGATTCAGAAATGGGTGGAGACATTCCCAAGTGCCTGTCCTCATTGGCTATGGGGAGGCAAAGTTCGTGTCCAGCTCTATGACCCT---GACTATATGAAGGTGATTCTGGGGAGATCAGACCCGAAATCCCAT---GGTTCCTACAGATTCCTGGCTCCATGGATTGGG---TACGGCTTGCTCCTGTTGAATGGGCAGACATGGTTCCAGCATCGACGGATGCTGACCCCAGCCTTCCACTATGACATCCTGAAGCCCTATGTGGGGCTCATGGCAGACTCTGTACGAGTGATGCTGGACAAA---------------------------TGGGAAGAGCTCCTTGGCCAGGATTCCCCTCTGGAGGTCTTTCAGCACGTCTCCTTGATGACCCTGGACACCATCATGAAGTGTGCCTTCAGCCATCAGGGCAGCATCCAGGTGGACAGGAATTCTCAGTCCTACATACAGGCCATTAGTGACCTGAACAACCTGGTTTTTTCCCGTGTGAGGAATGCCTTTCACCAGAATGACACCATCTACAGCCTGACCTCTGCTGGCCGCTGGACACACCGCGCC---TGCCAGCTGGCCCATCAGCACACAGACCAAGTGATCCAACTG---AGGAAGGCTCAACTACAGAAGGAGGGGGAGCTGGAGAAGATCAAGAGGAAGAGGCATTTGGATTTTCTGGATATCCTCCTCTTGGCCAAAATGGAGAATGGGAGCATCTTGTCAGACAAGGACCTCCGTGCTGAGGTGGACACGTTCATGTTTGAGGGCCACGACACCACAGCCAGTGGGATCTCCTGGATCCTCTATGCTCTGGCCACACACCCCAAGCATCAGGAGAGGTGCCGGGAGGAGATCCACAGCCTCCTGGGTGATGGAGCCTCCATCACCTGG------------AACCACCTGGACCAGATGCCCTACACCACCATGTGCATTAAGGAGGCACTGAGGCTCTACCCACCGGTGCCAGGCATTGGCAGAGAGCTCAGCACTCCC---GTCACCTTCCCTGAT---------------------------------------------GGGCGCTCCTTGCCCAAAGGTATCATGGTCCTCCTCTCCATTTATGGCCTTCACCACAACCCA---------------------------AAAGTGTGGCCCAACCCAGAGGTG------------------------------------------------------------------------------------------------------------------------TTTGACCCT------TTCCGTTTTGCACCGGGTTCTGCTCAACACAGCCACGCT------------------TTCCTGCCCTTCTCAGGAGGA---TCAAGGAACTGCATCGGGAAACAATTTGCCATGAACGAGCTGAAGGTG---------------GCCACGGCCCTGACCCTGCTCCGCTTT---------------------GAGCTGCTGCCTGATCCCACCAGGATCCCCATCCCCATTGCACGACTTGTGTTGAAATCCAAAAATGGAATCCACCTGCGTCTCAGGAGGCTCCCTAACCCTTGTGAAGACAAGGACCAGCTTTGACCTTGTGAAGACAAGGACCAGCTTTGA-----
>T. manatus latirostris XM 012554256 LOC101345950(2)
ATGAGTGTCTTTTCACCGAGCCCCACCAGACCCCTGGGCAGTATCTCTGGGCTCCTCCAAGTAGCCTCCTTGCTCGGCCTGGTTCTGCTGCTGCTCAAAGCAGCCCAGCTCTACCTGTGCAGGCTATGGCTACTCAAAGCCCTCCAGGAATTCCCATTGCCTCCGTCCCAC------------TGGATCTTTGGGCACAAGCGAGAGTTTCAAAAGGATCAGGAGCTGCAACAGTTGATGAAATGGGTAGAGAAATTCCCATGTGCCTGTCCTCATTGGCTGTGGGGGAGCAAGGTTTTCATCCTGGTCAATGACCCT---GACTACATGAAGGTGATTATGGGGAGATCAGACCCAGAGGCTAAT---GATGCTTATAGATTCCTGGCTCCCTGGATTGGG---TATGGTTTGCTCCTGTTGAATGGGGAGACGTGGTTCCAGCACCAGCAGATGCTGACTCCAGCCTTCCACTACAACATCCTGAAGCCCTACGTGGAGCTCATGGCTGACTCTGTCCAAGTGATGCTGGACAAG---------------------------TGGGAGAAGCTCATCACCCAGAATTCATTTCTGGAAGTCTATGAACATATCTCCTTGATGACCCTGGACACCATCATGAAGTGTGCCTTCAGCCACCAGGGTAGCATCCAGTTGGACAGGAACTCCCACTCTCACATCCAGGGCATTGAGTACCTGAACAACCTGGTGTTTTCTCGTGTGAGGAATGCCTTCTACCAGAATGACATCATCTACAGGCTGACTCCTGATGGCCGCTTGACTCACCCTGCC---TGCCAACTTGCTCATCAGCATACAGACCAAGTCATCAGGTTG---AGGAAGGCTAGCCTGCAGGAGNGAGGAGAGCTAGACAAGATCAGGAAGAAGAGACACTTGGATTTCCTGGACATCCTCCTATGTGCCAAAATGAGTAATGGGAGCAGCTTGTCCAATGAGGACCTTCGAGCTAAAGTGGATGTGTTCATGTTTGAGGGTCATGACACCACAGCCAGTGGCATCTCCTGGATCCTCTATGCCCTGGCTGTGCACTCCAAGCATCAGCAGAGGTGCCGTGACGAGATCCAGAGCCTACTGGGGGATGCGGCCTCCATCATATGG------------AACCACCTGGACCAGATGCCCTATACCACCATGTGCATCAAGGAGGCTCTGGGACTCTACCCACCGGTACCAAGCATTAGCAGAATGCTCAGCAAGCCC---ATCACCTTTCCTGAT---------------------------------------------GGATGCTCCTTACCCAAAGGAATCAGAGTCTTTCTGAGCATTTATGCACTTCACCACAACCCA---------------------------ACGGTGTGGCCGAACCCAGAGTGC------------------------------------------------------------------------------------------------------------------------CCTGGCCCTCCACTTTCTCTGTTTACACTGGGCTCTGCTCAAAATAGCCATGCT------------------TTCCTGCCTTTCTCAGGAGGACAAGGTGAGAATTGTACTGGGAAGCATTTTGCCACAAACAAGCTGAAGGTG---------------GCTGTGGCCCTGGCTCTGCTCTGCTTT---------------------GAGCTCTCACCAGAACCCACCAAGGTCCCCTACCCTGTGGCAGGAGTTCTGTTGAAATCCAGGAATGGAATCCACCTGCTCCTGAAGAAACTCCTCTAA-----------------------------------------------------------
>H. sapiens CYP4A22 NM 001010969 XM 208213
ATGAGTGTCTCTGTCCTGAGCCCCAGCAGACGCCTGGGTGGTGTCTCCGGGATCCTCCAAGTGACCTCCCTGCTCATTCTGCTTCTGCTGCTGATCAAGGCAGCTCAGCTCTACCTGCATAGGCAGTGGCTGCTCAAAGCCCTCCAGCAGTTCCCGTGCCCTCCCTCCCAC------------TGGCTCTTCGGGCACATCCAGGAGTTCCAACACGACCAGGAGCTACAACGGATTCAGGAACGGGTGAAGACATTCCCAAGTGCCTGTCCTTATTGGATATGGGGAGGCAAAGTTCGTGTCCAGCTCTATGACCCT---GACTATATGAAGGTGATTCTGGGGAGATCAGACCCGAAATCCCAT---GGATCCTACAAATTCCTGGCTCCACGGATTGGG---TACGGCTTGCTCCTGTTGAATGGGCAGACATGGTTCCAGCATCGACGGATGCTGACCCCAGCCTTCCACAATGACATCCTGAAGCCATACGTGGGGCTCATGGCAGACTCTGTACGAGTGATGCTGGACAAA---------------------------TGGGAAGAGCTCCTTGGCCAGGATTCCCCTCTGGAGGTCTTTCAGCACGTCTCCTTGATGACCCTGGACACCATCATGAAGAGTGCCTTCAGCCATCAGGGCAGCATCCAGGTGGACAGGAATTCTCAGTCCTACATCCAGGCCATTAGTGACCTGAACAGCCTGGTTTTTTGCTGTATGAGGAATGCCTTTCATGAGAATGACACCATCTACAGCCTGACCTCTGCTGGCCGCTGGACACACCGCGCC---TGCCAGCTGGCCCATCAGCACACAGACCAAGTGATCCAACTG---AGGAAGGCTCAACTACAGAAGGAGGGGGAGCTGGAGAAGATCAAGAGGAAGAGGCACTTGGATTTTCTGGACATCCTCCTCTTGGCCAAAATGGAGAATGGGAGCATCTTGTCAGACAAGGACCTCCGTGCTGAGGTGGACACGTTCATGTTTGAGGGCCACGACACCACAGCCAGTGGGATCTCCTGGATCCTCTATGCTCTGGCCACACACCCCAAGCATCAGGAGAGGTGCCGGGAGGAGATCCATGGCCTCCTGGGTGATGGAGCCTCCATCACCTGG------------AACCACCTGGACCAGATGCCCTACACCACCATGTGCATTAAGGAGGCACTGAGGCTCTACCCACCGGTGCCAGGCATTGGAAGAGAGCTCAGCACTCCC---GTCACCTTCCCTGAT---------------------------------------------GGGCGCTCCTTGCCCAAAGGTATCATGGTCCTCCTCTCCATTTATGGCCTTCACCACAACCCA---------------------------AAAGTGTGGCCCAACCTAGAGGTG------------------------------------------------------------------------------------------------------------------------TTTGACCCT------TCCCGTTTTGCACCGGGTTCTGCTCAACACAGCCACGCT------------------TTCCTGCCCTTCTCAGGAGGA---TCAAGGAACTGCATCGGGAAACAATTTGCCATGAACCAGCTGAAGGTG---------------GCCAGGGCCCTGACCCTGCTCCGCTTT---------------------GAGCTGCTGCCTGATCCCACCAGGATCCCCATCCCCATGGCACGACTTGTGTTGAAATCCAAAAATGGAATCCACCTGCGTCTCAGGAGGCTCCCTAACCCTTGTGAAGACAAGGACCAGCTTTGACCTTGTGAAGACAAGGACCAGCTTTGA-----
>H. sapiens CYP4A22 NM_001010969 XM_208213
ATGAGTGTCTCTGTCCTGAGCCCCAGCAGACGCCTGGGTGGTGTCTCCGGGATCCTCCAAGTGACCTCCCTGCTCATTCTGCTTCTGCTGCTGATCAAGGCAGCTCAGCTCTACCTGCATAGGCAGTGGCTGCTCAAAGCCCTCCAGCAGTTCCCGTGCCCTCCCTCCCAC------------TGGCTCTTCGGGCACATCCAGGAGTTCCAACACGACCAGGAGCTACAACGGATTCAGGAACGGGTGAAGACATTCCCAAGTGCCTGTCCTTATTGGATATGGGGAGGCAAAGTTCGTGTCCAGCTCTATGACCCT---GACTATATGAAGGTGATTCTGGGGAGATCAGACCCGAAATCCCAT---GGATCCTACAAATTCCTGGCTCCACGGATTGGG---TACGGCTTGCTCCTGTTGAATGGGCAGACATGGTTCCAGCATCGACGGATGCTGACCCCAGCCTTCCACAATGACATCCTGAAGCCATACGTGGGGCTCATGGCAGACTCTGTACGAGTGATGCTGGACAAA---------------------------TGGGAAGAGCTCCTTGGCCAGGATTCCCCTCTGGAGGTCTTTCAGCACGTCTCCTTGATGACCCTGGACACCATCATGAAGAGTGCCTTCAGCCATCAGGGCAGCATCCAGGTGGACAGGAATTCTCAGTCCTACATCCAGGCCATTAGTGACCTGAACAGCCTGGTTTTTTGCTGTATGAGGAATGCCTTTCATGAGAATGACACCATCTACAGCCTGACCTCTGCTGGCCGCTGGACACACCGCGCC---TGCCAGCTGGCCCATCAGCACACAGACCAAGTGATCCAACTG---AGGAAGGCTCAACTACAGAAGGAGGGGGAGCTGGAGAAGATCAAGAGGAAGAGGCACTTGGATTTTCTGGACATCCTCCTCTTGGCCAAAATGGAGAATGGGAGCATCTTGTCAGACAAGGACCTCCGTGCTGAGGTGGACACGTTCATGTTTGAGGGCCACGACACCACAGCCAGTGGGATCTCCTGGATCCTCTATGCTCTGGCCACACACCCCAAGCATCAGGAGAGGTGCCGGGAGGAGATCCATGGCCTCCTGGGTGATGGAGCCTCCATCACCTGG------------AACCACCTGGACCAGATGCCCTACACCACCATGTGCATTAAGGAGGCACTGAGGCTCTACCCACCGGTGCCAGGCATTGGAAGAGAGCTCAGCACTCCC---GTCACCTTCCCTGAT---------------------------------------------GGGCGCTCCTTGCCCAAAGGTATCATGGTCCTCCTCTCCATTTATGGCCTTCACCACAACCCA---------------------------AAAGTGTGGCCCAACCTAGAGGTG------------------------------------------------------------------------------------------------------------------------TTTGACCCT------TCCCGTTTTGCACCGGGTTCTGCTCAACACAGCCACGCT------------------TTCCTGCCCTTCTCAGGAGGA---TCAAGGAACTGCATCGGGAAACAATTTGCCATGAACCAGCTGAAGGTG---------------GCCAGGGCCCTGACCCTGCTCCGCTTT---------------------GAGCTGCTGCCTGATCCCACCAGGATCCCCATCCCCATGGCACGACTTGTGTTGAAATCCAAAAATGGAATCCACCTGCGTCTCAGGAGGCTCCCTAACCCTTGTGAAGACAAGGACCAGCTTTGACCTTGTGAAGACAAGGACCAGCTTTGA-----
