# Supplementary material for: A Comparative Genomic and Phylogenetic Investigation of the Xenobiotic Metabolism Enzymes of Cytochrome P450 in Elephants Shows Loss in CYP2E and CYP4A
Source: Animals (Basel). 2023 Jun 9;13(12):1939. doi: 10.3390/ani13121939 (PMC10294912; doi:10.3390/ani13121939)
Supplement: Supplementary file 1 [file animals-13-01939-s001.zip › CYP seq file/CYP4A_group1.fas]

>CYP4A6 AF LOC100674332 (1480 bp) Accession: NW 003573437
------atggttaggggtgagcccccctgg------------acctctgggctcctccaagaggcctccatgctcaacctggttctgctcctgctcaaggtagccgagctctacctgctcaggcaatggctactcaaagccctccagcaactcccatcacctccctcccactggttcttctggcacaagcaggagtttcagaaggatcagaagctgcaacagttgatgaaatgggtagagaaattcccatgtgcctgtcctctctggctgtggggagcaaggttgtcatactggtctatgaccctgactacatgaaggtggttatggagagatcagacacaaaggctaacgatgcctacggattcctagatccctgtttagggtatggtttgctcctgttgaatgggcagatgtagtttgagcactgccaaatgctgactccagcctaccactatgacatcctgaagccctacgtggggctcacagctgactccatccaattgatgc------------tggacaagtgggagaagctcatcacccagaattcatctggaactctgtaaaagtgtctccttg---accctggacaccttcctgaagtgtgccctcagccaccagggtagtagccagttggacaga------------------------------------------------------------------------------------------------------------------------------------------------------------ccaagttaacaagttgagaaaggctagccttccggaggagggagagctggacaagatcaggaggaagagacgcttggatttcctggacatccttctatgtgccaaagcgagtgttggaggggtctgaggctttgtcctggtggcaaattctacactgtccctgaggtttctcccagactgagaataggggcagcttgtcagacaaataccttcaagccaaagtggatatgttcgtattccaggaccacaatgccacaggcagcagcatctcctggattctgtatgttctggctgcacatcccaagcatcagcagaggtgccaggagcagatccagagcccactgggggcggagcctccatcaggtggtgagtgctcaagaaattggagggtcctgcctctctgttagaggagaagcccctggtctatcctgggcctgtccaccccttaggctgggctttgtctcagaaacagctggaccagatgccctataccaccacatgcatcaaggaggctctgcaaccctactcaccgctgccaagcattagccgaatgctcagcaagtccatcaccttccctgatggacactccttatt---caaatgtatgtgcttcactcactcgctcacctggcatccaggaactat---atccaccaccac---------------------------------------aaccagttaccagagagttgatcctgactgttgtcactc---catgagtgtctgagtagaactgtgctccaaaggattttcaatggctggtttttcagtagactaccaggcctttcttatgag---gcacctctgggtgcacttgtacctctaaactttcagtga------------acagtttaaaccattaactgtttgcactacccagggactccttaagcgacataa------------------c
>E. maximus cyp4a11 LOC126071316 (1507 bp) Accession: NC 064821
TCATTAATATCACACACAAAGCCCCCCTGG------------ACCTCTGGGCTCCTCCAAGAGGCCTCCATGCTCAGCCTGGTTCTGCTCCTGCTCAAGGTAGCCGAGCTCTACCTGCTCAGGCAATGGTTACTCAAAGCCCTCCAGCAACTCCCATCACCTCCCTCCCACTGGTTCTTCTGGCACAAGCAGGAGTTTCAGAAGGATCAGAAGCTGCAACAGTTGATGAAATGGGTAGAGAAATTCCCATGTGCCTGTCCTCTCTGGCTGTGGGGAGCAAGGTTGTCATACTGGTCTATGACCCTGACTACATGAAGGTGGTTATGGAGAGATCAGACACAAAGGCTAACGATGCCTACGGATTCCTAGATCCCTGGGTTGGGTATGGTTTGCTCCTGTTGAATGGGCAGATGTAGTTTGAGCACTGCCAAATGCTGACTCCAGCCTTCCACTATGACATCCTGAAGCCCTACGTGGGGCTCACAGCTGACTCCATCCAATTGATGC------------TGGACAAGTGGGAGAAGCTCATCACCCAGAATTCATCTGGAACTCTGTAAAAGTGTCTCCTTG---ACCCTGGACACCTTCCTGAAGTGTGCCCTCAGCCACCAGGGTAGTAGCCAGTTGGACAGGTCATCTCACTCCTACATCCAGGGCATTGGGTACCTGAACAACCTGGTGTTTTCCTGTGTGAGGAATGCCTTCTACCAGAACGATATCATCTACAGGCTGATTCCT---GGGCAGCTTGACCCACCGTGCCTGGCAACTCGCCCATCGGCACACAGACCAAGTTAACAAGTTGAGAAAGGCTAGCCTTCCGGAGGAGGGAGAGCTGGACAAGATCAGGAGGAAGAGACGCTTGGATTTCCTGGACATCCTTCTATGTGCCAA---------------------------------------------------------------------AACTGAGAATAGGGGCAGCTTGTCAGA---------CAAGTACCTTCAAGCCAAAGTGGATATGTTCGTATTCCAGGACCACAATGCCACAGGCAGCAGCATCTC------------------CTGGATTCTGTATGTTCTGGCTGCACATCCCAAGCATCAGCA---------------------------------------GAGGTGCCAGGAGCAGATCCAGAGCCCACTGGGGGCGGAGCCTCCATC---------------------AGGCTGGGCTTTGTCTCAGAAACAGCTGGACCAGATGCCCTATACCACCACGTGCATCAAGGAGGCTCTGCAACCCTACTCACCGCTGCCAAGCATTAGCCGAATGCTCAGCAAGTCCATCACCTTCCCTGATGGACACTCCTTACCTACAGGAATCAGAGTCTTCCTGAGCATTTATGCACTTCGCCACAACCCAACAGTGTGGCAGAACCCAGAGGTGTTTGCTCCTTCCCAGTTTGCACTGGGCTCTGCTCAACATAGCCATGCTTTCCTGCATTTCTCATGAGGATC---AAGGAACTTCATTGCGAAGCAGTTTGCCATAAACAAGCTGAAGGTGGC---AGTAGTTCTGTTGAAATCCAGGGATGGGAT---CCACATGCATCTGAAGAAGTTCCTCTACCCCTGGTGGGG------------AAAAGGGCAGGCTTA------TTCCATCTCTTTGGCACTGTG------------------------------A
>O. afer afer XM 007946703 LOC103201934(2)
ATGAGTGTCTCCATGCTGAGCTACACTGGACTCCTGGGTGGTATCTTTGGGCTTCTACAAGTGGCCTCTCTGCTTGGCCTGGTTCTGCTGTTGCTCAAGGCAGCCCAGTTCTACTTGCGCAGGCAATGGCTACTCAAAGCCCTGAAGCAGTTCCCAGCGCCTCCCTCTCACTGGCTCTTCGGACACCAGCATGAGTTTCAAAGGGACACAGAGCTGCAACATTTCTTGACATGGGTTCAGAAATTCCCATGTGCCTGTGCTCGCTGGTTGTGGGGAGACACAATTATGTTCCATGTTTATGATCCTGACTACATGAAGGTGATTCTAGGGAGATCAGACCCAAAGTTAAGAGATACCTACAGATTCATGGAACCATGGATTGGGCGTGGTTTGCTTCTGCTGAATGGGCAGACATGGTTCCAACACCGGCGG---ATGCTGACTCCAGCCTTCCACTATGACATCCTGAAGCCCTATGTGGAGCTTATGGCTGACTCTGTCCGAGTGATGCTGGACAAGTGGGAGAAGCTTACCATCCAGGACCCA------TATCTGGAGATTTTTGAACATGTCTCCTTGATGACCTTGGACACCATCATGAAGTGCGCCTTCACCTATCAGGGCTGTGTCCAGTTGGACAGGAATTCCCACTCCTACATCCAGGCCATCAAGAACATGAACAAACTGGTGGTTTCCCGTGTGAGGAATGCCTTCTACCAGAATGATATCATCTACTGGTTGACCCCTGATGGCCTCTTGACCCGCCAAGCCTGTCAGCTTGCCCATCAACACACAGACAAAGTGATTAAGCTGAGAAAAGCTAGTCTGCAAGAGGAGGGAGAGTTGGAAAAGATGAAGAGGAAGAGGCATATGGATTTCCTGGACATTCTC---CTATGTGCC---------------------------------------------------------------------AAAATGGGGAACGGGAGCAGT---------------TTATGCAACAAGGACATTCGTGCTGAAGTGGATACATTTATGTTTGAAGGCCATGACACCACAGCCAGTGGCATCTCCTGGATC---CTCTATGCCCTGGCCAAGCATCCCAAGCATCAGCAGAGTTGCCGG---------------------------------GAAGAGATCCAAAGT------------CTCCTGGGAAATGAGGCCTTCATCACATGGGACCACCTGAAT---AAGATGCCTTACACTACCATGTGCATC---AAGGAGGCCCTGCGACTCTACCCTCCAGTGCCAAACATTGGCAGGGCACTCAGCAAGCCCATCACCTTCCCTGATGGACGATCC---------TTACCCAAAGGAATCAGAATCTCACTGAATTTTTATGCTCTTCACCACAACCCGAAAGTGTGGTCGGATCCAGAG---GTGTTTGATCCA---------------TCCAGATTTGCACCAAGCTCGTCTAGACATACCCATGCATTCTTGCCCTTCTCAGCAGGATCA---AGGAACTGCATCGGGAAACAATTTGCTATGATGGAGCTGAAGGTA------GCCGTGGCCCTGATTCTGCTCCGCTTTGAGTTATCACTGGACCCAACAAGGGTTCCCTTGCCAATTGTTGGACTTGTGTTGAAGTCCTGCAATGGAATTCAC---CTGCATCTGAAGAAGCTCCTCTAA----------------------------
>E. edwardii XM 006902916 LOC102867299(2)
---------------ATGCGCCTAATAGAATCCCTGTGCAATATCTCTGGGATCTTCCAAGTAGCCTCCCTGCTTGGTCTTGTTCTGCTGCTGTTCAAGGCAATCCAATTATACCTGCGCAGACAGTGGCTGTTGAAAGTCCTACAACAGTTCCCATCACCTCCCTCACACTGGCTTTTTGGGCACAAAAAGAAGTTTACAAAGGATCAGGAGTTGCAACAGTTACTGAAATGGGTGGAGAAATTCCCATGTGCCTTTCCTCGCTGGCTATGGGGAAGCGAAGCTGTTGTCATGATCTATGATCCTGACTACATTAAGGTGATTCTGGGGAGATCAGACCCAAAGTCTACTAGAACCTACAGATTCCTGGCCCCTTGGATTGGGTATGGTTTGCTCCTTTTGAATGGGCAGACATGGTTCCAGCACCGGCGT---ATGCTGACTCCAGCCTTCCACTATGACATCCTAAAGCCCTATGTGGGGATCATGGCTGACTCTGTTCGACTGATGCTGGACAAATGGGAGAAGTTGATCACCCAGGACCCA------TGTCTGGAACTCTTTGAACATGTCTCCTTGATGACTTTGGACACCATCATGAAGTGTGCCTTCAGCTACGAGAGCAGAGTCCAGCAGAACAAGAACCACAACTCCTATATCCAAGCTGTTCAAGACATGAGTGAGTTGTTTTACTCACGAGTGAGGAATATCTTCTACCAGAGTGATGTCTTCTACAGCCTGACCCGTGATGGTCGCTTGCTCCACCGTGCCTGCCAGATTGCCCATCAGCACACAGACCAAGTGATCAAGCAAAGGAAGATTTCTCTGCAGAAGGAAGGAGAGCTAGAAAAAATCAGAAAGAGGAGGCACTTGGACTTCCTGGATATCCTC---CTTTGTGCC---------------------------------------------------------------------AAAATGGAAAATGGGAGCAGC---------------TTGTCCGACGAAGACCTTCGTGCTGAAGTAGACACATTCATGTTTGAAGGTCATGATACCACAGCCAGTGGCATCTCCTGGATC---CTTTACTCCCTGGCCAAATACCCCAAGCATCAGCAGATCTGCCGA---------------------------------GAGGAGATCCAAAGT------------GTCCTGGGGGATGGAGCCCTCATTACCTGGGACCATTTGGAC---AAGATGCCTTACACCACTATGTGCATC---AAGGAGTCTCTAAGAATCTACCCACCAGTTCCAAGTATTGGCAGGGTGCTCAGTAAGCCCGTCACCTTTCCTGATGGAAGGTCC---------TTACCAGAAGGAACCAGAATCTCACTAGACATTCACGCTCTTCACCACAACCCGAAGGTGTGGTCAGATCCAGAG---GTATTTGATCCG---------------ACCCGGTTTTCACCAGGCTCATCCCGACACAGCCATGCCTTCCTGCCTTTCTCAGGAGGATCT---AGGAACTGCATTGGGAAGCAATTTGCCATGAACGAATTGAAGGTG------GCTGTGGCCCTGACCATTCTCCGTTTTGAGCTGTCACCAGACTCCACCAAGGATCCCATCCCTATTTCAAGAATTGTGTTGCGGTCCAAGAATGGGATTCAT---TTACACCTGAAAAAGATCCACTAG----------------------------
>E. edwardii XM 006902913 LOC102862835(2)
ATGAGTATCTCTGTGAATATATCCACTGGATTCCTGGGCACTATCTCTGAGCTCCTCCAGGTTGTCTTTCTGCTCAGCCTAGTTCTACTGCTGCTCAAGGCAGCTCAGTTCTACCTGGACAGGCAGTGGCTACTCAAAGCTTTGCAACAATTCCCATCACCCCCCTCCCACTGGCTCTTTGGGCACAAGCATGAGTTTCAAACAGATCAGGAGCTGCCACAGTTGATGAAATGGGTGGAGAAATTCCCATGTGCCTGTCCTCGATGGCTATGGGGGAGCAAGGCTTTTATCTCAATATATGATCCTGACTACATGAAGGTGGTTCTGGCGAGATCAGATGTAAAGACTCATGAGCGCTACCGATTCCTAGTTCCCTGGATTGGCTATGGCTTGATTCTATTGGAGGGACAGACGTGGTTCCAGCACCGACGT---CTGCTGACTCCAGCCTTCCACTATGACATCTTGAAGCCCTATGTGAGACTCATGGCTGATTCTGTCCAAGTGATGCTGGACAAGTGGGAGAAGCTAATAATCGAGGACCCA------TATCTGGAGCTCTTTGAACATGTCTCCTTGATGACTCTGGAAACCATCATGAAGTGTGCTTTCAGTCACAAGGGCAGCATTCAGTTGGACAAGAACTCCAATTCCTACGTCCATGCCATCAGGAACATGAACAACCTGGTCTTTTCCCGTGTGAGGAATGCCTTCTATCAGAATGATTTTATCTACAGACTAACTCCTGATGGTCGCTTAGCTCACCACTCCAGTCAGCTCTCCCATCAACACACAGACCAAGTGATCAAACTGAGGAAGGCTCAACTTCAAGAGAATGGAGGGCTGGAAAATATCAAGAAGAAGAAGCACTTAGATTTTCTGGACATCCTC---CTGAGTACA---------------------------------------------------------------------AACACAGAGGATGGGAGCAAC---------------TTGTCTGACCAAGAACTTAGGGCTGAAGTGGATACGTTCATGTTTGCCGGCCACGACACTACAGCCAGTGGCATCTCCTGGACC---CTCTATGCCCTGGCTCTGAATCCCAAACATCAGCAAAAGTGCCGA---------------------------------GAGGAAATCCAAAGC------------CTCCTGGAAGAAGGTGACTCCATCACTTGGGACCACCTGGGC---CAGATGCCATATACCACCATGTGCATC---AAAGAGGCTCTGCGACTCTACCCACCAGTGCCAGTTATAGGCAGAACACTCATCAAGCCTATCACCTTCCCTGATGGACGCTCC---------TTACCCAAAGGAATCCAAATCGCACTGAACTTTTATGCCCTCCATCACAACCCGAAAGTATGGCTGAACCCAGAG---GTGTACGATCCT---------------TTTCGGTTTGCACCAGGCTCTGCTCAGCATACCCATGCTTTCCTGCCCTTTTCAGGAGGATCA---AGGTGA----------------------------------------------------------------------------------------------------------------------------------------------------------------------------------------------------------
>T. manatus latirostris XM 004371774 LOC101346203(2)
ATGAGTGTCTCTGTGCTGAGCCCCACTGGACCACTGGGGAGTGTGTCTGGGCTCCTCCAAGTGGTCACCCTGCTCAGCCTGGTTCTGCTGCTGCTCAAGGCAGCCCAGCTCTACCTGCGCAGGCAGTGGCTACTCAAGGCCCTGAAGGATTTCCCGTCACCTCCCTCCCACTGGCTGTTTGGGCACAAGCATGAGTTTCAAAAGGATCAGGAGCTGCAACATTTTCTGAAATGGGTAGAGAAATTCCCGTGTGCCTGTCCTCGCTGGCTGTGGGGGAGCAATTTTGCCTTCCAGGTCTATGATCCCGACTACGCGAAGGTGATTCTGGGGAGACCAGACCCAAAATCTCATGAGCCCTACAGATTCCTGGTCCCCTGGATTGGATATGGTTTGCTTCTGTTGAATGGACAGACATGGTTCCAGCACCGGCAG---ATGCTGACTCCAGCCTTCCACTATGACATCCTGAAGACCTACGTGAGGATCATGGCTGACTCTGTCCAAATTATGCTGGACAAGTGGGAAAAGCTTATAACCCAGGACCCA------TACGTGGAGTTCTTTGAACATGTCTCCTTGATGACCCTGGACACTATCATGAAGTGTGCCTTCAGCTACCAGGGCAGCATCCAGTTGGACAGGAACTCCCACTCCTACATCCAAGCTGTTGGGAACCTGAACAAGTTAATTTGTTCACGTTTGAGGAATGCCTTCTACCAGAGTGACTTCATCTATAGGCTGACCCCTGATGGTCGCTTGAGCCACTACGCCTGTCAGGTCGCCCATCAGCACACAGAGCAAGTGATCAAGCTGAGGAAGGCTGATCTGCAGAAGGAAGGAGAGATGGAAAAGATCAGGAGGAAGAGGCACTTGGATTTCCTAGACATTCTG---CTATGTGCA---------------------------------------------------------------------AAAATGGAGAATGGACACAGC---------------CTGTCCGACCAGAACCTTAAAGCTGAAGTGGACACATTCATGTTTGAGGGCCATGACACCACAGCCAGTGGTATCTCCTGGATC---CTCTATGCCCTGGCCATGCACCCCAAGCATCAGCAAGCTTGTCGG---------------------------------GAGGAAATCCAGAGC------------CTCCTTGGGGATGGAGCTTTTATCACATGGGACCACCTGAAC---CGGATGCCCTACACCACTATGTGCATC---AAGGAGGCTCTGAGAATCTACCCTCCTGTGCCAAACATTTCCAGGGTGCTCAGCAAGCCCATCACCTTCCCTGATGGACGCTCC---------TTACCCAAAGGAATCAGAGTCACACTGAACATTTACTCCCTTCACCACAACCCAAAAGTGTGGTCGAACCCAGAG---GTGTTCGATCCT---------------TCCCGGTTTGCACCGGGCTCTGCTCAACATAGCCATGCCTTCCTGCCCTTCTCAGCAGGATCA---AGAAACTGTATTGGGAAGCAGTTTGCCATGAATGAGCTGAAGGTG------GCCGTAGCCCTGACCCTGCTCCGCTTTGAGCTGTCACTGGACCCCACCAGGCTTCCCATCCCTGTTGCAGAAATTGTGTTGAAGTCCATGAATGGGATCCAC---CTGCACCTGAAGAAGCTCCTCTAA----------------------------
>H. sapiens CYP4A11 NM 000778(2)
ATGAGTGTCTCTGTGCTGAGCCCCAGCAGACTCCTGGGTGATGTCTCTGGAATCCTCCAAGCGGCCTCCCTGCTCATTCTGCTTCTGCTGCTGATCAAGGCAGTTCAGCTCTACCTGCACAGGCAGTGGCTGCTCAAAGCCCTCCAGCAGTTCCCGTGCCCTCCCTCCCACTGGCTCTTCGGGCACATCCAGGAGCTCCAACAGGACCAGGAGCTACAACGGATTCAGAAATGGGTGGAGACATTCCCAAGTGCCTGTCCTCATTGGCTATGGGGAGGCAAAGTTCGTGTCCAGCTCTATGACCCTGACTATATGAAGGTGATTCTGGGGAGATCAGACCCGAAATCCCATGGTTCCTACAGATTCCTGGCTCCATGGATTGGGTACGGCTTGCTCCTGTTGAATGGGCAGACATGGTTCCAGCATCGACGG---ATGCTGACCCCAGCCTTCCACTATGACATCCTGAAGCCCTATGTGGGGCTCATGGCAGACTCTGTACGAGTGATGCTGGACAAATGGGAAGAGCTCCTTGGCCAGGATTCC------CCTCTGGAGGTCTTTCAGCACGTCTCCTTGATGACCCTGGACACCATCATGAAGTGTGCCTTCAGCCATCAGGGCAGCATCCAGGTGGACAGGAATTCTCAGTCCTACATACAGGCCATTAGTGACCTGAACAACCTGGTTTTTTCCCGTGTGAGGAATGCCTTTCACCAGAATGACACCATCTACAGCCTGACCTCTGCTGGCCGCTGGACACACCGCGCCTGCCAGCTGGCCCATCAGCACACAGACCAAGTGATCCAACTGAGGAAGGCTCAACTACAGAAGGAGGGGGAGCTGGAGAAGATCAAGAGGAAGAGGCATTTGGATTTTCTGGATATCCTC---CTCTTGGCC---------------------------------------------------------------------AAAATGGAGAATGGGAGCATC---------------TTGTCAGACAAGGACCTCCGTGCTGAGGTGGACACGTTCATGTTTGAGGGCCACGACACCACAGCCAGTGGGATCTCCTGGATC---CTCTATGCTCTGGCCACACACCCCAAGCATCAGGAGAGGTGCCGG---------------------------------GAGGAGATCCACAGC------------CTCCTGGGTGATGGAGCCTCCATCACCTGGAACCACCTGGAC---CAGATGCCCTACACCACCATGTGCATT---AAGGAGGCACTGAGGCTCTACCCACCGGTGCCAGGCATTGGCAGAGAGCTCAGCACTCCCGTCACCTTCCCTGATGGGCGCTCC---------TTGCCCAAAGGTATCATGGTCCTCCTCTCCATTTATGGCCTTCACCACAACCCAAAAGTGTGGCCCAACCCAGAG---GTGTTTGACCCT---------------TTCCGTTTTGCACCGGGTTCTGCTCAACACAGCCACGCTTTCCTGCCCTTCTCAGGAGGATCA---AGGAACTGCATCGGGAAACAATTTGCCATGAACGAGCTGAAGGTG------GCCACGGCCCTGACCCTGCTCCGCTTTGAGCTGCTGCCTGATCCCACCAGGATCCCCATCCCCATTGCACGACTTGTGTTGAAATCCAAAAATGGAATCCAC---CTGCGTCTCAGGAGGCTCCCTAACCCTTGTGAAGACAAGGACCAGCTTTGA-
>T. manatus latirostris XM 012554256 LOC101345950(2)
ATGAGTGTCTTTTCACCGAGCCCCACCAGACCCCTGGGCAGTATCTCTGGGCTCCTCCAAGTAGCCTCCTTGCTCGGCCTGGTTCTGCTGCTGCTCAAAGCAGCCCAGCTCTACCTGTGCAGGCTATGGCTACTCAAAGCCCTCCAGGAATTCCCATTGCCTCCGTCCCACTGGATCTTTGGGCACAAGCGAGAGTTTCAAAAGGATCAGGAGCTGCAACAGTTGATGAAATGGGTAGAGAAATTCCCATGTGCCTGTCCTCATTGGCTGTGGGGGAGCAAGGTTTTCATCCTGGTCAATGACCCTGACTACATGAAGGTGATTATGGGGAGATCAGACCCAGAGGCTAATGATGCTTATAGATTCCTGGCTCCCTGGATTGGGTATGGTTTGCTCCTGTTGAATGGGGAGACGTGGTTCCAGCACCAGCAG---ATGCTGACTCCAGCCTTCCACTACAACATCCTGAAGCCCTACGTGGAGCTCATGGCTGACTCTGTCCAAGTGATGCTGGACAAGTGGGAGAAGCTCATCACCCAGAATTCA------TTTCTGGAAGTCTATGAACATATCTCCTTGATGACCCTGGACACCATCATGAAGTGTGCCTTCAGCCACCAGGGTAGCATCCAGTTGGACAGGAACTCCCACTCTCACATCCAGGGCATTGAGTACCTGAACAACCTGGTGTTTTCTCGTGTGAGGAATGCCTTCTACCAGAATGACATCATCTACAGGCTGACTCCTGATGGCCGCTTGACTCACCCTGCCTGCCAACTTGCTCATCAGCATACAGACCAAGTCATCAGGTTGAGGAAGGCTAGCCTGCAGGAGNGAGGAGAGCTAGACAAGATCAGGAAGAAGAGACACTTGGATTTCCTGGACATCCTC---CTATGTGCC---------------------------------------------------------------------AAAATGAGTAATGGGAGCAGC---------------TTGTCCAATGAGGACCTTCGAGCTAAAGTGGATGTGTTCATGTTTGAGGGTCATGACACCACAGCCAGTGGCATCTCCTGGATC---CTCTATGCCCTGGCTGTGCACTCCAAGCATCAGCAGAGGTGCCGT---------------------------------GACGAGATCCAGAGC------------CTACTGGGGGATGCGGCCTCCATCATATGGAACCACCTGGAC---CAGATGCCCTATACCACCATGTGCATC---AAGGAGGCTCTGGGACTCTACCCACCGGTACCAAGCATTAGCAGAATGCTCAGCAAGCCCATCACCTTTCCTGATGGATGCTCC---------TTACCCAAAGGAATCAGAGTCTTTCTGAGCATTTATGCACTTCACCACAACCCAACGGTGTGGCCGAACCCAGAG---TGCCCTGGCCCTCCA---------CTTTCTCTGTTTACACTGGGCTCTGCTCAAAATAGCCATGCTTTCCTGCCTTTCTCAGGAGGACAAGGTGAGAATTGTACTGGGAAGCATTTTGCCACAAACAAGCTGAAGGTG------GCTGTGGCCCTGGCTCTGCTCTGCTTTGAGCTCTCACCAGAACCCACCAAGGTCCCCTACCCTGTGGCAGGAGTTCTGTTGAAATCCAGGAATGGAATCCAC---CTGCTCCTGAAGAAACTCCTCTAA----------------------------
>H. sapiens CYP4A22 NM 001010969 XM 208213
ATGAGTGTCTCTGTCCTGAGCCCCAGCAGACGCCTGGGTGGTGTCTCCGGGATCCTCCAAGTGACCTCCCTGCTCATTCTGCTTCTGCTGCTGATCAAGGCAGCTCAGCTCTACCTGCATAGGCAGTGGCTGCTCAAAGCCCTCCAGCAGTTCCCGTGCCCTCCCTCCCACTGGCTCTTCGGGCACATCCAGGAGTTCCAACACGACCAGGAGCTACAACGGATTCAGGAACGGGTGAAGACATTCCCAAGTGCCTGTCCTTATTGGATATGGGGAGGCAAAGTTCGTGTCCAGCTCTATGACCCTGACTATATGAAGGTGATTCTGGGGAGATCAGACCCGAAATCCCATGGATCCTACAAATTCCTGGCTCCACGGATTGGGTACGGCTTGCTCCTGTTGAATGGGCAGACATGGTTCCAGCATCGACGG---ATGCTGACCCCAGCCTTCCACAATGACATCCTGAAGCCATACGTGGGGCTCATGGCAGACTCTGTACGAGTGATGCTGGACAAATGGGAAGAGCTCCTTGGCCAGGATTCC------CCTCTGGAGGTCTTTCAGCACGTCTCCTTGATGACCCTGGACACCATCATGAAGAGTGCCTTCAGCCATCAGGGCAGCATCCAGGTGGACAGGAATTCTCAGTCCTACATCCAGGCCATTAGTGACCTGAACAGCCTGGTTTTTTGCTGTATGAGGAATGCCTTTCATGAGAATGACACCATCTACAGCCTGACCTCTGCTGGCCGCTGGACACACCGCGCCTGCCAGCTGGCCCATCAGCACACAGACCAAGTGATCCAACTGAGGAAGGCTCAACTACAGAAGGAGGGGGAGCTGGAGAAGATCAAGAGGAAGAGGCACTTGGATTTTCTGGACATCCTC---CTCTTGGCC---------------------------------------------------------------------AAAATGGAGAATGGGAGCATC---------------TTGTCAGACAAGGACCTCCGTGCTGAGGTGGACACGTTCATGTTTGAGGGCCACGACACCACAGCCAGTGGGATCTCCTGGATC---CTCTATGCTCTGGCCACACACCCCAAGCATCAGGAGAGGTGCCGG---------------------------------GAGGAGATCCATGGC------------CTCCTGGGTGATGGAGCCTCCATCACCTGGAACCACCTGGAC---CAGATGCCCTACACCACCATGTGCATT---AAGGAGGCACTGAGGCTCTACCCACCGGTGCCAGGCATTGGAAGAGAGCTCAGCACTCCCGTCACCTTCCCTGATGGGCGCTCC---------TTGCCCAAAGGTATCATGGTCCTCCTCTCCATTTATGGCCTTCACCACAACCCAAAAGTGTGGCCCAACCTAGAG---GTGTTTGACCCT---------------TCCCGTTTTGCACCGGGTTCTGCTCAACACAGCCACGCTTTCCTGCCCTTCTCAGGAGGATCA---AGGAACTGCATCGGGAAACAATTTGCCATGAACCAGCTGAAGGTG------GCCAGGGCCCTGACCCTGCTCCGCTTTGAGCTGCTGCCTGATCCCACCAGGATCCCCATCCCCATGGCACGACTTGTGTTGAAATCCAAAAATGGAATCCAC---CTGCGTCTCAGGAGGCTCCCTAACCCTTGTGAAGACAAGGACCAGCTTTGA-
>H. sapiens CYP4A22 NM_001010969 XM_208213
ATGAGTGTCTCTGTCCTGAGCCCCAGCAGACGCCTGGGTGGTGTCTCCGGGATCCTCCAAGTGACCTCCCTGCTCATTCTGCTTCTGCTGCTGATCAAGGCAGCTCAGCTCTACCTGCATAGGCAGTGGCTGCTCAAAGCCCTCCAGCAGTTCCCGTGCCCTCCCTCCCACTGGCTCTTCGGGCACATCCAGGAGTTCCAACACGACCAGGAGCTACAACGGATTCAGGAACGGGTGAAGACATTCCCAAGTGCCTGTCCTTATTGGATATGGGGAGGCAAAGTTCGTGTCCAGCTCTATGACCCTGACTATATGAAGGTGATTCTGGGGAGATCAGACCCGAAATCCCATGGATCCTACAAATTCCTGGCTCCACGGATTGGGTACGGCTTGCTCCTGTTGAATGGGCAGACATGGTTCCAGCATCGACGG---ATGCTGACCCCAGCCTTCCACAATGACATCCTGAAGCCATACGTGGGGCTCATGGCAGACTCTGTACGAGTGATGCTGGACAAATGGGAAGAGCTCCTTGGCCAGGATTCC------CCTCTGGAGGTCTTTCAGCACGTCTCCTTGATGACCCTGGACACCATCATGAAGAGTGCCTTCAGCCATCAGGGCAGCATCCAGGTGGACAGGAATTCTCAGTCCTACATCCAGGCCATTAGTGACCTGAACAGCCTGGTTTTTTGCTGTATGAGGAATGCCTTTCATGAGAATGACACCATCTACAGCCTGACCTCTGCTGGCCGCTGGACACACCGCGCCTGCCAGCTGGCCCATCAGCACACAGACCAAGTGATCCAACTGAGGAAGGCTCAACTACAGAAGGAGGGGGAGCTGGAGAAGATCAAGAGGAAGAGGCACTTGGATTTTCTGGACATCCTC---CTCTTGGCC---------------------------------------------------------------------AAAATGGAGAATGGGAGCATC---------------TTGTCAGACAAGGACCTCCGTGCTGAGGTGGACACGTTCATGTTTGAGGGCCACGACACCACAGCCAGTGGGATCTCCTGGATC---CTCTATGCTCTGGCCACACACCCCAAGCATCAGGAGAGGTGCCGG---------------------------------GAGGAGATCCATGGC------------CTCCTGGGTGATGGAGCCTCCATCACCTGGAACCACCTGGAC---CAGATGCCCTACACCACCATGTGCATT---AAGGAGGCACTGAGGCTCTACCCACCGGTGCCAGGCATTGGAAGAGAGCTCAGCACTCCCGTCACCTTCCCTGATGGGCGCTCC---------TTGCCCAAAGGTATCATGGTCCTCCTCTCCATTTATGGCCTTCACCACAACCCAAAAGTGTGGCCCAACCTAGAG---GTGTTTGACCCT---------------TCCCGTTTTGCACCGGGTTCTGCTCAACACAGCCACGCTTTCCTGCCCTTCTCAGGAGGATCA---AGGAACTGCATCGGGAAACAATTTGCCATGAACCAGCTGAAGGTG------GCCAGGGCCCTGACCCTGCTCCGCTTTGAGCTGCTGCCTGATCCCACCAGGATCCCCATCCCCATGGCACGACTTGTGTTGAAATCCAAAAATGGAATCCAC---CTGCGTCTCAGGAGGCTCCCTAACCCTTGTGAAGACAAGGACCAGCTTTGA-
