# Supplementary material for: A Comparative Genomic and Phylogenetic Investigation of the Xenobiotic Metabolism Enzymes of Cytochrome P450 in Elephants Shows Loss in CYP2E and CYP4A
Source: Animals (Basel). 2023 Jun 9;13(12):1939. doi: 10.3390/ani13121939 (PMC10294912; doi:10.3390/ani13121939)
Supplement: Supplementary file 1 [file animals-13-01939-s001.zip › CYP seq file/CYP4A_group2.fas]

>L. Africana CYP4A11 AF LOC100674052 (2115 bp) Accession: NW 003573437
atgagtgtctctgtgctgagccccactggactccgaggcactacgtctgggctcttcaaagcagcctccctgcttggcctggctctgctacttgctcaaggcagcccagctctatctgcgcaggcgttggttactcaaagccctatagcatttcctgtcacctccctcacactggctgtgtgggcacaagcatgagttccaaaaggatcaggagctacaacagttgctgaaatgggtagaaaaatttccgtgcgcctgtcctcaatggctatgggggagcatggctgtctacgctgactagatgaaggtgattctggggagatcagacccaaagcttcatgatggctacagatacctggccccctggattgggtatggtttacttctgttgaatgggcagacatggctccagcaccggcggatgttgactccagccttccactacgacatcctgaagccctaccttgggctcatggctgactcagtccgagttatgctggacaagtggga---------------------------------aaagcttataacccaggacctctatgtggagctctttgaacatgtctccttgatgaccctggacaccattaggaagtgcgccttcagctatcagggcagcttccagttggacaggaacaccagctcctacatccaggctgttgggaaccggaacaagttattgtttccacgcttgaggaatgccttctaccagagtgacttcatctgcaggctgacccctgatggccgcttgacactccatgcctgccaggtcgcacatcagcacacagatcaagtgatcaagctgaggaaggctggtctgcaggaggaaggagagttgga---------aaagataaggaggaagagacacttggatttcctggacaccctcttgtgtgcaaaaatggagaacagaaacagcctgtctgaccaggaccttcaagctgaagtgaacattcatgttcaagggccatgagaccacagccagtggtatttctt---------------------ggattctctttgccctggccacgcaccctaaacatcagcagaaatgtcgggaagaaatccagagcttcctgagggatcgagcct---------tcatcacatgggaccacctgggccatatgccctataccaccgtgtgtgtcaacgaggctctgcgactgtaccctcctgtgccaagcgttggcagggttctca---------gcaagcccatcccccttcccggatgggatggttcctttacccaaaggaatcagagtctcactgaacttttatgcccttcaccacagcctgaaggtgtggtggaaccccgaggtgtttgatcctcccagg------tttgagccaggctctgcttaacatagccactccttcctgcccttctcagaagga---tcaaggaactgcattgggaagcagtttgccatgaacaagctgaaggtggccatagccctgcccctgctccattttgagctgtcactggatcccaccagggttccgatccctgttccagaaattgtgttgaagtccaagaatgggatctacgtgcacctgaagaagctcctctaacaccggtggggacaacagcagcctcatctccactatttccctcagacagccccctgccttctatcctgtctttctgtccccccgcctctgtccctggtgtatctgcccatcctcctgctttctaccttccaagtgagtcacctcctgcctcccgcccaccagactgtccaccctgctctctgccaacctttcaccaggttccctccatgtttgtctgtcttcctttctccacctgcatctctgacctgcctgcccttcagcctatctacccatgtactgcacttttccctctgtcctcttgcctggccctgtatgagtttcctgatcctgctataacaaattaccataaacttagtggctaaaaacaacacaaatttattctcttacagttcgaaaggtcagaaaaaatggattccaccagaagaaaaccatagtggagccaggccattatccctccagaagctctaggagagaatctatttctctgccttttccagcatctagagcgctgtcatctatcaaggtcactatgaatcagaatctactgcacagcaacgagttttagagctgctttccttcaattccttcact
>E. maximus indicus XM_049875962 LOC126071726
ATGAGTGTCTCTGTGCTGAGCCCCACTGGACTCCGAGGCAGTACGTCTGGGCTCTTCAAAGCAGCCTCCCTGCTTGGCCTGGCTCTGCTATTGCTCAAGGCAGCCCAGCTCTATCTGCGCAGGCGTTGGTTACTCAAAGCCCTACAGCATTTCCTGTCACCTCCCTCACACTGGCTGTGTGGGCACAAGCATGAGTTCCAAAAGGATCAGGAGCTACAACAGTTGCTGAAATGGGTAGAAAAATTTCCGTGCGCCTGTCCTCAATGGCTATGGGGGAGC---------ATGGCTGTCTAC---GCTGACTAGATGAAGGTGATTCTGGGGAGATCAGACCCA------AAGCTTCATGATGGCTACAGATACCTG------------GCCCCCTGGATTGGGTATGGTTTACTTCTGTTGAATGGGCAGACATGGCTCCAGCACCGGCGGATGTTGACTCCAGCCTTCCACTACGACATCCTGAAGCCC---TACATTGGGCTCATGGCTGACTCAGTCCGAGTTATGCTGGACAAGTGGGAAAAGCTTATAACCCAGGACCCCTATGTGGAGCTCTTTGAACATGTCTCCTTGATGACCCTGGACACCATTAGGAAGTGCGCCTTCAGCTATCAGGGCAGCTTCCAGTTGGACAGGAACACCAGCTCCTACATCCAGGCTGTTGGGAACCTGAACAAGTTATTGTTTCCACGCTTGAGGAATGCCTTCTACCAGAGTGACTTCATCTGCAGGCTGACCCCTGATGGCCGCTTGACACTCCATGCC---------TGCCAGGTCGCACATCAGCACACAGATCAAGTGATCAAGCTGAGGAAGGCTGGTCTGCAGGAGGAAGGAGAGTTGGAAAAGATAAGGAGGAAGAGACACTTGGATTTCCTGGACACCCTCTTG---TGTGCAAAAATGGAGAACAGAAACAGCCTG---------------------------------TCTGACCAGGACCTTCAAGCTGAAGTGNNAACATTCATGTTCAAGGGCCATGAGACCACAGCCAGTGGTATTTCCTGG---ATTCTCTTTGCCCTGGCCACGCACCCTAAACATCAGCAGAAATGTCGGGAGGAAATCCAGAGCTTCCTGAGGGATCGAGCCTTCATCACATGGGACCACCTGGGCCATATGCCCTATACCACCATGTGTGTCAACGAGGCTCTGCGACTGTACCCTCCTGTGCCAAGCGTTGGCAGGGTTCTCAGCAAGCCCATCCCCTTCCCGGATGGATGT---TCCTTACCCAAAGGAATCAGAGTCTCACTGAACTTTTATGCCCTTCACCACAGCCTGAAGGTGTGGTGGAACCCCGAGGTGTTTGATCCTCCCAGG------TTTGAGCCAGGCTCTGCTCAACATAGCCACTCCTTCCTGCCCTTCTCAGAAGGA---TCAAGGAACTGCATTGGGAAGCAGTTTGCCATGAACAAGCTGAAGGTGGCCATAGCCCTGACCCTGCTCCATTTTGAGCTGTCACTGGATCCCACCAGGGTTCCGATCCCTGTTCCAGAAATTGTGTTGAAGTCCAAGAATGGGATCTACCTGCACCTGAAGAAGCTCCTCTAA---------------------------------------------------------------------------------------------------------------------------------------------------------------------------------------------------------------------------------------------------------------------------------------------------------------------------------------------------------------------------------------------------------------------------------------------------------------------------------------------------------------------------------------------------------------------------------------------------------------
>O. afer afer XM 007946703 LOC103201934(2)
ATGAGTGTCTCCATGCTGAGCTACACTGGACTCCTGGGTGGTATCTTTGGGCTTCTACAAGTGGCCTCTCTGCTTGGCCTGGTTCTGCTGTTGCTCAAGGCAGCCCAGTTCTACTTGCGCAGGCAATGGCTACTCAAAGCCCTGAAGCAGTTCCCAGCGCCTCCCTCTCACTGGCTCTTCGGACACCAGCATGAGTTTCAAAGGGACACAGAGCTGCAACATTTCTTGACATGGGTTCAGAAATTCCCATGTGCCTGTGCTCGCTGGTTGTGGGGAGACACAATTATGTTCCATGTTTATGATCCTGACTACATGAAGGTGATTCTAGGGAGATCAGACCCA------AAGTTAAGAGATACCTACAGATTCATG------------GAACCATGGATTGGGCGTGGTTTGCTTCTGCTGAATGGGCAGACATGGTTCCAACACCGGCGGATGCTGACTCCAGCCTTCCACTATGACATCCTGAAGCCC---TATGTGGAGCTTATGGCTGACTCTGTCCGAGTGATGCTGGACAAGTGGGAGAAGCTTACCATCCAGGACCCATATCTGGAGATTTTTGAACATGTCTCCTTGATGACCTTGGACACCATCATGAAGTGCGCCTTCACCTATCAGGGCTGTGTCCAGTTGGACAGGAATTCCCACTCCTACATCCAGGCCATCAAGAACATGAACAAACTGGTGGTTTCCCGTGTGAGGAATGCCTTCTACCAGAATGATATCATCTACTGGTTGACCCCTGATGGCCTCTTGACCCGCCAAGCC---------TGTCAGCTTGCCCATCAACACACAGACAAAGTGATTAAGCTGAGAAAAGCTAGTCTGCAAGAGGAGGGAGAGTTGGAAAAGATGAAGAGGAAGAGGCATATGGATTTCCTGGACATTCTCCTA---TGTGCCAAAATGGGGAACGGGAGCAGTTTA---------------------------------TGCAACAAGGACATTCGTGCTGAAGTGGATACATTTATGTTTGAAGGCCATGACACCACAGCCAGTGGCATCTCCTGG---ATCCTCTATGCCCTGGCCAAGCATCCCAAGCATCAGCAGAGTTGCCGGGAAGAGATCCAAAGTCTCCTGGGAAATGAGGCCTTCATCACATGGGACCACCTGAATAAGATGCCTTACACTACCATGTGCATCAAGGAGGCCCTGCGACTCTACCCTCCAGTGCCAAACATTGGCAGGGCACTCAGCAAGCCCATCACCTTCCCTGATGGACGA---TCCTTACCCAAAGGAATCAGAATCTCACTGAATTTTTATGCTCTTCACCACAACCCGAAAGTGTGGTCGGATCCAGAGGTGTTTGATCCATCCAGA------TTTGCACCAAGCTCGTCTAGACATACCCATGCATTCTTGCCCTTCTCAGCAGGA---TCAAGGAACTGCATCGGGAAACAATTTGCTATGATGGAGCTGAAGGTAGCCGTGGCCCTGATTCTGCTCCGCTTTGAGTTATCACTGGACCCAACAAGGGTTCCCTTGCCAATTGTTGGACTTGTGTTGAAGTCCTGCAATGGAATTCACCTGCATCTGAAGAAGCTCCTCTAA---------------------------------------------------------------------------------------------------------------------------------------------------------------------------------------------------------------------------------------------------------------------------------------------------------------------------------------------------------------------------------------------------------------------------------------------------------------------------------------------------------------------------------------------------------------------------------------------------------------
>E. edwardii XM 006902916 LOC102867299(2)
---------------ATGCGCCTAATAGAATCCCTGTGCAATATCTCTGGGATCTTCCAAGTAGCCTCCCTGCTTGGTCTTGTTCTGCTGCTGTTCAAGGCAATCCAATTATACCTGCGCAGACAGTGGCTGTTGAAAGTCCTACAACAGTTCCCATCACCTCCCTCACACTGGCTTTTTGGGCACAAAAAGAAGTTTACAAAGGATCAGGAGTTGCAACAGTTACTGAAATGGGTGGAGAAATTCCCATGTGCCTTTCCTCGCTGGCTATGGGGAAGCGAAGCTGTTGTCATGATCTATGATCCTGACTACATTAAGGTGATTCTGGGGAGATCAGACCCA------AAGTCTACTAGAACCTACAGATTCCTG------------GCCCCTTGGATTGGGTATGGTTTGCTCCTTTTGAATGGGCAGACATGGTTCCAGCACCGGCGTATGCTGACTCCAGCCTTCCACTATGACATCCTAAAGCCC---TATGTGGGGATCATGGCTGACTCTGTTCGACTGATGCTGGACAAATGGGAGAAGTTGATCACCCAGGACCCATGTCTGGAACTCTTTGAACATGTCTCCTTGATGACTTTGGACACCATCATGAAGTGTGCCTTCAGCTACGAGAGCAGAGTCCAGCAGAACAAGAACCACAACTCCTATATCCAAGCTGTTCAAGACATGAGTGAGTTGTTTTACTCACGAGTGAGGAATATCTTCTACCAGAGTGATGTCTTCTACAGCCTGACCCGTGATGGTCGCTTGCTCCACCGTGCC---------TGCCAGATTGCCCATCAGCACACAGACCAAGTGATCAAGCAAAGGAAGATTTCTCTGCAGAAGGAAGGAGAGCTAGAAAAAATCAGAAAGAGGAGGCACTTGGACTTCCTGGATATCCTCCTT---TGTGCCAAAATGGAAAATGGGAGCAGCTTG---------------------------------TCCGACGAAGACCTTCGTGCTGAAGTAGACACATTCATGTTTGAAGGTCATGATACCACAGCCAGTGGCATCTCCTGG---ATCCTTTACTCCCTGGCCAAATACCCCAAGCATCAGCAGATCTGCCGAGAGGAGATCCAAAGTGTCCTGGGGGATGGAGCCCTCATTACCTGGGACCATTTGGACAAGATGCCTTACACCACTATGTGCATCAAGGAGTCTCTAAGAATCTACCCACCAGTTCCAAGTATTGGCAGGGTGCTCAGTAAGCCCGTCACCTTTCCTGATGGAAGG---TCCTTACCAGAAGGAACCAGAATCTCACTAGACATTCACGCTCTTCACCACAACCCGAAGGTGTGGTCAGATCCAGAGGTATTTGATCCGACCCGG------TTTTCACCAGGCTCATCCCGACACAGCCATGCCTTCCTGCCTTTCTCAGGAGGA---TCTAGGAACTGCATTGGGAAGCAATTTGCCATGAACGAATTGAAGGTGGCTGTGGCCCTGACCATTCTCCGTTTTGAGCTGTCACCAGACTCCACCAAGGATCCCATCCCTATTTCAAGAATTGTGTTGCGGTCCAAGAATGGGATTCATTTACACCTGAAAAAGATCCACTAG---------------------------------------------------------------------------------------------------------------------------------------------------------------------------------------------------------------------------------------------------------------------------------------------------------------------------------------------------------------------------------------------------------------------------------------------------------------------------------------------------------------------------------------------------------------------------------------------------------------
>E. edwardii XM 006902913 LOC102862835(2)
ATGAGTATCTCTGTGAATATATCCACTGGATTCCTGGGCACTATCTCTGAGCTCCTCCAGGTTGTCTTTCTGCTCAGCCTAGTTCTACTGCTGCTCAAGGCAGCTCAGTTCTACCTGGACAGGCAGTGGCTACTCAAAGCTTTGCAACAATTCCCATCACCCCCCTCCCACTGGCTCTTTGGGCACAAGCATGAGTTTCAAACAGATCAGGAGCTGCCACAGTTGATGAAATGGGTGGAGAAATTCCCATGTGCCTGTCCTCGATGGCTATGGGGGAGCAAGGCTTTTATCTCAATATATGATCCTGACTACATGAAGGTGGTTCTGGCGAGATCAGATGTA------AAGACTCATGAGCGCTACCGATTCCTA------------GTTCCCTGGATTGGCTATGGCTTGATTCTATTGGAGGGACAGACGTGGTTCCAGCACCGACGTCTGCTGACTCCAGCCTTCCACTATGACATCTTGAAGCCC---TATGTGAGACTCATGGCTGATTCTGTCCAAGTGATGCTGGACAAGTGGGAGAAGCTAATAATCGAGGACCCATATCTGGAGCTCTTTGAACATGTCTCCTTGATGACTCTGGAAACCATCATGAAGTGTGCTTTCAGTCACAAGGGCAGCATTCAGTTGGACAAGAACTCCAATTCCTACGTCCATGCCATCAGGAACATGAACAACCTGGTCTTTTCCCGTGTGAGGAATGCCTTCTATCAGAATGATTTTATCTACAGACTAACTCCTGATGGTCGCTTAGCTCACCACTCC---------AGTCAGCTCTCCCATCAACACACAGACCAAGTGATCAAACTGAGGAAGGCTCAACTTCAAGAGAATGGAGGGCTGGAAAATATCAAGAAGAAGAAGCACTTAGATTTTCTGGACATCCTCCTG---AGTACAAACACAGAGGATGGGAGCAACTTG---------------------------------TCTGACCAAGAACTTAGGGCTGAAGTGGATACGTTCATGTTTGCCGGCCACGACACTACAGCCAGTGGCATCTCCTGG---ACCCTCTATGCCCTGGCTCTGAATCCCAAACATCAGCAAAAGTGCCGAGAGGAAATCCAAAGCCTCCTGGAAGAAGGTGACTCCATCACTTGGGACCACCTGGGCCAGATGCCATATACCACCATGTGCATCAAAGAGGCTCTGCGACTCTACCCACCAGTGCCAGTTATAGGCAGAACACTCATCAAGCCTATCACCTTCCCTGATGGACGC---TCCTTACCCAAAGGAATCCAAATCGCACTGAACTTTTATGCCCTCCATCACAACCCGAAAGTATGGCTGAACCCAGAGGTGTACGATCCTTTTCGG------TTTGCACCAGGCTCTGCTCAGCATACCCATGCTTTCCTGCCCTTTTCAGGAGGA---TCAAGGTGA------------------------------------------------------------------------------------------------------------------------------------------------------------------------------------------------------------------------------------------------------------------------------------------------------------------------------------------------------------------------------------------------------------------------------------------------------------------------------------------------------------------------------------------------------------------------------------------------------------------------------------------------------------------------------------------------------------------------------------------------------------------------------------
>T. manatus latirostris XM 004371774 LOC101346203(2)
ATGAGTGTCTCTGTGCTGAGCCCCACTGGACCACTGGGGAGTGTGTCTGGGCTCCTCCAAGTGGTCACCCTGCTCAGCCTGGTTCTGCTGCTGCTCAAGGCAGCCCAGCTCTACCTGCGCAGGCAGTGGCTACTCAAGGCCCTGAAGGATTTCCCGTCACCTCCCTCCCACTGGCTGTTTGGGCACAAGCATGAGTTTCAAAAGGATCAGGAGCTGCAACATTTTCTGAAATGGGTAGAGAAATTCCCGTGTGCCTGTCCTCGCTGGCTGTGGGGGAGCAATTTTGCCTTCCAGGTCTATGATCCCGACTACGCGAAGGTGATTCTGGGGAGACCAGACCCA------AAATCTCATGAGCCCTACAGATTCCTG------------GTCCCCTGGATTGGATATGGTTTGCTTCTGTTGAATGGACAGACATGGTTCCAGCACCGGCAGATGCTGACTCCAGCCTTCCACTATGACATCCTGAAGACC---TACGTGAGGATCATGGCTGACTCTGTCCAAATTATGCTGGACAAGTGGGAAAAGCTTATAACCCAGGACCCATACGTGGAGTTCTTTGAACATGTCTCCTTGATGACCCTGGACACTATCATGAAGTGTGCCTTCAGCTACCAGGGCAGCATCCAGTTGGACAGGAACTCCCACTCCTACATCCAAGCTGTTGGGAACCTGAACAAGTTAATTTGTTCACGTTTGAGGAATGCCTTCTACCAGAGTGACTTCATCTATAGGCTGACCCCTGATGGTCGCTTGAGCCACTACGCC---------TGTCAGGTCGCCCATCAGCACACAGAGCAAGTGATCAAGCTGAGGAAGGCTGATCTGCAGAAGGAAGGAGAGATGGAAAAGATCAGGAGGAAGAGGCACTTGGATTTCCTAGACATTCTGCTA---TGTGCAAAAATGGAGAATGGACACAGCCTG---------------------------------TCCGACCAGAACCTTAAAGCTGAAGTGGACACATTCATGTTTGAGGGCCATGACACCACAGCCAGTGGTATCTCCTGG---ATCCTCTATGCCCTGGCCATGCACCCCAAGCATCAGCAAGCTTGTCGGGAGGAAATCCAGAGCCTCCTTGGGGATGGAGCTTTTATCACATGGGACCACCTGAACCGGATGCCCTACACCACTATGTGCATCAAGGAGGCTCTGAGAATCTACCCTCCTGTGCCAAACATTTCCAGGGTGCTCAGCAAGCCCATCACCTTCCCTGATGGACGC---TCCTTACCCAAAGGAATCAGAGTCACACTGAACATTTACTCCCTTCACCACAACCCAAAAGTGTGGTCGAACCCAGAGGTGTTCGATCCTTCCCGG------TTTGCACCGGGCTCTGCTCAACATAGCCATGCCTTCCTGCCCTTCTCAGCAGGA---TCAAGAAACTGTATTGGGAAGCAGTTTGCCATGAATGAGCTGAAGGTGGCCGTAGCCCTGACCCTGCTCCGCTTTGAGCTGTCACTGGACCCCACCAGGCTTCCCATCCCTGTTGCAGAAATTGTGTTGAAGTCCATGAATGGGATCCACCTGCACCTGAAGAAGCTCCTCTAA---------------------------------------------------------------------------------------------------------------------------------------------------------------------------------------------------------------------------------------------------------------------------------------------------------------------------------------------------------------------------------------------------------------------------------------------------------------------------------------------------------------------------------------------------------------------------------------------------------------
>T. manatus latirostris XM 012554256 LOC101345950(2)
ATGAGTGTCTTTTCACCGAGCCCCACCAGACCCCTGGGCAGTATCTCTGGGCTCCTCCAAGTAGCCTCCTTGCTCGGCCTGGTTCTGCTGCTGCTCAAAGCAGCCCAGCTCTACCTGTGCAGGCTATGGCTACTCAAAGCCCTCCAGGAATTCCCATTGCCTCCGTCCCACTGGATCTTTGGGCACAAGCGAGAGTTTCAAAAGGATCAGGAGCTGCAACAGTTGATGAAATGGGTAGAGAAATTCCCATGTGCCTGTCCTCATTGGCTGTGGGGGAGCAAGGTTTTCATCCTGGTCAATGACCCTGACTACATGAAGGTGATTATGGGGAGATCAGACCCA------GAGGCTAATGATGCTTATAGATTCCTG------------GCTCCCTGGATTGGGTATGGTTTGCTCCTGTTGAATGGGGAGACGTGGTTCCAGCACCAGCAGATGCTGACTCCAGCCTTCCACTACAACATCCTGAAGCCC---TACGTGGAGCTCATGGCTGACTCTGTCCAAGTGATGCTGGACAAGTGGGAGAAGCTCATCACCCAGAATTCATTTCTGGAAGTCTATGAACATATCTCCTTGATGACCCTGGACACCATCATGAAGTGTGCCTTCAGCCACCAGGGTAGCATCCAGTTGGACAGGAACTCCCACTCTCACATCCAGGGCATTGAGTACCTGAACAACCTGGTGTTTTCTCGTGTGAGGAATGCCTTCTACCAGAATGACATCATCTACAGGCTGACTCCTGATGGCCGCTTGACTCACCCTGCC---------TGCCAACTTGCTCATCAGCATACAGACCAAGTCATCAGGTTGAGGAAGGCTAGCCTGCAGGAGNGAGGAGAGCTAGACAAGATCAGGAAGAAGAGACACTTGGATTTCCTGGACATCCTCCTA---TGTGCCAAAATGAGTAATGGGAGCAGCTTG---------------------------------TCCAATGAGGACCTTCGAGCTAAAGTGGATGTGTTCATGTTTGAGGGTCATGACACCACAGCCAGTGGCATCTCCTGG---ATCCTCTATGCCCTGGCTGTGCACTCCAAGCATCAGCAGAGGTGCCGTGACGAGATCCAGAGCCTACTGGGGGATGCGGCCTCCATCATATGGAACCACCTGGACCAGATGCCCTATACCACCATGTGCATCAAGGAGGCTCTGGGACTCTACCCACCGGTACCAAGCATTAGCAGAATGCTCAGCAAGCCCATCACCTTTCCTGATGGATGC---TCCTTACCCAAAGGAATCAGAGTCTTTCTGAGCATTTATGCACTTCACCACAACCCAACGGTGTGGCCGAACCCAGAGTGCCCTGGCCCTCCACTTTCTCTGTTTACACTGGGCTCTGCTCAAAATAGCCATGCTTTCCTGCCTTTCTCAGGAGGACAAGGTGAGAATTGTACTGGGAAGCATTTTGCCACAAACAAGCTGAAGGTGGCTGTGGCCCTGGCTCTGCTCTGCTTTGAGCTCTCACCAGAACCCACCAAGGTCCCCTACCCTGTGGCAGGAGTTCTGTTGAAATCCAGGAATGGAATCCACCTGCTCCTGAAGAAACTCCTCTAA---------------------------------------------------------------------------------------------------------------------------------------------------------------------------------------------------------------------------------------------------------------------------------------------------------------------------------------------------------------------------------------------------------------------------------------------------------------------------------------------------------------------------------------------------------------------------------------------------------------
>H. sapiens CYP4A11 NM 000778(2)
ATGAGTGTCTCTGTGCTGAGCCCCAGCAGACTCCTGGGTGATGTCTCTGGAATCCTCCAAGCGGCCTCCCTGCTCATTCTGCTTCTGCTGCTGATCAAGGCAGTTCAGCTCTACCTGCACAGGCAGTGGCTGCTCAAAGCCCTCCAGCAGTTCCCGTGCCCTCCCTCCCACTGGCTCTTCGGGCACATCCAGGAGCTCCAACAGGACCAGGAGCTACAACGGATTCAGAAATGGGTGGAGACATTCCCAAGTGCCTGTCCTCATTGGCTATGGGGAGGCAAAGTTCGTGTCCAGCTCTATGACCCTGACTATATGAAGGTGATTCTGGGGAGATCAGACCCG------AAATCCCATGGTTCCTACAGATTCCTG------------GCTCCATGGATTGGGTACGGCTTGCTCCTGTTGAATGGGCAGACATGGTTCCAGCATCGACGGATGCTGACCCCAGCCTTCCACTATGACATCCTGAAGCCC---TATGTGGGGCTCATGGCAGACTCTGTACGAGTGATGCTGGACAAATGGGAAGAGCTCCTTGGCCAGGATTCCCCTCTGGAGGTCTTTCAGCACGTCTCCTTGATGACCCTGGACACCATCATGAAGTGTGCCTTCAGCCATCAGGGCAGCATCCAGGTGGACAGGAATTCTCAGTCCTACATACAGGCCATTAGTGACCTGAACAACCTGGTTTTTTCCCGTGTGAGGAATGCCTTTCACCAGAATGACACCATCTACAGCCTGACCTCTGCTGGCCGCTGGACACACCGCGCC---------TGCCAGCTGGCCCATCAGCACACAGACCAAGTGATCCAACTGAGGAAGGCTCAACTACAGAAGGAGGGGGAGCTGGAGAAGATCAAGAGGAAGAGGCATTTGGATTTTCTGGATATCCTCCTC---TTGGCCAAAATGGAGAATGGGAGCATCTTG---------------------------------TCAGACAAGGACCTCCGTGCTGAGGTGGACACGTTCATGTTTGAGGGCCACGACACCACAGCCAGTGGGATCTCCTGG---ATCCTCTATGCTCTGGCCACACACCCCAAGCATCAGGAGAGGTGCCGGGAGGAGATCCACAGCCTCCTGGGTGATGGAGCCTCCATCACCTGGAACCACCTGGACCAGATGCCCTACACCACCATGTGCATTAAGGAGGCACTGAGGCTCTACCCACCGGTGCCAGGCATTGGCAGAGAGCTCAGCACTCCCGTCACCTTCCCTGATGGGCGC---TCCTTGCCCAAAGGTATCATGGTCCTCCTCTCCATTTATGGCCTTCACCACAACCCAAAAGTGTGGCCCAACCCAGAGGTGTTTGACCCTTTCCGT------TTTGCACCGGGTTCTGCTCAACACAGCCACGCTTTCCTGCCCTTCTCAGGAGGA---TCAAGGAACTGCATCGGGAAACAATTTGCCATGAACGAGCTGAAGGTGGCCACGGCCCTGACCCTGCTCCGCTTTGAGCTGCTGCCTGATCCCACCAGGATCCCCATCCCCATTGCACGACTTGTGTTGAAATCCAAAAATGGAATCCACCTGCGTCTCAGGAGGCTCCCTAACCCTTGTGAAGACAAGGACCAGCTTTGA------------------------------------------------------------------------------------------------------------------------------------------------------------------------------------------------------------------------------------------------------------------------------------------------------------------------------------------------------------------------------------------------------------------------------------------------------------------------------------------------------------------------------------------------------------------------------------
>H. sapiens CYP4A22 NM_001010969 XM_208213
ATGAGTGTCTCTGTCCTGAGCCCCAGCAGACGCCTGGGTGGTGTCTCCGGGATCCTCCAAGTGACCTCCCTGCTCATTCTGCTTCTGCTGCTGATCAAGGCAGCTCAGCTCTACCTGCATAGGCAGTGGCTGCTCAAAGCCCTCCAGCAGTTCCCGTGCCCTCCCTCCCACTGGCTCTTCGGGCACATCCAGGAGTTCCAACACGACCAGGAGCTACAACGGATTCAGGAACGGGTGAAGACATTCCCAAGTGCCTGTCCTTATTGGATATGGGGAGGCAAAGTTCGTGTCCAGCTCTATGACCCTGACTATATGAAGGTGATTCTGGGGAGATCAGACCCG------AAATCCCATGGATCCTACAAATTCCTG------------GCTCCACGGATTGGGTACGGCTTGCTCCTGTTGAATGGGCAGACATGGTTCCAGCATCGACGGATGCTGACCCCAGCCTTCCACAATGACATCCTGAAGCCA---TACGTGGGGCTCATGGCAGACTCTGTACGAGTGATGCTGGACAAATGGGAAGAGCTCCTTGGCCAGGATTCCCCTCTGGAGGTCTTTCAGCACGTCTCCTTGATGACCCTGGACACCATCATGAAGAGTGCCTTCAGCCATCAGGGCAGCATCCAGGTGGACAGGAATTCTCAGTCCTACATCCAGGCCATTAGTGACCTGAACAGCCTGGTTTTTTGCTGTATGAGGAATGCCTTTCATGAGAATGACACCATCTACAGCCTGACCTCTGCTGGCCGCTGGACACACCGCGCC---------TGCCAGCTGGCCCATCAGCACACAGACCAAGTGATCCAACTGAGGAAGGCTCAACTACAGAAGGAGGGGGAGCTGGAGAAGATCAAGAGGAAGAGGCACTTGGATTTTCTGGACATCCTCCTC---TTGGCCAAAATGGAGAATGGGAGCATCTTG---------------------------------TCAGACAAGGACCTCCGTGCTGAGGTGGACACGTTCATGTTTGAGGGCCACGACACCACAGCCAGTGGGATCTCCTGG---ATCCTCTATGCTCTGGCCACACACCCCAAGCATCAGGAGAGGTGCCGGGAGGAGATCCATGGCCTCCTGGGTGATGGAGCCTCCATCACCTGGAACCACCTGGACCAGATGCCCTACACCACCATGTGCATTAAGGAGGCACTGAGGCTCTACCCACCGGTGCCAGGCATTGGAAGAGAGCTCAGCACTCCCGTCACCTTCCCTGATGGGCGC---TCCTTGCCCAAAGGTATCATGGTCCTCCTCTCCATTTATGGCCTTCACCACAACCCAAAAGTGTGGCCCAACCTAGAGGTGTTTGACCCTTCCCGT------TTTGCACCGGGTTCTGCTCAACACAGCCACGCTTTCCTGCCCTTCTCAGGAGGA---TCAAGGAACTGCATCGGGAAACAATTTGCCATGAACCAGCTGAAGGTGGCCAGGGCCCTGACCCTGCTCCGCTTTGAGCTGCTGCCTGATCCCACCAGGATCCCCATCCCCATGGCACGACTTGTGTTGAAATCCAAAAATGGAATCCACCTGCGTCTCAGGAGGCTCCCTAACCCTTGTGAAGACAAGGACCAGCTTTGA------------------------------------------------------------------------------------------------------------------------------------------------------------------------------------------------------------------------------------------------------------------------------------------------------------------------------------------------------------------------------------------------------------------------------------------------------------------------------------------------------------------------------------------------------------------------------------
