# Supplementary material for: A Comparative Genomic and Phylogenetic Investigation of the Xenobiotic Metabolism Enzymes of Cytochrome P450 in Elephants Shows Loss in CYP2E and CYP4A
Source: Animals (Basel). 2023 Jun 9;13(12):1939. doi: 10.3390/ani13121939 (PMC10294912; doi:10.3390/ani13121939)
Supplement: Supplementary file 1 [file animals-13-01939-s001.zip › CYP seq file/CYP4A_group4.fas]

>E. maximus CYP4A6 LOC126071318 (792 bp) Accession: NC 064821
------------------------------------------------------------------------------------------------------------------------------------------------------ATGCCC---------------------------------------CTTAAGCAGGAGAACAAGCTG------------------------------------------------------------------------------------------------------------------------------------------------------------TCCCTATCTGGACTGGGCAGTGGCAACCTCAGTGGCAGGGAC------------------------------------------------------------------------------------------------GACAAGTGGGATAAGCTCATCACCCAGGACTCATATCTGGAGCTCTTTGAATACATCTTCTTGATGACCGTGAACACCATTATGAAGTACACATTTAGCCACCAAGACAGCACCCAATTCAGCAGGGCATCCCAATCCTACACCCAGGCCTTTGGGGACCTGAACAATCTGTTGTATTCTCATAAGAGACATACCTTTGCACAGAAAGATATCATCTACAAGTTGAACCCTGATGGCCACTGGACCCACTGTGTGTGCCGGCTCACCCATCAGCACACAGACTGAGTGATCAAGTGGAGAAAAGCTTACTTAAAGGAGGAAGGAGAATTGTACAAGATCAGGAGGAAGAGGCACTTGGATTTCCTGGACACCTTCCTGTGTACAAAAATGAGTATGGAAGAACAGAGCAGCTTGTCCAACCAGGACCTTCCAACTGAAGTGGCCACGTTCATGTTCGAAGGCCATGACACCACAACCAGCAGTATATCCTGGATCCTCTATGCCTTGGCCATGCACCCCAAGAATCAGCAGAGGTGCTGGAAGGAGATGCAGAGCGTCCTGGGGGATGGAGCCTCCATCATGTGGTCT------------------GACGAACTGGACTAGATACTCTACACCACCGTGTGCATCGATGAGGCTTTGCAACTCTACTTACCAGTGCCAAGTGTTTGCAGAAACTCATTCAGCAAGCCCCTCACCTTATCTAAAATTAAGAACTTCACCTAG------------------------------------------------------------------------------------------------------------------------------------------------------------------------------------------------------------------------------------------------------------------------------------------------------------------------------------------------------------
>L.Africana CYP4A11 AF LOC111751011 (612 bp) Accession: NW 003573437
------------------------------------------------------------------------------------------------------------------------------------------------------atgcca------------------------------------------------------------------------------------------------------------------------------------------------------------------------------------------------------------------------------------------------------------------------------------------------------------------------------------------------------------------------------------------------------------------------------------------aatagcgtgtacagagaacaggaagatgatgaagaggcaacacctgtgcagccagca---------------------------------------------------------------gccttaaaccagaaagatatcatctacaagttgaaccctgatggccactggacccactgtgtgtgccggctcacccatcagcacacagactgagtgatcaagtggagaaaagcttacctaaaggaggaaggagaattgtacaagatcaggaggaagaggcacttggatttcctggacaccttcctgtgtacaaaaatgagtatggaagaacagagcagcttgtccaaacaggaccttccaactgaagtggccacgttcatgttcgaaggccatgacaccacaaccagcagtatatcctggatcctctatgccttggccatgcaccccaagaatcagcagaggtgctggaaggagatgcagagcgtcctggagaatggagcctccatcatgtggtctactgggcttcatcttgaagacgaactggactagatactctacaccaccgtgtgcatcgatgagactttgcaactctacttaccagtgccaagtgtttgcagaaactcattcagcaagcccctcaccttatctaaaattaagaacttcacctag------------------------------------------------------------------------------------------------------------------------------------------------------------------------------------------------------------------------------------------------------------------------------------------------------------------------------------------------------------
>O. afer afer XM 007946703 LOC103201934(2)
ATGAGTGTCTCCATGCTGAGCTACACTGGACTCCTGGGTGGTATCTTTGGGCTTCTACAAGTGGCCTCTCTGCTTGGCCTGGTTCTGCTGTTGCTCAAGGCAGCCCAGTTCTACTTGCGCAGGCAATGGCTACTCAAAGCCCTGAAGCAGTTCCCAGCGCCTCCCTCTCACTGGCTCTTCGGACACCAGCATGAGTTTCAAAGGGACACAGAGCTGCAACATTTCTTGACATGGGTTCAGAAATTCCCATGTGCCTGTGCTCGCTGGTTGTGGGGAGACACAATTATGTTCCATGTTTATGATCCTGACTACATGAAGGTGATTCTAGGGAGATCAGACCCAAAGTTAAGAGATACCTACAGATTCATGGAACCATGGATTGGGCGTGGTTTGCTTCTGCTGAATGGGCAGACATGGTTCCAACACCGGCGGATGCTGACTCCAGCCTTCCACTATGACATCCTGAAGCCCTATGTGGAGCTTATGGCTGACTCTGTCCGAGTGATGCTGGACAAGTGGGAGAAGCTTACCATCCAGGACCCATATCTGGAGATTTTTGAACATGTCTCCTTGATGACCTTGGACACCATCATGAAGTGCGCCTTCACCTATCAGGGCTGTGTCCAGTTGGACAGGAATTCCCACTCCTACATCCAGGCCATCAAGAACATGAACAAACTGGTGGTTTCCCGTGTGAGGAATGCCTTCTACCAGAATGATATCATCTACTGGTTGACCCCTGATGGCCTCTTGACCCGCCAAGCCTGTCAGCTTGCCCATCAACACACAGACAAAGTGATTAAGCTGAGAAAAGCTAGTCTGCAAGAGGAGGGAGAGTTGGAAAAGATGAAGAGGAAGAGGCATATGGATTTCCTGGACATTCTCCTATGTGCCAAA------ATGGGGAACGGGAGCAGTTTATGCAACAAGGACATTCGTGCTGAAGTGGATACATTTATGTTTGAAGGCCATGACACCACAGCCAGTGGCATCTCCTGGATCCTCTATGCCCTGGCCAAGCATCCCAAGCATCAGCAGAGTTGCCGGGAAGAGATCCAAAGTCTCCTGGGAAATGAGGCCTTCATCACATGG---------------------GACCACCTGAATAAGATGCCTTACACTACCATGTGCATCAAGGAGGCCCTGCGACTCTACCCTCCAGTGCCAAACATTGGCAGG---GCACTCAGCAAGCCCATCACCTTCCCTGATGGACGATCCTTACCCAAAGGAATCAGAATCTCACTGAATTTTTATGCTCTTCACCACAACCCGAAAGTGTGGTCGGATCCAGAGGTGTTTGATCCA------TCCAGATTTGCACCAAGCTCGTCTAGACATACCCATGCATTCTTGCCCTTCTCAGCAGGA---TCAAGGAACTGCATCGGGAAACAATTTGCTATGATGGAGCTGAAGGTAGCCGTGGCCCTGATTCTGCTCCGCTTTGAGTTATCACTGGACCCAACAAGGGTTCCCTTGCCAATTGTTGGACTTGTGTTGAAGTCCTGCAATGGAATTCACCTGCATCTGAAGAAGCTCCTCTAA---------------------------
>E. edwardii XM 006902916 LOC102867299(2)
---------------ATGCGCCTAATAGAATCCCTGTGCAATATCTCTGGGATCTTCCAAGTAGCCTCCCTGCTTGGTCTTGTTCTGCTGCTGTTCAAGGCAATCCAATTATACCTGCGCAGACAGTGGCTGTTGAAAGTCCTACAACAGTTCCCATCACCTCCCTCACACTGGCTTTTTGGGCACAAAAAGAAGTTTACAAAGGATCAGGAGTTGCAACAGTTACTGAAATGGGTGGAGAAATTCCCATGTGCCTTTCCTCGCTGGCTATGGGGAAGCGAAGCTGTTGTCATGATCTATGATCCTGACTACATTAAGGTGATTCTGGGGAGATCAGACCCAAAGTCTACTAGAACCTACAGATTCCTGGCCCCTTGGATTGGGTATGGTTTGCTCCTTTTGAATGGGCAGACATGGTTCCAGCACCGGCGTATGCTGACTCCAGCCTTCCACTATGACATCCTAAAGCCCTATGTGGGGATCATGGCTGACTCTGTTCGACTGATGCTGGACAAATGGGAGAAGTTGATCACCCAGGACCCATGTCTGGAACTCTTTGAACATGTCTCCTTGATGACTTTGGACACCATCATGAAGTGTGCCTTCAGCTACGAGAGCAGAGTCCAGCAGAACAAGAACCACAACTCCTATATCCAAGCTGTTCAAGACATGAGTGAGTTGTTTTACTCACGAGTGAGGAATATCTTCTACCAGAGTGATGTCTTCTACAGCCTGACCCGTGATGGTCGCTTGCTCCACCGTGCCTGCCAGATTGCCCATCAGCACACAGACCAAGTGATCAAGCAAAGGAAGATTTCTCTGCAGAAGGAAGGAGAGCTAGAAAAAATCAGAAAGAGGAGGCACTTGGACTTCCTGGATATCCTCCTTTGTGCCAAA------ATGGAAAATGGGAGCAGCTTGTCCGACGAAGACCTTCGTGCTGAAGTAGACACATTCATGTTTGAAGGTCATGATACCACAGCCAGTGGCATCTCCTGGATCCTTTACTCCCTGGCCAAATACCCCAAGCATCAGCAGATCTGCCGAGAGGAGATCCAAAGTGTCCTGGGGGATGGAGCCCTCATTACCTGG---------------------GACCATTTGGACAAGATGCCTTACACCACTATGTGCATCAAGGAGTCTCTAAGAATCTACCCACCAGTTCCAAGTATTGGCAGG---GTGCTCAGTAAGCCCGTCACCTTTCCTGATGGAAGGTCCTTACCAGAAGGAACCAGAATCTCACTAGACATTCACGCTCTTCACCACAACCCGAAGGTGTGGTCAGATCCAGAGGTATTTGATCCG------ACCCGGTTTTCACCAGGCTCATCCCGACACAGCCATGCCTTCCTGCCTTTCTCAGGAGGA---TCTAGGAACTGCATTGGGAAGCAATTTGCCATGAACGAATTGAAGGTGGCTGTGGCCCTGACCATTCTCCGTTTTGAGCTGTCACCAGACTCCACCAAGGATCCCATCCCTATTTCAAGAATTGTGTTGCGGTCCAAGAATGGGATTCATTTACACCTGAAAAAGATCCACTAG---------------------------
>E. edwardii XM 006902913 LOC102862835(2)
ATGAGTATCTCTGTGAATATATCCACTGGATTCCTGGGCACTATCTCTGAGCTCCTCCAGGTTGTCTTTCTGCTCAGCCTAGTTCTACTGCTGCTCAAGGCAGCTCAGTTCTACCTGGACAGGCAGTGGCTACTCAAAGCTTTGCAACAATTCCCATCACCCCCCTCCCACTGGCTCTTTGGGCACAAGCATGAGTTTCAAACAGATCAGGAGCTGCCACAGTTGATGAAATGGGTGGAGAAATTCCCATGTGCCTGTCCTCGATGGCTATGGGGGAGCAAGGCTTTTATCTCAATATATGATCCTGACTACATGAAGGTGGTTCTGGCGAGATCAGATGTAAAGACTCATGAGCGCTACCGATTCCTAGTTCCCTGGATTGGCTATGGCTTGATTCTATTGGAGGGACAGACGTGGTTCCAGCACCGACGTCTGCTGACTCCAGCCTTCCACTATGACATCTTGAAGCCCTATGTGAGACTCATGGCTGATTCTGTCCAAGTGATGCTGGACAAGTGGGAGAAGCTAATAATCGAGGACCCATATCTGGAGCTCTTTGAACATGTCTCCTTGATGACTCTGGAAACCATCATGAAGTGTGCTTTCAGTCACAAGGGCAGCATTCAGTTGGACAAGAACTCCAATTCCTACGTCCATGCCATCAGGAACATGAACAACCTGGTCTTTTCCCGTGTGAGGAATGCCTTCTATCAGAATGATTTTATCTACAGACTAACTCCTGATGGTCGCTTAGCTCACCACTCCAGTCAGCTCTCCCATCAACACACAGACCAAGTGATCAAACTGAGGAAGGCTCAACTTCAAGAGAATGGAGGGCTGGAAAATATCAAGAAGAAGAAGCACTTAGATTTTCTGGACATCCTCCTGAGTACAAAC------ACAGAGGATGGGAGCAACTTGTCTGACCAAGAACTTAGGGCTGAAGTGGATACGTTCATGTTTGCCGGCCACGACACTACAGCCAGTGGCATCTCCTGGACCCTCTATGCCCTGGCTCTGAATCCCAAACATCAGCAAAAGTGCCGAGAGGAAATCCAAAGCCTCCTGGAAGAAGGTGACTCCATCACTTGG---------------------GACCACCTGGGCCAGATGCCATATACCACCATGTGCATCAAAGAGGCTCTGCGACTCTACCCACCAGTGCCAGTTATAGGCAGA---ACACTCATCAAGCCTATCACCTTCCCTGATGGACGCTCCTTACCCAAAGGAATCCAAATCGCACTGAACTTTTATGCCCTCCATCACAACCCGAAAGTATGGCTGAACCCAGAGGTGTACGATCCT------TTTCGGTTTGCACCAGGCTCTGCTCAGCATACCCATGCTTTCCTGCCCTTTTCAGGAGGA---TCAAGGTGA------------------------------------------------------------------------------------------------------------------------------------------------------------------------------------------------
>T. manatus latirostris XM 004371774 LOC101346203(2)
ATGAGTGTCTCTGTGCTGAGCCCCACTGGACCACTGGGGAGTGTGTCTGGGCTCCTCCAAGTGGTCACCCTGCTCAGCCTGGTTCTGCTGCTGCTCAAGGCAGCCCAGCTCTACCTGCGCAGGCAGTGGCTACTCAAGGCCCTGAAGGATTTCCCGTCACCTCCCTCCCACTGGCTGTTTGGGCACAAGCATGAGTTTCAAAAGGATCAGGAGCTGCAACATTTTCTGAAATGGGTAGAGAAATTCCCGTGTGCCTGTCCTCGCTGGCTGTGGGGGAGCAATTTTGCCTTCCAGGTCTATGATCCCGACTACGCGAAGGTGATTCTGGGGAGACCAGACCCAAAATCTCATGAGCCCTACAGATTCCTGGTCCCCTGGATTGGATATGGTTTGCTTCTGTTGAATGGACAGACATGGTTCCAGCACCGGCAGATGCTGACTCCAGCCTTCCACTATGACATCCTGAAGACCTACGTGAGGATCATGGCTGACTCTGTCCAAATTATGCTGGACAAGTGGGAAAAGCTTATAACCCAGGACCCATACGTGGAGTTCTTTGAACATGTCTCCTTGATGACCCTGGACACTATCATGAAGTGTGCCTTCAGCTACCAGGGCAGCATCCAGTTGGACAGGAACTCCCACTCCTACATCCAAGCTGTTGGGAACCTGAACAAGTTAATTTGTTCACGTTTGAGGAATGCCTTCTACCAGAGTGACTTCATCTATAGGCTGACCCCTGATGGTCGCTTGAGCCACTACGCCTGTCAGGTCGCCCATCAGCACACAGAGCAAGTGATCAAGCTGAGGAAGGCTGATCTGCAGAAGGAAGGAGAGATGGAAAAGATCAGGAGGAAGAGGCACTTGGATTTCCTAGACATTCTGCTATGTGCAAAA------ATGGAGAATGGACACAGCCTGTCCGACCAGAACCTTAAAGCTGAAGTGGACACATTCATGTTTGAGGGCCATGACACCACAGCCAGTGGTATCTCCTGGATCCTCTATGCCCTGGCCATGCACCCCAAGCATCAGCAAGCTTGTCGGGAGGAAATCCAGAGCCTCCTTGGGGATGGAGCTTTTATCACATGG---------------------GACCACCTGAACCGGATGCCCTACACCACTATGTGCATCAAGGAGGCTCTGAGAATCTACCCTCCTGTGCCAAACATTTCCAGG---GTGCTCAGCAAGCCCATCACCTTCCCTGATGGACGCTCCTTACCCAAAGGAATCAGAGTCACACTGAACATTTACTCCCTTCACCACAACCCAAAAGTGTGGTCGAACCCAGAGGTGTTCGATCCT------TCCCGGTTTGCACCGGGCTCTGCTCAACATAGCCATGCCTTCCTGCCCTTCTCAGCAGGA---TCAAGAAACTGTATTGGGAAGCAGTTTGCCATGAATGAGCTGAAGGTGGCCGTAGCCCTGACCCTGCTCCGCTTTGAGCTGTCACTGGACCCCACCAGGCTTCCCATCCCTGTTGCAGAAATTGTGTTGAAGTCCATGAATGGGATCCACCTGCACCTGAAGAAGCTCCTCTAA---------------------------
>H. sapiens CYP4A11 NM 000778(2)
ATGAGTGTCTCTGTGCTGAGCCCCAGCAGACTCCTGGGTGATGTCTCTGGAATCCTCCAAGCGGCCTCCCTGCTCATTCTGCTTCTGCTGCTGATCAAGGCAGTTCAGCTCTACCTGCACAGGCAGTGGCTGCTCAAAGCCCTCCAGCAGTTCCCGTGCCCTCCCTCCCACTGGCTCTTCGGGCACATCCAGGAGCTCCAACAGGACCAGGAGCTACAACGGATTCAGAAATGGGTGGAGACATTCCCAAGTGCCTGTCCTCATTGGCTATGGGGAGGCAAAGTTCGTGTCCAGCTCTATGACCCTGACTATATGAAGGTGATTCTGGGGAGATCAGACCCGAAATCCCATGGTTCCTACAGATTCCTGGCTCCATGGATTGGGTACGGCTTGCTCCTGTTGAATGGGCAGACATGGTTCCAGCATCGACGGATGCTGACCCCAGCCTTCCACTATGACATCCTGAAGCCCTATGTGGGGCTCATGGCAGACTCTGTACGAGTGATGCTGGACAAATGGGAAGAGCTCCTTGGCCAGGATTCCCCTCTGGAGGTCTTTCAGCACGTCTCCTTGATGACCCTGGACACCATCATGAAGTGTGCCTTCAGCCATCAGGGCAGCATCCAGGTGGACAGGAATTCTCAGTCCTACATACAGGCCATTAGTGACCTGAACAACCTGGTTTTTTCCCGTGTGAGGAATGCCTTTCACCAGAATGACACCATCTACAGCCTGACCTCTGCTGGCCGCTGGACACACCGCGCCTGCCAGCTGGCCCATCAGCACACAGACCAAGTGATCCAACTGAGGAAGGCTCAACTACAGAAGGAGGGGGAGCTGGAGAAGATCAAGAGGAAGAGGCATTTGGATTTTCTGGATATCCTCCTCTTGGCCAAA------ATGGAGAATGGGAGCATCTTGTCAGACAAGGACCTCCGTGCTGAGGTGGACACGTTCATGTTTGAGGGCCACGACACCACAGCCAGTGGGATCTCCTGGATCCTCTATGCTCTGGCCACACACCCCAAGCATCAGGAGAGGTGCCGGGAGGAGATCCACAGCCTCCTGGGTGATGGAGCCTCCATCACCTGG---------------------AACCACCTGGACCAGATGCCCTACACCACCATGTGCATTAAGGAGGCACTGAGGCTCTACCCACCGGTGCCAGGCATTGGCAGA---GAGCTCAGCACTCCCGTCACCTTCCCTGATGGGCGCTCCTTGCCCAAAGGTATCATGGTCCTCCTCTCCATTTATGGCCTTCACCACAACCCAAAAGTGTGGCCCAACCCAGAGGTGTTTGACCCT------TTCCGTTTTGCACCGGGTTCTGCTCAACACAGCCACGCTTTCCTGCCCTTCTCAGGAGGA---TCAAGGAACTGCATCGGGAAACAATTTGCCATGAACGAGCTGAAGGTGGCCACGGCCCTGACCCTGCTCCGCTTTGAGCTGCTGCCTGATCCCACCAGGATCCCCATCCCCATTGCACGACTTGTGTTGAAATCCAAAAATGGAATCCACCTGCGTCTCAGGAGGCTCCCTAACCCTTGTGAAGACAAGGACCAGCTTTGA
>T. manatus latirostris XM 012554256 LOC101345950(2)
ATGAGTGTCTTTTCACCGAGCCCCACCAGACCCCTGGGCAGTATCTCTGGGCTCCTCCAAGTAGCCTCCTTGCTCGGCCTGGTTCTGCTGCTGCTCAAAGCAGCCCAGCTCTACCTGTGCAGGCTATGGCTACTCAAAGCCCTCCAGGAATTCCCATTGCCTCCGTCCCACTGGATCTTTGGGCACAAGCGAGAGTTTCAAAAGGATCAGGAGCTGCAACAGTTGATGAAATGGGTAGAGAAATTCCCATGTGCCTGTCCTCATTGGCTGTGGGGGAGCAAGGTTTTCATCCTGGTCAATGACCCTGACTACATGAAGGTGATTATGGGGAGATCAGACCCAGAGGCTAATGATGCTTATAGATTCCTGGCTCCCTGGATTGGGTATGGTTTGCTCCTGTTGAATGGGGAGACGTGGTTCCAGCACCAGCAGATGCTGACTCCAGCCTTCCACTACAACATCCTGAAGCCCTACGTGGAGCTCATGGCTGACTCTGTCCAAGTGATGCTGGACAAGTGGGAGAAGCTCATCACCCAGAATTCATTTCTGGAAGTCTATGAACATATCTCCTTGATGACCCTGGACACCATCATGAAGTGTGCCTTCAGCCACCAGGGTAGCATCCAGTTGGACAGGAACTCCCACTCTCACATCCAGGGCATTGAGTACCTGAACAACCTGGTGTTTTCTCGTGTGAGGAATGCCTTCTACCAGAATGACATCATCTACAGGCTGACTCCTGATGGCCGCTTGACTCACCCTGCCTGCCAACTTGCTCATCAGCATACAGACCAAGTCATCAGGTTGAGGAAGGCTAGCCTGCAGGAGNGAGGAGAGCTAGACAAGATCAGGAAGAAGAGACACTTGGATTTCCTGGACATCCTCCTATGTGCCAAA------ATGAGTAATGGGAGCAGCTTGTCCAATGAGGACCTTCGAGCTAAAGTGGATGTGTTCATGTTTGAGGGTCATGACACCACAGCCAGTGGCATCTCCTGGATCCTCTATGCCCTGGCTGTGCACTCCAAGCATCAGCAGAGGTGCCGTGACGAGATCCAGAGCCTACTGGGGGATGCGGCCTCCATCATATGG---------------------AACCACCTGGACCAGATGCCCTATACCACCATGTGCATCAAGGAGGCTCTGGGACTCTACCCACCGGTACCAAGCATTAGCAGA---ATGCTCAGCAAGCCCATCACCTTTCCTGATGGATGCTCCTTACCCAAAGGAATCAGAGTCTTTCTGAGCATTTATGCACTTCACCACAACCCAACGGTGTGGCCGAACCCAGAGTGCCCTGGCCCTCCACTTTCTCTGTTTACACTGGGCTCTGCTCAAAATAGCCATGCTTTCCTGCCTTTCTCAGGAGGACAAGGTGAGAATTGTACTGGGAAGCATTTTGCCACAAACAAGCTGAAGGTGGCTGTGGCCCTGGCTCTGCTCTGCTTTGAGCTCTCACCAGAACCCACCAAGGTCCCCTACCCTGTGGCAGGAGTTCTGTTGAAATCCAGGAATGGAATCCACCTGCTCCTGAAGAAACTCCTCTAA---------------------------
>H. sapiens CYP4A22 NM 001010969 XM 208213
ATGAGTGTCTCTGTCCTGAGCCCCAGCAGACGCCTGGGTGGTGTCTCCGGGATCCTCCAAGTGACCTCCCTGCTCATTCTGCTTCTGCTGCTGATCAAGGCAGCTCAGCTCTACCTGCATAGGCAGTGGCTGCTCAAAGCCCTCCAGCAGTTCCCGTGCCCTCCCTCCCACTGGCTCTTCGGGCACATCCAGGAGTTCCAACACGACCAGGAGCTACAACGGATTCAGGAACGGGTGAAGACATTCCCAAGTGCCTGTCCTTATTGGATATGGGGAGGCAAAGTTCGTGTCCAGCTCTATGACCCTGACTATATGAAGGTGATTCTGGGGAGATCAGACCCGAAATCCCATGGATCCTACAAATTCCTGGCTCCACGGATTGGGTACGGCTTGCTCCTGTTGAATGGGCAGACATGGTTCCAGCATCGACGGATGCTGACCCCAGCCTTCCACAATGACATCCTGAAGCCATACGTGGGGCTCATGGCAGACTCTGTACGAGTGATGCTGGACAAATGGGAAGAGCTCCTTGGCCAGGATTCCCCTCTGGAGGTCTTTCAGCACGTCTCCTTGATGACCCTGGACACCATCATGAAGAGTGCCTTCAGCCATCAGGGCAGCATCCAGGTGGACAGGAATTCTCAGTCCTACATCCAGGCCATTAGTGACCTGAACAGCCTGGTTTTTTGCTGTATGAGGAATGCCTTTCATGAGAATGACACCATCTACAGCCTGACCTCTGCTGGCCGCTGGACACACCGCGCCTGCCAGCTGGCCCATCAGCACACAGACCAAGTGATCCAACTGAGGAAGGCTCAACTACAGAAGGAGGGGGAGCTGGAGAAGATCAAGAGGAAGAGGCACTTGGATTTTCTGGACATCCTCCTCTTGGCCAAA------ATGGAGAATGGGAGCATCTTGTCAGACAAGGACCTCCGTGCTGAGGTGGACACGTTCATGTTTGAGGGCCACGACACCACAGCCAGTGGGATCTCCTGGATCCTCTATGCTCTGGCCACACACCCCAAGCATCAGGAGAGGTGCCGGGAGGAGATCCATGGCCTCCTGGGTGATGGAGCCTCCATCACCTGG---------------------AACCACCTGGACCAGATGCCCTACACCACCATGTGCATTAAGGAGGCACTGAGGCTCTACCCACCGGTGCCAGGCATTGGAAGA---GAGCTCAGCACTCCCGTCACCTTCCCTGATGGGCGCTCCTTGCCCAAAGGTATCATGGTCCTCCTCTCCATTTATGGCCTTCACCACAACCCAAAAGTGTGGCCCAACCTAGAGGTGTTTGACCCT------TCCCGTTTTGCACCGGGTTCTGCTCAACACAGCCACGCTTTCCTGCCCTTCTCAGGAGGA---TCAAGGAACTGCATCGGGAAACAATTTGCCATGAACCAGCTGAAGGTGGCCAGGGCCCTGACCCTGCTCCGCTTTGAGCTGCTGCCTGATCCCACCAGGATCCCCATCCCCATGGCACGACTTGTGTTGAAATCCAAAAATGGAATCCACCTGCGTCTCAGGAGGCTCCCTAACCCTTGTGAAGACAAGGACCAGCTTTGA
>H. sapiens CYP4A22 NM_001010969 XM_208213
ATGAGTGTCTCTGTCCTGAGCCCCAGCAGACGCCTGGGTGGTGTCTCCGGGATCCTCCAAGTGACCTCCCTGCTCATTCTGCTTCTGCTGCTGATCAAGGCAGCTCAGCTCTACCTGCATAGGCAGTGGCTGCTCAAAGCCCTCCAGCAGTTCCCGTGCCCTCCCTCCCACTGGCTCTTCGGGCACATCCAGGAGTTCCAACACGACCAGGAGCTACAACGGATTCAGGAACGGGTGAAGACATTCCCAAGTGCCTGTCCTTATTGGATATGGGGAGGCAAAGTTCGTGTCCAGCTCTATGACCCTGACTATATGAAGGTGATTCTGGGGAGATCAGACCCGAAATCCCATGGATCCTACAAATTCCTGGCTCCACGGATTGGGTACGGCTTGCTCCTGTTGAATGGGCAGACATGGTTCCAGCATCGACGGATGCTGACCCCAGCCTTCCACAATGACATCCTGAAGCCATACGTGGGGCTCATGGCAGACTCTGTACGAGTGATGCTGGACAAATGGGAAGAGCTCCTTGGCCAGGATTCCCCTCTGGAGGTCTTTCAGCACGTCTCCTTGATGACCCTGGACACCATCATGAAGAGTGCCTTCAGCCATCAGGGCAGCATCCAGGTGGACAGGAATTCTCAGTCCTACATCCAGGCCATTAGTGACCTGAACAGCCTGGTTTTTTGCTGTATGAGGAATGCCTTTCATGAGAATGACACCATCTACAGCCTGACCTCTGCTGGCCGCTGGACACACCGCGCCTGCCAGCTGGCCCATCAGCACACAGACCAAGTGATCCAACTGAGGAAGGCTCAACTACAGAAGGAGGGGGAGCTGGAGAAGATCAAGAGGAAGAGGCACTTGGATTTTCTGGACATCCTCCTCTTGGCCAAA------ATGGAGAATGGGAGCATCTTGTCAGACAAGGACCTCCGTGCTGAGGTGGACACGTTCATGTTTGAGGGCCACGACACCACAGCCAGTGGGATCTCCTGGATCCTCTATGCTCTGGCCACACACCCCAAGCATCAGGAGAGGTGCCGGGAGGAGATCCATGGCCTCCTGGGTGATGGAGCCTCCATCACCTGG---------------------AACCACCTGGACCAGATGCCCTACACCACCATGTGCATTAAGGAGGCACTGAGGCTCTACCCACCGGTGCCAGGCATTGGAAGA---GAGCTCAGCACTCCCGTCACCTTCCCTGATGGGCGCTCCTTGCCCAAAGGTATCATGGTCCTCCTCTCCATTTATGGCCTTCACCACAACCCAAAAGTGTGGCCCAACCTAGAGGTGTTTGACCCT------TCCCGTTTTGCACCGGGTTCTGCTCAACACAGCCACGCTTTCCTGCCCTTCTCAGGAGGA---TCAAGGAACTGCATCGGGAAACAATTTGCCATGAACCAGCTGAAGGTGGCCAGGGCCCTGACCCTGCTCCGCTTTGAGCTGCTGCCTGATCCCACCAGGATCCCCATCCCCATGGCACGACTTGTGTTGAAATCCAAAAATGGAATCCACCTGCGTCTCAGGAGGCTCCCTAACCCTTGTGAAGACAAGGACCAGCTTTGA
