# Supplementary material for: A Comparative Genomic and Phylogenetic Investigation of the Xenobiotic Metabolism Enzymes of Cytochrome P450 in Elephants Shows Loss in CYP2E and CYP4A
Source: Animals (Basel). 2023 Jun 9;13(12):1939. doi: 10.3390/ani13121939 (PMC10294912; doi:10.3390/ani13121939)
Supplement: Supplementary file 1 [file animals-13-01939-s001.zip › CYP seq file/CYP4A_group5.fas]

>E. muximus CYP4A11 LOC126071727 (1526 bp) Accession: NC 064821
ATGAGTGTCTCTGCACCAAGCCCCACCAGACCCCTGGGCTATATCTCTGGGCTCCTCCAAGTGGCCTCCCTGCTCAGCCTGGTTGTGCTGATGCTCAAGGCAGCCCGGCTTTACCTGCGCAGGCAGTGGCTACTCAAAGCCCTCCAGCAATTCCTGTCGCCTCCCTCCCACTGGATCTTCGGACACAAGAAGGAGTTTCAGAAGGATCAGGAGCTGCAACAGTTGATGAAATTGGTAGAGAAATTCCCATGTGCCTGTCCTCACTGGCTGTGGGGAGCAAGGTTGTCATACTGGTCTATGACCCTGACTACATGAAGGTGATTATGGGGA------------------GATCAGACCCAAAGGCTATTGATGCCTACAGATTCCTGGCTCCCTGGATTGGATACAGTTTGCTTCTGTTGAATGGGCAGACGTGGCTCCAGCACCAGAGGATGCTGACTCCAGCCTTCCACTTCAACATCCTGAAGCCCTACGTGAGCTCATGGCTGACTCTGTCCGAGTGATGCTGGACAAGTGGGAGAAACTCATCACCCAGAATTCACTTCTGGAAGTCTGTGAGCATGTCTCCCTGATGACCCTGGACACCATCATGAAGTGTGCCCTCAGCCGCCAGGGTAGCCTCCAGCTGGACAAGAGCTCCCACTCCTACATTCAGAGCATTGGGTACCTGAGCAGCCTGGTGGTTTCCCGTATGAGGAATGTCTTTTACCAGAACGACATCAT------------------------------------------------------------------CTACAGGCTGACTCCTGATGGCCTCTTGACCCACCGTGCCTGCCAACTTACCCATCAGCACACAGACCGAGTCGTCAGAATGAGGGAGGCTAGAATGCAGGAAGAGGGAGATCTAGAAGAGAT------------------CAGAAAGAAGAGACACTTGGATTTCCTGGACATCCTCCTATGTGCCAAGATGGAGAATGGGAGCAGCTTGTCTGATGAGGACCTTTGAGCAGACTGGACACGTTCATGTTTGAAGGCCATGACACCACAGCCAGCAGCATCTCCCGGACCGTCTATGCCCTGGTTGCACACCCCAAACATCAGCAGAGGTGCCAGGAGGAGATCCAGAGCCTACTGGGGGATGCAGCCTCTGTCACATGGAACCACCTGGACCAGATGCCCTATACTACCGTGTGCATCAGGGAGACTCTGTGACTCTACCCTCCTGTGCCAAGCATTAGCAGAATGTTCAGCAAGCCCATCACCTTCCCTGATGGACGCTTCTTACCCAAAGGAATCGGAGTCTTCCTGAGTATTTATGCACTTCACCACAACCCAGCAGGGTGGCCAGACCCAGAGGTGTTTGATCCT------TCCTGGTTTGCGCTGGGCTCTACTCAACATAGCCATGCTTTCCTGCCTTTCTCAGGAGGACCC---AGAAACTGCATTGGGAAGCAGTTTGCCATGAATGAGCTGAAGGTGGCCGTGGCCCTGACCCTGCTCCACTTTGAGCTCTCACCGGAACCC---AGGTCCCCTACCCCATGTCGGGAGTTATACTGAAATCCAGGAATGGGATCCACCTGCACCTGAAGAAGTTCCTCT---------------------------------------------------------------------------------------------------------------------------------------------------------------------------------------------------------------------------------------------------------------------------------------------------------------------------------------------------------------------------------------------------------------------------------------------------------------------------------------------------------------------------------------------------------------------------------------------------------------------------------------------------AA
>L. Africana CYP4A11 LOC100673478 (2153 bp) Accession: NW 003573437
atgagtgtctctgcaccaagccccaccagacccctgggctatatctctgggctcctccaagtggcctccctgctcagcctggttgtgctgatgctcaaggcagcccggctttacctgcgcaggcagtggctactcaaagccctccagcaattcctgtcgcctccgtcccactggatctttggacacaagaaggagtttcagaaggatcaggagctgcaacagttgatgaaatgggtagagaaattcccatgtgcctgtcctcactggctgtggggagcaaggttgtcatattggtctatgaccctgactacatgaaggtgattatgggga------------------gatcagacccaaaggctattgatgcctacagattcctggctccctggataggatacagtttgcttctgttgaatgggcagacgtggctccagcaccagaggatgctgactccagccttccacttcaacatcctgaagccctacgtgagctcatggctgactctgtccaagtgatgctggacaagtgggagaaactcatcacccagaattcacttctggaagtctgtgagcatgtctccctgatgaccctggacaccatcatgaagtgtgccctcagccgccagagtagcctccagctggacaggagctcccactcctacattcagagcattgggtacctgagcagcctggtggtttcccgtatgaggaatgtcttttaccagaacgacatcat------------------------------------------------------------------ctacaggctgactcctgatggcctcttgactcaccgtgcctgccaacttacccatcagcacacagaccgagtcgtcagaatgagggaggctagaatgcaggaagagggagatctagaagagat------------------cagaaagaagagatacttggatttcctggacgtcctcctatgtgccaaaatggagaatgggagcagcttgtctgatgaggacctttgagcagactggacacgttcatgtttgaaggccatgacaccacagccagcagcatctcccggaccgtctatgccctggttgcacaccccaaacatcagcagaggtgccaggaggagatccagagcctactgggggatgcagcctctgtcacatggaaccacctggaccagatgccctatactaccatgtgcatcagggagactctgtgactctaccctcctgtgccaagcattagcagaatgttcagcaagcccatcaccttccctgatggatgcttcttacccaaaggaatcggagtcttcctgagtatttatgcacttcaccacaacccagcagggtggccagacccagaggtgtttgatcct------tcctggtttgcgctgggctctactcaacatagccatgctttcctgcctttctcaggaggaccc---agaaactgcattgggaagcagtttgccatgaatgagctgaaggtggccgtggccctgaccctgctccactttgagctctcactggaaccc---aggtcccctaccccatgttgggagttatactgaaatccaggaatgggatccacctgcacctgaagaaattcctctaacccggatggggacaagggcaggcttataccatctatttggctctgtcccctatccgcccatccccaggctttctatctggaacctgcctgatctcttgcctcctgtccaccagaaattctgtcttcctctctggcaaccttcctccaggttccctccctgtttttctgtctacctttctctacccacctatacttcaaagtggccaactaacacttgatctgcccttcagctcgtctgcccacctgtaggtctatattcttgtaccagcttgtctgtctctgtatgagcttcctattcctgctataacaaattaccactaatttggtggcttaaaacaacacaattttattctcttacagttctgaatgtcagagcccaacgcaggttctaccagacaaaaatcacagtggtaccaggccagtctccctccagaggctgtagaggagaacctttcctggccttttccagcttcttttcctgctcaccttgcatccttcactcatggctccttcctccattttcagagccagcagcatcttcaaatctttctctgcttctgtcttcatattgcctcctctcttttaaagatcttgtgactattggtcccactcagataatctaggata
>O. afer afer XM 007946703 LOC103201934(2)
ATGAGTGTCTCCATGCTGAGCTACACTGGACTCCTGGGTGGTATCTTTGGGCTTCTACAAGTGGCCTCTCTGCTTGGCCTGGTTCTGCTGTTGCTCAAGGCAGCCCAGTTCTACTTGCGCAGGCAATGGCTACTCAAAGCCCTGAAGCAGTTCCCAGCGCCTCCCTCTCACTGGCTCTTCGGACACCAGCATGAGTTTCAAAGGGACACAGAGCTGCAACATTTCTTGACATGGGTTCAGAAATTCCCATGTGCCTGTGCTCGCTGGTTGTGGGGAGACACAATTATGTTCCATGTTTATGATCCTGACTACATGAAGGTGATTCTAGGGAGATCAGACCCAAAGTTAAGAGATACCTACAGATTCATGGAACCA---------TGG------------------ATTGGGCGTGGTTTGCTTCTGCTGAATGGGCAGACA------------TGGTTCCAA------CACCGGCGGATGCTGACTCCAGCCTTCCACTATGACATCCTGAAGCCC------------------------------TATGTGGAGCTTATGGCTGACTCTGTCCGAGTGATGCTGGACAAG------------TGGGAGAAGCTTACCATCCAGGACCCA---TATCTGGAGATTTTTGAACATGTCTCCTTGATGACCTTGGACACCATCATGAAGTGCGCC---------TTCACCTATCAGGGCTGTGTCCAGTTGGACAGGAATTCCCACTCCTACATCCAGGCCATCAAGAACATGAACAAACTGGTGGTTTCCCGTGTGAGGAATGCCTTCTACCAGAATGATATCATCTACTGGTTGACCCCTGATGGCCTCTTGACCCGCCAAGCCTGTCAGCTTGCCCATCAACACACAGACAAAGTGATTAAGCTGAGAAAAGCTAGTCTGCAAGAGGAGGGAGAGTTGGAAAAGATGAAGAGGAAGAGGCATATGGATTTCCTGGACATTCTCCTATGTGCCAAAATGGGGAACGGGAGCAGTTTATGCAACAAGGACATTCGTGCTGAAGTGGATACATTTATGTTTGAAGGCCATGACACCACAGCCAGTGGCATCTCCTGGATCCTCTATGCCCTGGCCAAGCATCCCAAGCATCAGCAGAGTTGCCGGGAAGAGATCCAAAGTCTCCTGGGAAATGAGGCCTTCATCACATGGGACCACCTGAATAAGATGCCTTACACTACCATGTGCATCAAGGAGGCCCTGCGACTCTACCCTCCAGTGCCAAACATTGGCAGGGCACTCAGCAAGCCCATCACCTTCCCTGATGGACGATCCTTACCCAAAGGAATCAGAATCTCACTGAATTTTTATGCTCTTCACCACAACCCGAAAGTGTGGTCGGATCCAGAGGTGTTTGATCCA------TCCAGATTTGCACCAAGCTCGTCTAGACATACCCATGCATTCTTGCCCTTCTCAGCAGGATCA---AGGAACTGCATCGGGAAACAATTTGCTATGATGGAGCTGAAGGTAGCCGTGGCCCTGATTCTGCTCCGCTTTGAGTTATCACTGGACCCAACAAGGGTTCCCTTGCCAATTGTTGGACTTGTGTTGAAGTCCTGCAATGGAATTCACCTGCATCTGAAGAAGCTCCTCTAA--------------------------------------------------------------------------------------------------------------------------------------------------------------------------------------------------------------------------------------------------------------------------------------------------------------------------------------------------------------------------------------------------------------------------------------------------------------------------------------------------------------------------------------------------------------------------------------------------------------------------------------------------
>E. edwardii XM 006902916 LOC102867299(2)
---------------ATGCGCCTAATAGAATCCCTGTGCAATATCTCTGGGATCTTCCAAGTAGCCTCCCTGCTTGGTCTTGTTCTGCTGCTGTTCAAGGCAATCCAATTATACCTGCGCAGACAGTGGCTGTTGAAAGTCCTACAACAGTTCCCATCACCTCCCTCACACTGGCTTTTTGGGCACAAAAAGAAGTTTACAAAGGATCAGGAGTTGCAACAGTTACTGAAATGGGTGGAGAAATTCCCATGTGCCTTTCCTCGCTGGCTATGGGGAAGCGAAGCTGTTGTCATGATCTATGATCCTGACTACATTAAGGTGATTCTGGGGAGATCAGACCCAAAGTCTACTAGAACCTACAGATTCCTGGCCCCT---------TGG------------------ATTGGGTATGGTTTGCTCCTTTTGAATGGGCAGACA------------TGGTTCCAG------CACCGGCGTATGCTGACTCCAGCCTTCCACTATGACATCCTAAAGCCC------------------------------TATGTGGGGATCATGGCTGACTCTGTTCGACTGATGCTGGACAAA------------TGGGAGAAGTTGATCACCCAGGACCCA---TGTCTGGAACTCTTTGAACATGTCTCCTTGATGACTTTGGACACCATCATGAAGTGTGCC---------TTCAGCTACGAGAGCAGAGTCCAGCAGAACAAGAACCACAACTCCTATATCCAAGCTGTTCAAGACATGAGTGAGTTGTTTTACTCACGAGTGAGGAATATCTTCTACCAGAGTGATGTCTTCTACAGCCTGACCCGTGATGGTCGCTTGCTCCACCGTGCCTGCCAGATTGCCCATCAGCACACAGACCAAGTGATCAAGCAAAGGAAGATTTCTCTGCAGAAGGAAGGAGAGCTAGAAAAAATCAGAAAGAGGAGGCACTTGGACTTCCTGGATATCCTCCTTTGTGCCAAAATGGAAAATGGGAGCAGCTTGTCCGACGAAGACCTTCGTGCTGAAGTAGACACATTCATGTTTGAAGGTCATGATACCACAGCCAGTGGCATCTCCTGGATCCTTTACTCCCTGGCCAAATACCCCAAGCATCAGCAGATCTGCCGAGAGGAGATCCAAAGTGTCCTGGGGGATGGAGCCCTCATTACCTGGGACCATTTGGACAAGATGCCTTACACCACTATGTGCATCAAGGAGTCTCTAAGAATCTACCCACCAGTTCCAAGTATTGGCAGGGTGCTCAGTAAGCCCGTCACCTTTCCTGATGGAAGGTCCTTACCAGAAGGAACCAGAATCTCACTAGACATTCACGCTCTTCACCACAACCCGAAGGTGTGGTCAGATCCAGAGGTATTTGATCCG------ACCCGGTTTTCACCAGGCTCATCCCGACACAGCCATGCCTTCCTGCCTTTCTCAGGAGGATCT---AGGAACTGCATTGGGAAGCAATTTGCCATGAACGAATTGAAGGTGGCTGTGGCCCTGACCATTCTCCGTTTTGAGCTGTCACCAGACTCCACCAAGGATCCCATCCCTATTTCAAGAATTGTGTTGCGGTCCAAGAATGGGATTCATTTACACCTGAAAAAGATCCACTAG--------------------------------------------------------------------------------------------------------------------------------------------------------------------------------------------------------------------------------------------------------------------------------------------------------------------------------------------------------------------------------------------------------------------------------------------------------------------------------------------------------------------------------------------------------------------------------------------------------------------------------------------------
>E. edwardii XM 006902913 LOC102862835(2)
ATGAGTATCTCTGTGAATATATCCACTGGATTCCTGGGCACTATCTCTGAGCTCCTCCAGGTTGTCTTTCTGCTCAGCCTAGTTCTACTGCTGCTCAAGGCAGCTCAGTTCTACCTGGACAGGCAGTGGCTACTCAAAGCTTTGCAACAATTCCCATCACCCCCCTCCCACTGGCTCTTTGGGCACAAGCATGAGTTTCAAACAGATCAGGAGCTGCCACAGTTGATGAAATGGGTGGAGAAATTCCCATGTGCCTGTCCTCGATGGCTATGGGGGAGCAAGGCTTTTATCTCAATATATGATCCTGACTACATGAAGGTGGTTCTGGCGAGATCAGATGTAAAGACTCATGAGCGCTACCGATTCCTAGTTCCC---------TGG------------------ATTGGCTATGGCTTGATTCTATTGGAGGGACAGACG------------TGGTTCCAG------CACCGACGTCTGCTGACTCCAGCCTTCCACTATGACATCTTGAAGCCC------------------------------TATGTGAGACTCATGGCTGATTCTGTCCAAGTGATGCTGGACAAG------------TGGGAGAAGCTAATAATCGAGGACCCA---TATCTGGAGCTCTTTGAACATGTCTCCTTGATGACTCTGGAAACCATCATGAAGTGTGCT---------TTCAGTCACAAGGGCAGCATTCAGTTGGACAAGAACTCCAATTCCTACGTCCATGCCATCAGGAACATGAACAACCTGGTCTTTTCCCGTGTGAGGAATGCCTTCTATCAGAATGATTTTATCTACAGACTAACTCCTGATGGTCGCTTAGCTCACCACTCCAGTCAGCTCTCCCATCAACACACAGACCAAGTGATCAAACTGAGGAAGGCTCAACTTCAAGAGAATGGAGGGCTGGAAAATATCAAGAAGAAGAAGCACTTAGATTTTCTGGACATCCTCCTGAGTACAAACACAGAGGATGGGAGCAACTTGTCTGACCAAGAACTTAGGGCTGAAGTGGATACGTTCATGTTTGCCGGCCACGACACTACAGCCAGTGGCATCTCCTGGACCCTCTATGCCCTGGCTCTGAATCCCAAACATCAGCAAAAGTGCCGAGAGGAAATCCAAAGCCTCCTGGAAGAAGGTGACTCCATCACTTGGGACCACCTGGGCCAGATGCCATATACCACCATGTGCATCAAAGAGGCTCTGCGACTCTACCCACCAGTGCCAGTTATAGGCAGAACACTCATCAAGCCTATCACCTTCCCTGATGGACGCTCCTTACCCAAAGGAATCCAAATCGCACTGAACTTTTATGCCCTCCATCACAACCCGAAAGTATGGCTGAACCCAGAGGTGTACGATCCT------TTTCGGTTTGCACCAGGCTCTGCTCAGCATACCCATGCTTTCCTGCCCTTTTCAGGAGGATCA---AGGTGA-----------------------------------------------------------------------------------------------------------------------------------------------------------------------------------------------------------------------------------------------------------------------------------------------------------------------------------------------------------------------------------------------------------------------------------------------------------------------------------------------------------------------------------------------------------------------------------------------------------------------------------------------------------------------------------------------------------------------------------------------------------------------------------------------------------------------
>T. manatus latirostris XM 004371774 LOC101346203(2)
ATGAGTGTCTCTGTGCTGAGCCCCACTGGACCACTGGGGAGTGTGTCTGGGCTCCTCCAAGTGGTCACCCTGCTCAGCCTGGTTCTGCTGCTGCTCAAGGCAGCCCAGCTCTACCTGCGCAGGCAGTGGCTACTCAAGGCCCTGAAGGATTTCCCGTCACCTCCCTCCCACTGGCTGTTTGGGCACAAGCATGAGTTTCAAAAGGATCAGGAGCTGCAACATTTTCTGAAATGGGTAGAGAAATTCCCGTGTGCCTGTCCTCGCTGGCTGTGGGGGAGCAATTTTGCCTTCCAGGTCTATGATCCCGACTACGCGAAGGTGATTCTGGGGAGACCAGACCCAAAATCTCATGAGCCCTACAGATTCCTGGTCCCC---------TGG------------------ATTGGATATGGTTTGCTTCTGTTGAATGGACAGACA------------TGGTTCCAG------CACCGGCAGATGCTGACTCCAGCCTTCCACTATGACATCCTGAAGACC------------------------------TACGTGAGGATCATGGCTGACTCTGTCCAAATTATGCTGGACAAG------------TGGGAAAAGCTTATAACCCAGGACCCA---TACGTGGAGTTCTTTGAACATGTCTCCTTGATGACCCTGGACACTATCATGAAGTGTGCC---------TTCAGCTACCAGGGCAGCATCCAGTTGGACAGGAACTCCCACTCCTACATCCAAGCTGTTGGGAACCTGAACAAGTTAATTTGTTCACGTTTGAGGAATGCCTTCTACCAGAGTGACTTCATCTATAGGCTGACCCCTGATGGTCGCTTGAGCCACTACGCCTGTCAGGTCGCCCATCAGCACACAGAGCAAGTGATCAAGCTGAGGAAGGCTGATCTGCAGAAGGAAGGAGAGATGGAAAAGATCAGGAGGAAGAGGCACTTGGATTTCCTAGACATTCTGCTATGTGCAAAAATGGAGAATGGACACAGCCTGTCCGACCAGAACCTTAAAGCTGAAGTGGACACATTCATGTTTGAGGGCCATGACACCACAGCCAGTGGTATCTCCTGGATCCTCTATGCCCTGGCCATGCACCCCAAGCATCAGCAAGCTTGTCGGGAGGAAATCCAGAGCCTCCTTGGGGATGGAGCTTTTATCACATGGGACCACCTGAACCGGATGCCCTACACCACTATGTGCATCAAGGAGGCTCTGAGAATCTACCCTCCTGTGCCAAACATTTCCAGGGTGCTCAGCAAGCCCATCACCTTCCCTGATGGACGCTCCTTACCCAAAGGAATCAGAGTCACACTGAACATTTACTCCCTTCACCACAACCCAAAAGTGTGGTCGAACCCAGAGGTGTTCGATCCT------TCCCGGTTTGCACCGGGCTCTGCTCAACATAGCCATGCCTTCCTGCCCTTCTCAGCAGGATCA---AGAAACTGTATTGGGAAGCAGTTTGCCATGAATGAGCTGAAGGTGGCCGTAGCCCTGACCCTGCTCCGCTTTGAGCTGTCACTGGACCCCACCAGGCTTCCCATCCCTGTTGCAGAAATTGTGTTGAAGTCCATGAATGGGATCCACCTGCACCTGAAGAAGCTCCTCTAA--------------------------------------------------------------------------------------------------------------------------------------------------------------------------------------------------------------------------------------------------------------------------------------------------------------------------------------------------------------------------------------------------------------------------------------------------------------------------------------------------------------------------------------------------------------------------------------------------------------------------------------------------
>H. sapiens CYP4A11 NM 000778(2)
ATGAGTGTCTCTGTGCTGAGCCCCAGCAGACTCCTGGGTGATGTCTCTGGAATCCTCCAAGCGGCCTCCCTGCTCATTCTGCTTCTGCTGCTGATCAAGGCAGTTCAGCTCTACCTGCACAGGCAGTGGCTGCTCAAAGCCCTCCAGCAGTTCCCGTGCCCTCCCTCCCACTGGCTCTTCGGGCACATCCAGGAGCTCCAACAGGACCAGGAGCTACAACGGATTCAGAAATGGGTGGAGACATTCCCAAGTGCCTGTCCTCATTGGCTATGGGGAGGCAAAGTTCGTGTCCAGCTCTATGACCCTGACTATATGAAGGTGATTCTGGGGAGATCAGACCCGAAATCCCATGGTTCCTACAGATTCCTGGCTCCA---------TGG------------------ATTGGGTACGGCTTGCTCCTGTTGAATGGGCAGACA------------TGGTTCCAG------CATCGACGGATGCTGACCCCAGCCTTCCACTATGACATCCTGAAGCCC------------------------------TATGTGGGGCTCATGGCAGACTCTGTACGAGTGATGCTGGACAAA------------TGGGAAGAGCTCCTTGGCCAGGATTCC---CCTCTGGAGGTCTTTCAGCACGTCTCCTTGATGACCCTGGACACCATCATGAAGTGTGCC---------TTCAGCCATCAGGGCAGCATCCAGGTGGACAGGAATTCTCAGTCCTACATACAGGCCATTAGTGACCTGAACAACCTGGTTTTTTCCCGTGTGAGGAATGCCTTTCACCAGAATGACACCATCTACAGCCTGACCTCTGCTGGCCGCTGGACACACCGCGCCTGCCAGCTGGCCCATCAGCACACAGACCAAGTGATCCAACTGAGGAAGGCTCAACTACAGAAGGAGGGGGAGCTGGAGAAGATCAAGAGGAAGAGGCATTTGGATTTTCTGGATATCCTCCTCTTGGCCAAAATGGAGAATGGGAGCATCTTGTCAGACAAGGACCTCCGTGCTGAGGTGGACACGTTCATGTTTGAGGGCCACGACACCACAGCCAGTGGGATCTCCTGGATCCTCTATGCTCTGGCCACACACCCCAAGCATCAGGAGAGGTGCCGGGAGGAGATCCACAGCCTCCTGGGTGATGGAGCCTCCATCACCTGGAACCACCTGGACCAGATGCCCTACACCACCATGTGCATTAAGGAGGCACTGAGGCTCTACCCACCGGTGCCAGGCATTGGCAGAGAGCTCAGCACTCCCGTCACCTTCCCTGATGGGCGCTCCTTGCCCAAAGGTATCATGGTCCTCCTCTCCATTTATGGCCTTCACCACAACCCAAAAGTGTGGCCCAACCCAGAGGTGTTTGACCCT------TTCCGTTTTGCACCGGGTTCTGCTCAACACAGCCACGCTTTCCTGCCCTTCTCAGGAGGATCA---AGGAACTGCATCGGGAAACAATTTGCCATGAACGAGCTGAAGGTGGCCACGGCCCTGACCCTGCTCCGCTTTGAGCTGCTGCCTGATCCCACCAGGATCCCCATCCCCATTGCACGACTTGTGTTGAAATCCAAAAATGGAATCCACCTGCGTCTCAGGAGGCTCCCTAACCCTTGTGAAGACAAGGACCAGCTTTGA-----------------------------------------------------------------------------------------------------------------------------------------------------------------------------------------------------------------------------------------------------------------------------------------------------------------------------------------------------------------------------------------------------------------------------------------------------------------------------------------------------------------------------------------------------------------------------------------------------------------------
>T. manatus latirostris XM 012554256 LOC101345950(2)
ATGAGTGTCTTTTCACCGAGCCCCACCAGACCCCTGGGCAGTATCTCTGGGCTCCTCCAAGTAGCCTCCTTGCTCGGCCTGGTTCTGCTGCTGCTCAAAGCAGCCCAGCTCTACCTGTGCAGGCTATGGCTACTCAAAGCCCTCCAGGAATTCCCATTGCCTCCGTCCCACTGGATCTTTGGGCACAAGCGAGAGTTTCAAAAGGATCAGGAGCTGCAACAGTTGATGAAATGGGTAGAGAAATTCCCATGTGCCTGTCCTCATTGGCTGTGGGGGAGCAAGGTTTTCATCCTGGTCAATGACCCTGACTACATGAAGGTGATTATGGGGAGATCAGACCCAGAGGCTAATGATGCTTATAGATTCCTGGCTCCC---------TGG------------------ATTGGGTATGGTTTGCTCCTGTTGAATGGGGAGACG------------TGGTTCCAG------CACCAGCAGATGCTGACTCCAGCCTTCCACTACAACATCCTGAAGCCC------------------------------TACGTGGAGCTCATGGCTGACTCTGTCCAAGTGATGCTGGACAAG------------TGGGAGAAGCTCATCACCCAGAATTCA---TTTCTGGAAGTCTATGAACATATCTCCTTGATGACCCTGGACACCATCATGAAGTGTGCC---------TTCAGCCACCAGGGTAGCATCCAGTTGGACAGGAACTCCCACTCTCACATCCAGGGCATTGAGTACCTGAACAACCTGGTGTTTTCTCGTGTGAGGAATGCCTTCTACCAGAATGACATCATCTACAGGCTGACTCCTGATGGCCGCTTGACTCACCCTGCCTGCCAACTTGCTCATCAGCATACAGACCAAGTCATCAGGTTGAGGAAGGCTAGCCTGCAGGAGNGAGGAGAGCTAGACAAGATCAGGAAGAAGAGACACTTGGATTTCCTGGACATCCTCCTATGTGCCAAAATGAGTAATGGGAGCAGCTTGTCCAATGAGGACCTTCGAGCTAAAGTGGATGTGTTCATGTTTGAGGGTCATGACACCACAGCCAGTGGCATCTCCTGGATCCTCTATGCCCTGGCTGTGCACTCCAAGCATCAGCAGAGGTGCCGTGACGAGATCCAGAGCCTACTGGGGGATGCGGCCTCCATCATATGGAACCACCTGGACCAGATGCCCTATACCACCATGTGCATCAAGGAGGCTCTGGGACTCTACCCACCGGTACCAAGCATTAGCAGAATGCTCAGCAAGCCCATCACCTTTCCTGATGGATGCTCCTTACCCAAAGGAATCAGAGTCTTTCTGAGCATTTATGCACTTCACCACAACCCAACGGTGTGGCCGAACCCAGAGTGCCCTGGCCCTCCACTTTCTCTGTTTACACTGGGCTCTGCTCAAAATAGCCATGCTTTCCTGCCTTTCTCAGGAGGACAAGGTGAGAATTGTACTGGGAAGCATTTTGCCACAAACAAGCTGAAGGTGGCTGTGGCCCTGGCTCTGCTCTGCTTTGAGCTCTCACCAGAACCCACCAAGGTCCCCTACCCTGTGGCAGGAGTTCTGTTGAAATCCAGGAATGGAATCCACCTGCTCCTGAAGAAACTCCTCTAA--------------------------------------------------------------------------------------------------------------------------------------------------------------------------------------------------------------------------------------------------------------------------------------------------------------------------------------------------------------------------------------------------------------------------------------------------------------------------------------------------------------------------------------------------------------------------------------------------------------------------------------------------
>H. sapiens CYP4A22 NM 001010969 XM 208213
ATGAGTGTCTCTGTCCTGAGCCCCAGCAGACGCCTGGGTGGTGTCTCCGGGATCCTCCAAGTGACCTCCCTGCTCATTCTGCTTCTGCTGCTGATCAAGGCAGCTCAGCTCTACCTGCATAGGCAGTGGCTGCTCAAAGCCCTCCAGCAGTTCCCGTGCCCTCCCTCCCACTGGCTCTTCGGGCACATCCAGGAGTTCCAACACGACCAGGAGCTACAACGGATTCAGGAACGGGTGAAGACATTCCCAAGTGCCTGTCCTTATTGGATATGGGGAGGCAAAGTTCGTGTCCAGCTCTATGACCCTGACTATATGAAGGTGATTCTGGGGAGATCAGACCCGAAATCCCATGGATCCTACAAATTCCTGGCTCCA---------CGG------------------ATTGGGTACGGCTTGCTCCTGTTGAATGGGCAGACA------------TGGTTCCAG------CATCGACGGATGCTGACCCCAGCCTTCCACAATGACATCCTGAAGCCA------------------------------TACGTGGGGCTCATGGCAGACTCTGTACGAGTGATGCTGGACAAA------------TGGGAAGAGCTCCTTGGCCAGGATTCC---CCTCTGGAGGTCTTTCAGCACGTCTCCTTGATGACCCTGGACACCATCATGAAGAGTGCC---------TTCAGCCATCAGGGCAGCATCCAGGTGGACAGGAATTCTCAGTCCTACATCCAGGCCATTAGTGACCTGAACAGCCTGGTTTTTTGCTGTATGAGGAATGCCTTTCATGAGAATGACACCATCTACAGCCTGACCTCTGCTGGCCGCTGGACACACCGCGCCTGCCAGCTGGCCCATCAGCACACAGACCAAGTGATCCAACTGAGGAAGGCTCAACTACAGAAGGAGGGGGAGCTGGAGAAGATCAAGAGGAAGAGGCACTTGGATTTTCTGGACATCCTCCTCTTGGCCAAAATGGAGAATGGGAGCATCTTGTCAGACAAGGACCTCCGTGCTGAGGTGGACACGTTCATGTTTGAGGGCCACGACACCACAGCCAGTGGGATCTCCTGGATCCTCTATGCTCTGGCCACACACCCCAAGCATCAGGAGAGGTGCCGGGAGGAGATCCATGGCCTCCTGGGTGATGGAGCCTCCATCACCTGGAACCACCTGGACCAGATGCCCTACACCACCATGTGCATTAAGGAGGCACTGAGGCTCTACCCACCGGTGCCAGGCATTGGAAGAGAGCTCAGCACTCCCGTCACCTTCCCTGATGGGCGCTCCTTGCCCAAAGGTATCATGGTCCTCCTCTCCATTTATGGCCTTCACCACAACCCAAAAGTGTGGCCCAACCTAGAGGTGTTTGACCCT------TCCCGTTTTGCACCGGGTTCTGCTCAACACAGCCACGCTTTCCTGCCCTTCTCAGGAGGATCA---AGGAACTGCATCGGGAAACAATTTGCCATGAACCAGCTGAAGGTGGCCAGGGCCCTGACCCTGCTCCGCTTTGAGCTGCTGCCTGATCCCACCAGGATCCCCATCCCCATGGCACGACTTGTGTTGAAATCCAAAAATGGAATCCACCTGCGTCTCAGGAGGCTCCCTAACCCTTGTGAAGACAAGGACCAGCTTTGA-----------------------------------------------------------------------------------------------------------------------------------------------------------------------------------------------------------------------------------------------------------------------------------------------------------------------------------------------------------------------------------------------------------------------------------------------------------------------------------------------------------------------------------------------------------------------------------------------------------------------
>H. sapiens CYP4A22 NM_001010969 XM_208213
ATGAGTGTCTCTGTCCTGAGCCCCAGCAGACGCCTGGGTGGTGTCTCCGGGATCCTCCAAGTGACCTCCCTGCTCATTCTGCTTCTGCTGCTGATCAAGGCAGCTCAGCTCTACCTGCATAGGCAGTGGCTGCTCAAAGCCCTCCAGCAGTTCCCGTGCCCTCCCTCCCACTGGCTCTTCGGGCACATCCAGGAGTTCCAACACGACCAGGAGCTACAACGGATTCAGGAACGGGTGAAGACATTCCCAAGTGCCTGTCCTTATTGGATATGGGGAGGCAAAGTTCGTGTCCAGCTCTATGACCCTGACTATATGAAGGTGATTCTGGGGAGATCAGACCCGAAATCCCATGGATCCTACAAATTCCTGGCTCCA---------CGG------------------ATTGGGTACGGCTTGCTCCTGTTGAATGGGCAGACA------------TGGTTCCAG------CATCGACGGATGCTGACCCCAGCCTTCCACAATGACATCCTGAAGCCA------------------------------TACGTGGGGCTCATGGCAGACTCTGTACGAGTGATGCTGGACAAA------------TGGGAAGAGCTCCTTGGCCAGGATTCC---CCTCTGGAGGTCTTTCAGCACGTCTCCTTGATGACCCTGGACACCATCATGAAGAGTGCC---------TTCAGCCATCAGGGCAGCATCCAGGTGGACAGGAATTCTCAGTCCTACATCCAGGCCATTAGTGACCTGAACAGCCTGGTTTTTTGCTGTATGAGGAATGCCTTTCATGAGAATGACACCATCTACAGCCTGACCTCTGCTGGCCGCTGGACACACCGCGCCTGCCAGCTGGCCCATCAGCACACAGACCAAGTGATCCAACTGAGGAAGGCTCAACTACAGAAGGAGGGGGAGCTGGAGAAGATCAAGAGGAAGAGGCACTTGGATTTTCTGGACATCCTCCTCTTGGCCAAAATGGAGAATGGGAGCATCTTGTCAGACAAGGACCTCCGTGCTGAGGTGGACACGTTCATGTTTGAGGGCCACGACACCACAGCCAGTGGGATCTCCTGGATCCTCTATGCTCTGGCCACACACCCCAAGCATCAGGAGAGGTGCCGGGAGGAGATCCATGGCCTCCTGGGTGATGGAGCCTCCATCACCTGGAACCACCTGGACCAGATGCCCTACACCACCATGTGCATTAAGGAGGCACTGAGGCTCTACCCACCGGTGCCAGGCATTGGAAGAGAGCTCAGCACTCCCGTCACCTTCCCTGATGGGCGCTCCTTGCCCAAAGGTATCATGGTCCTCCTCTCCATTTATGGCCTTCACCACAACCCAAAAGTGTGGCCCAACCTAGAGGTGTTTGACCCT------TCCCGTTTTGCACCGGGTTCTGCTCAACACAGCCACGCTTTCCTGCCCTTCTCAGGAGGATCA---AGGAACTGCATCGGGAAACAATTTGCCATGAACCAGCTGAAGGTGGCCAGGGCCCTGACCCTGCTCCGCTTTGAGCTGCTGCCTGATCCCACCAGGATCCCCATCCCCATGGCACGACTTGTGTTGAAATCCAAAAATGGAATCCACCTGCGTCTCAGGAGGCTCCCTAACCCTTGTGAAGACAAGGACCAGCTTTGA-----------------------------------------------------------------------------------------------------------------------------------------------------------------------------------------------------------------------------------------------------------------------------------------------------------------------------------------------------------------------------------------------------------------------------------------------------------------------------------------------------------------------------------------------------------------------------------------------------------------------
