# Supplementary material for: A Comparative Genomic and Phylogenetic Investigation of the Xenobiotic Metabolism Enzymes of Cytochrome P450 in Elephants Shows Loss in CYP2E and CYP4A
Source: Animals (Basel). 2023 Jun 9;13(12):1939. doi: 10.3390/ani13121939 (PMC10294912; doi:10.3390/ani13121939)
Supplement: Supplementary file 1 [file animals-13-01939-s001.zip › CYP2E/CYP2E_pseudo_aa.xlsx]

## Sheet: Sequence Data
Domain: Data
H. sapiens CYP2E1 NM 000773	-1	0	0	0	M	S	A	L	G	V	T	V	A	L	L	V	W	A	A	F	L	L	L	V	S	M	W	R	Q	V	H	S	S	W	N	L	P	P	G	P	F	P	L	P	I	I	G	N	L
T. manatus latirostris XM 012555150 LOC101343596	-1	0	0	0	M	V	A	L	G	I	T	I	T	L	L	V	*	V	A	T	L	L	L	I	S	I	W	K	Q	I	Y	S	S	W	K	L	P	P	G	P	F	P	L	P	I	I	G	D	I
T. manatus latirostris CYP2E1 XM 012555152 LOC101344375	-1	0	0	0	M	D	A	L	G	I	T	I	T	L	L	V	*	V	A	T	L	L	L	I	S	I	W	K	Q	I	Y	S	S	W	K	I	P	P	G	P	F	P	L	P	I	I	G	D	I
L.maximus exon1 ref|NW 003573808.1|:63094-63343	-1	0	0	0	M	A	A	L	G	I	A	I	A	L	L	V	W	V	A	T	I	L	F	I	S	I	W	K	Q	N	Y	S	S	W	N	L	P	P	G	P	F	P	L	P	I	V	G	N	L
E.maximus exon1 ref|NC 064834.1|:83335381-83335568	-1	0	0	0	-	A	A	L	G	I	A	I	A	L	L	V	W	V	A	T	I	L	F	I	S	I	W	K	Q	N	Y	S	S	W	N	L	P	P	G	T	F	P	L	P	I	V	G	N	L
E.maximus exon2 ref|NC 064834.1|:83333805-83333974	-1	0	0	0	-	-	-	-	-	-	-	-	-	-	-	-	-	-	-	-	-	-	-	-	-	-	-	-	-	-	-	-	-	-	-	-	-	-	-	-	-	-	-	-	-	-	-	-	-
L.africana exon2 l.a ref|NW 003573808.1|:61441-61686	-1	0	0	0	-	-	-	-	-	-	-	-	-	-	-	-	-	-	-	-	-	-	-	-	-	-	-	-	-	-	-	-	-	-	-	-	-	-	-	-	-	-	-	-	-	-	-	-	-
H. sapiens CYP2E1 NM 000773	-1	0	0	0	-	-	V	V	M	H	G	Y	K	A	V	K	E	A	L	L	D	Y	K	D	E	F	S	G	R	G	D	L	P	A	F	H	A	H	R	D	R	G	I	I	F	N	N	G	P
T. manatus latirostris XM 012555150 LOC101343596	-1	0	0	0	-	-	V	V	V	H	G	Y	K	A	V	R	E	V	L	L	Q	H	K	N	E	F	S	G	R	G	R	N	P	S	F	D	A	H	K	N	H	G	I	I	F	N	N	G	P
T. manatus latirostris CYP2E1 XM 012555152 LOC101344375	-1	0	0	0	-	-	V	V	V	H	G	Y	K	A	V	R	E	V	L	L	Q	H	K	N	E	F	S	G	R	G	R	N	P	S	F	D	A	H	K	N	H	G	I	I	F	N	N	G	P
E.maximus exon2 ref|NC 064834.1|:83333805-83333974	-1	0	0	0	G	V	I	V	L	H	G	Y	K	A	V	R	E	V	L	L	Q	H	K	-	-	F	S	G	R	G	D	F	P	V	F	H	A	H	*	D	G	G	E	S	R	L	W	P	N
L.africana exon2 l.a ref|NW 003573808.1|:61441-61686	-1	0	0	0	G	V	I	V	L	H	G	Y	K	A	V	R	E	V	L	L	Q	R	K	-	-	F	S	G	R	G	D	F	P	V	F	H	A	H	*	D	G	G	E	S	R	L	W	P	N
E.maximus exon3 ref|NC 064834.1|:83331238-83331462	-1	0	0	0	-	-	-	-	-	-	-	-	-	-	-	-	-	-	-	-	-	-	-	-	-	-	-	-	-	-	-	-	-	-	-	-	-	-	-	-	-	G	I	I	F	N	N	G	P
L.africana exon3 ref|NW 003573808.1|:58948-59102	-1	0	0	0	-	-	-	-	-	-	-	-	-	-	-	-	-	-	-	-	-	-	-	-	-	-	-	-	-	-	-	-	-	-	-	-	-	-	-	-	-	G	I	I	F	N	N	G	P
H. sapiens CYP2E1 NM 000773	-1	0	0	0	E	A	L	R	K	T	Q	G	Q	P	F	D	P	T	F	L	I	G	C	A	P	C	N	V	I	A	D	I	L	F	R	K	H	F	D	Y	N	D	E	K	F	L	R	L	M
T. manatus latirostris XM 012555150 LOC101343596	-1	0	0	0	E	E	L	R	K	T	Q	G	Q	P	F	D	P	T	F	I	I	S	A	A	N	C	N	V	I	S	D	I	I	F	R	K	H	F	D	Y	G	D	K	K	L	L	R	L	L
T. manatus latirostris CYP2E1 XM 012555152 LOC101344375	-1	0	0	0	E	E	L	R	K	T	Q	G	Q	P	F	D	P	T	F	I	I	S	A	A	N	C	N	V	I	S	D	I	I	F	R	K	H	F	D	Y	G	D	K	K	L	L	R	L	L
E.maximus exon4 ref|NC 064834.1|:83330418-83330674	-1	0	0	0	L	*	*	P	C	L	P	G	Q	P	F	D	S	T	F	L	M	G	A	E	P	C	N	V	I	A	N	I	L	F	C	K	H	F	D	Y	S	N	K	M	C	L	R	L	M
L.africana exon4 ref|NW 003573808.1|:58159-58325	-1	0	0	0	-	-	*	P	C	L	P	G	Q	P	F	D	S	T	F	L	M	G	A	E	P	C	N	V	I	A	N	I	L	F	C	K	H	F	D	Y	S	N	K	M	C	L	R	L	I
E.maximus exon2 ref|NC 064834.1|:83333805-83333974	-1	0	0	0	-	-	-	-	-	-	-	-	-	-	-	-	-	-	-	-	-	-	-	-	-	-	-	-	-	-	-	-	-	-	-	-	-	-	-	-	-	-	-	-	-	-	-	-	-
L.africana exon2 l.a ref|NW 003573808.1|:61441-61686	-1	0	0	0	-	-	-	-	-	-	-	-	-	-	-	-	-	-	-	-	-	-	-	-	-	-	-	-	-	-	-	-	-	-	-	-	-	-	-	-	-	-	-	-	-	-	-	-	-
L.maximus exon1 ref|NW 003573808.1|:63094-63343	-1	0	0	0	-	-	-	-	-	-	-	-	-	-	-	-	-	-	-	-	-	-	-	-	-	-	-	-	-	-	-	-	-	-	-	-	-	-	-	-	-	-	-	-	-	-	-	-	-
E.maximus exon1 ref|NC 064834.1|:83335381-83335568	-1	0	0	0	-	-	-	-	-	-	-	-	-	-	-	-	-	-	-	-	-	-	-	-	-	-	-	-	-	-	-	-	-	-	-	-	-	-	-	-	-	-	-	-	-	-	-	-	-
E.maximus exon3 ref|NC 064834.1|:83331238-83331462	-1	0	0	0	E	E	L	R	N	T	W	C	V	C	A	T	G	T	G	G	T	T	G	R	-	-	-	-	-	-	-	-	-	-	-	-	-	-	-	-	-	-	-	-	-	-	-	-	-
L.africana exon3 ref|NW 003573808.1|:58948-59102	-1	0	0	0	E	E	L	R	N	T	W	G	-	-	-	-	-	-	-	-	-	-	-	-	-	-	-	-	-	-	-	-	-	-	-	-	-	-	-	-	-	-	-	-	-	-	-	-	-
H. sapiens CYP2E1 NM 000773	-1	0	0	0	I	K	N	V	A	E	V	K	E	Y	V	S	E	R	V	K	E	H	H	Q	S	L	D	P	N	C	P	R	D	L	T	D	C	L	L	V	E	M	E	K	E	K	H	S	A
T. manatus latirostris XM 012555150 LOC101343596	-1	0	0	0	L	K	N	V	S	E	I	K	Q	Y	S	S	E	Q	V	M	E	H	Y	M	S	L	D	P	N	C	P	R	D	F	I	D	C	L	L	I	E	M	E	K	V	K	Q	S	A
T. manatus latirostris CYP2E1 XM 012555152 LOC101344375	-1	0	0	0	L	K	N	V	S	E	I	K	Q	Y	S	S	E	Q	V	M	E	H	Y	M	S	L	D	P	N	C	P	R	D	F	I	D	C	L	L	I	E	M	E	K	V	K	Q	S	A
E.maximus exon4 ref|NC 064834.1|:83330418-83330674	-1	0	0	0	E	S	G	K	-	-	-	-	-	-	-	-	-	-	-	-	-	-	-	-	-	-	-	-	-	-	-	-	-	-	-	-	-	-	-	-	-	-	-	-	-	-	-	-	-
L.africana exon4 ref|NW 003573808.1|:58159-58325	-1	0	0	0	-	-	-	-	-	-	-	-	-	-	-	-	-	-	-	-	-	-	-	-	-	-	-	-	-	-	-	-	-	-	-	-	-	-	-	-	-	-	-	-	-	-	-	-	-
E.maximus exon2 ref|NC 064834.1|:83333805-83333974	-1	0	0	0	-	-	-	-	-	-	-	-	-	-	-	-	-	-	-	-	-	-	-	-	-	-	-	-	-	-	-	-	-	-	-	-	-	-	-	-	-	-	-	-	-	-	-	-	-
L.africana exon2 l.a ref|NW 003573808.1|:61441-61686	-1	0	0	0	-	-	-	-	-	-	-	-	-	-	-	-	-	-	-	-	-	-	-	-	-	-	-	-	-	-	-	-	-	-	-	-	-	-	-	-	-	-	-	-	-	-	-	-	-
L.maximus exon1 ref|NW 003573808.1|:63094-63343	-1	0	0	0	-	-	-	-	-	-	-	-	-	-	-	-	-	-	-	-	-	-	-	-	-	-	-	-	-	-	-	-	-	-	-	-	-	-	-	-	-	-	-	-	-	-	-	-	-
E.maximus exon1 ref|NC 064834.1|:83335381-83335568	-1	0	0	0	-	-	-	-	-	-	-	-	-	-	-	-	-	-	-	-	-	-	-	-	-	-	-	-	-	-	-	-	-	-	-	-	-	-	-	-	-	-	-	-	-	-	-	-	-
E.maximus exon3 ref|NC 064834.1|:83331238-83331462	-1	0	0	0	-	-	-	-	-	-	-	-	-	-	-	-	-	-	-	-	-	-	-	-	-	-	-	-	-	-	-	-	-	-	-	-	-	-	-	-	-	-	-	-	-	-	-	-	-
L.africana exon3 ref|NW 003573808.1|:58948-59102	-1	0	0	0	-	-	-	-	-	-	-	-	-	-	-	-	-	-	-	-	-	-	-	-	-	-	-	-	-	-	-	-	-	-	-	-	-	-	-	-	-	-	-	-	-	-	-	-	-
H. sapiens CYP2E1 NM 000773	-1	0	0	0	M	K	Y	P	E	I	E	E	K	L	H	E	E	I	D	R	V	I	G	P	S	R	I	P	A	I	K	D	R	Q	E	M	P	Y	M	D	A	V	V	H	E	I	Q	R	F
T. manatus latirostris XM 012555150 LOC101343596	-1	0	0	0	M	K	Y	P	E	I	E	K	K	L	H	E	E	I	D	R	V	I	G	P	S	R	M	P	A	I	K	D	R	L	E	M	P	Y	M	D	A	V	V	H	E	I	Q	R	F
T. manatus latirostris CYP2E1 XM 012555152 LOC101344375	-1	0	0	0	M	K	Y	P	E	I	E	K	K	L	H	E	E	I	D	R	V	I	G	P	S	R	M	P	A	I	K	D	R	L	E	M	P	Y	M	D	A	V	V	H	E	I	Q	R	F
E.maximus exon4 ref|NC 064834.1|:83330418-83330674	-1	0	0	0	-	-	-	-	-	-	-	-	-	-	-	-	-	-	-	-	-	-	-	-	-	-	-	-	-	-	-	-	-	-	-	-	-	-	-	-	-	-	-	-	-	-	-	-	-
L.africana exon4 ref|NW 003573808.1|:58159-58325	-1	0	0	0	-	-	-	-	-	-	-	-	-	-	-	-	-	-	-	-	-	-	-	-	-	-	-	-	-	-	-	-	-	-	-	-	-	-	-	-	-	-	-	-	-	-	-	-	-
E.maximus exon2 ref|NC 064834.1|:83333805-83333974	-1	0	0	0	-	-	-	-	-	-	-	-	-	-	-	-	-	-	-	-	-	-	-	-	-	-	-	-	-	-	-	-	-	-	-	-	-	-	-	-	-	-	-	-	-	-	-	-	-
L.africana exon2 l.a ref|NW 003573808.1|:61441-61686	-1	0	0	0	-	-	-	-	-	-	-	-	-	-	-	-	-	-	-	-	-	-	-	-	-	-	-	-	-	-	-	-	-	-	-	-	-	-	-	-	-	-	-	-	-	-	-	-	-
L.maximus exon1 ref|NW 003573808.1|:63094-63343	-1	0	0	0	-	-	-	-	-	-	-	-	-	-	-	-	-	-	-	-	-	-	-	-	-	-	-	-	-	-	-	-	-	-	-	-	-	-	-	-	-	-	-	-	-	-	-	-	-
E.maximus exon1 ref|NC 064834.1|:83335381-83335568	-1	0	0	0	-	-	-	-	-	-	-	-	-	-	-	-	-	-	-	-	-	-	-	-	-	-	-	-	-	-	-	-	-	-	-	-	-	-	-	-	-	-	-	-	-	-	-	-	-
E.maximus exon3 ref|NC 064834.1|:83331238-83331462	-1	0	0	0	-	-	-	-	-	-	-	-	-	-	-	-	-	-	-	-	-	-	-	-	-	-	-	-	-	-	-	-	-	-	-	-	-	-	-	-	-	-	-	-	-	-	-	-	-
L.africana exon3 ref|NW 003573808.1|:58948-59102	-1	0	0	0	-	-	-	-	-	-	-	-	-	-	-	-	-	-	-	-	-	-	-	-	-	-	-	-	-	-	-	-	-	-	-	-	-	-	-	-	-	-	-	-	-	-	-	-	-
H. sapiens CYP2E1 NM 000773	-1	0	0	0	V	L	Y	D	N	Q	E	F	P	D	P	E	K	F	K	P	E	H	F	L	N	E	N	G	K	F	K	Y	S	D	Y	F	K	P	F	S	T	G	K	R	V	C	A	G	E
T. manatus latirostris XM 012555150 LOC101343596	-1	0	0	0	L	L	Y	D	D	Q	E	F	P	D	P	E	K	F	K	P	E	H	F	L	N	E	N	G	K	F	K	Y	S	D	Y	F	K	A	F	S	A	G	K	R	V	C	V	G	E
T. manatus latirostris CYP2E1 XM 012555152 LOC101344375	-1	0	0	0	L	L	Y	D	D	Q	E	F	P	D	P	E	K	F	K	P	E	H	F	L	N	E	N	G	K	F	K	Y	S	D	Y	F	K	A	F	S	A	G	K	R	V	C	V	G	E
E.maximus exon4 ref|NC 064834.1|:83330418-83330674	-1	0	0	0	-	-	-	-	-	-	-	-	-	-	-	-	-	-	-	-	-	-	-	-	-	-	-	-	-	-	-	-	-	-	-	-	-	-	-	-	-	-	-	-	-	-	-	-	-
L.africana exon4 ref|NW 003573808.1|:58159-58325	-1	0	0	0	-	-	-	-	-	-	-	-	-	-	-	-	-	-	-	-	-	-	-	-	-	-	-	-	-	-	-	-	-	-	-	-	-	-	-	-	-	-	-	-	-	-	-	-	-
E.maximus exon2 ref|NC 064834.1|:83333805-83333974	-1	0	0	0	-	-	-	-	-	-	-	-	-	-	-	-	-	-	-	-	-	-	-	-	-	-	-	-	-	-	-	-	-	-	-	-	-	-	-	-	-	-	-	-	-	-	-	-	-
L.africana exon2 l.a ref|NW 003573808.1|:61441-61686	-1	0	0	0	-	-	-	-	-	-	-	-	-	-	-	-	-	-	-	-	-	-	-	-	-	-	-	-	-	-	-	-	-	-	-	-	-	-	-	-	-	-	-	-	-	-	-	-	-
L.maximus exon1 ref|NW 003573808.1|:63094-63343	-1	0	0	0	-	-	-	-	-	-	-	-	-	-	-	-	-	-	-	-	-	-	-	-	-	-	-	-	-	-	-	-	-	-	-	-	-	-	-	-	-	-	-	-	-	-	-	-	-
E.maximus exon1 ref|NC 064834.1|:83335381-83335568	-1	0	0	0	-	-	-	-	-	-	-	-	-	-	-	-	-	-	-	-	-	-	-	-	-	-	-	-	-	-	-	-	-	-	-	-	-	-	-	-	-	-	-	-	-	-	-	-	-
E.maximus exon3 ref|NC 064834.1|:83331238-83331462	-1	0	0	0	-	-	-	-	-	-	-	-	-	-	-	-	-	-	-	-	-	-	-	-	-	-	-	-	-	-	-	-	-	-	-	-	-	-	-	-	-	-	-	-	-	-	-	-	-
L.africana exon3 ref|NW 003573808.1|:58948-59102	-1	0	0	0	-	-	-	-	-	-	-	-	-	-	-	-	-	-	-	-	-	-	-	-	-	-	-	-	-	-	-	-	-	-	-	-	-	-	-	-	-	-	-	-	-	-	-	-	-
H. sapiens CYP2E1 NM 000773	-1	0	0	0	I	G	F	G	C	I	P	P	R	Y	K	L	C	V	I	P	R	S	*
T. manatus latirostris XM 012555150 LOC101343596	-1	0	0	0	T	G	F	G	S	I	P	P	H	Y	K	L	C	L	I	P	H	S	*
T. manatus latirostris CYP2E1 XM 012555152 LOC101344375	-1	0	0	0	I	G	F	G	S	I	P	P	H	Y	K	L	C	L	I	P	H	S	*
E.maximus exon4 ref|NC 064834.1|:83330418-83330674	-1	0	0	0	-	-	-	-	-	-	-	-	-	-	-	-	-	-	-	-	-	-	-
L.africana exon4 ref|NW 003573808.1|:58159-58325	-1	0	0	0	-	-	-	-	-	-	-	-	-	-	-	-	-	-	-	-	-	-	-
E.maximus exon2 ref|NC 064834.1|:83333805-83333974	-1	0	0	0	-	-	-	-	-	-	-	-	-	-	-	-	-	-	-	-	-	-	-
L.africana exon2 l.a ref|NW 003573808.1|:61441-61686	-1	0	0	0	-	-	-	-	-	-	-	-	-	-	-	-	-	-	-	-	-	-	-
L.maximus exon1 ref|NW 003573808.1|:63094-63343	-1	0	0	0	-	-	-	-	-	-	-	-	-	-	-	-	-	-	-	-	-	-	-
E.maximus exon1 ref|NC 064834.1|:83335381-83335568	-1	0	0	0	-	-	-	-	-	-	-	-	-	-	-	-	-	-	-	-	-	-	-
E.maximus exon3 ref|NC 064834.1|:83331238-83331462	-1	0	0	0	-	-	-	-	-	-	-	-	-	-	-	-	-	-	-	-	-	-	-
L.africana exon3 ref|NW 003573808.1|:58948-59102	-1	0	0	0	-	-	-	-	-	-	-	-	-	-	-	-	-	-	-	-	-	-	-
[truncated: 35 more columns]

## Sheet: Info
Title	fasta file
Format
DataType	Protein
11
Number Sites	499
Identical	.
Missing	?
Indel	-
