# Supplementary material for: A Comparative Genomic and Phylogenetic Investigation of the Xenobiotic Metabolism Enzymes of Cytochrome P450 in Elephants Shows Loss in CYP2E and CYP4A
Source: Animals (Basel). 2023 Jun 9;13(12):1939. doi: 10.3390/ani13121939 (PMC10294912; doi:10.3390/ani13121939)
Supplement: Supplementary file 1 [file animals-13-01939-s001.zip › CYP2E/CYP2E_pseudo_nc.xlsx]

## Sheet: Sequence Data
Domain: Data Coding Codon Start: 1
H. sapiens CYP2E1 NM 000773	-1	0	0	0	A	T	G	T	C	T	G	C	C	C	T	C	G	G	A	G	T	C	A	C	C	G	T	G	G	C	C	C	T	G	C	T	G	G	T	G	T	G	G	G	C	G	G	C	C
T. manatus latirostris XM 012555150 LOC101343596	-1	0	0	0	A	T	G	G	T	T	G	C	C	C	T	G	G	G	T	A	T	C	A	C	C	A	T	T	A	C	C	C	T	G	C	T	G	G	T	G	T	A	G	G	T	G	G	C	C
T. manatus latirostris CYP2E1 XM 012555152 LOC101344375	-1	0	0	0	A	T	G	G	A	T	G	C	C	C	T	G	G	G	T	A	T	C	A	C	C	A	T	T	A	C	C	C	T	G	C	T	G	G	T	G	T	A	G	G	T	G	G	C	C
E.m exon4 ref|NC 064834.1|:83330418-83330674 Elephas maximus indicus isolate mEleMax1 chromosome 16 mEleMax1 primary haplotype whole genome shotgun sequence	-1	0	0	0	-	-	-	-	-	-	-	-	-	-	-	-	-	-	-	-	-	-	-	-	-	-	-	-	-	-	-	-	-	-	-	-	-	-	-	-	-	-	-	-	-	-	-	-	-
L.a exon4 ref|NW 003573808.1|:58159-58325 Loxodonta africana isolate ISIS603380 unplaced genomic scaffold Loxafr3.0 scaffold 388 whole genome shotgun sequence	-1	0	0	0	-	-	-	-	-	-	-	-	-	-	-	-	-	-	-	-	-	-	-	-	-	-	-	-	-	-	-	-	-	-	-	-	-	-	-	-	-	-	-	-	-	-	-	-	-
E.m exon2 ref|NC 064834.1|:83333805-83333974 Elephas maximus indicus isolate mEleMax1 chromosome 16 mEleMax1 primary haplotype whole genome shotgun sequence	-1	0	0	0	-	-	-	-	-	-	-	-	-	-	-	-	-	-	-	-	-	-	-	-	-	-	-	-	-	-	-	-	-	-	-	-	-	-	-	-	-	-	-	-	-	-	-	-	-
L.a exon2 l.a ref|NW 003573808.1|:61441-61686 Loxodonta africana isolate ISIS603380 unplaced genomic scaffold Loxafr3.0 scaffold 388 whole genome shotgun sequence	-1	0	0	0	-	-	-	-	-	-	-	-	-	-	-	-	-	-	-	-	-	-	-	-	-	-	-	-	-	-	-	-	-	-	-	-	-	-	-	-	-	-	-	-	-	-	-	-	-
L.m exon1 ref|NW 003573808.1|:63094-63343 Loxodonta africana isolate ISIS603380 unplaced genomic scaffold Loxafr3.0 scaffold 388 whole genome shotgun sequence	-1	0	0	0	A	T	G	G	C	T	G	C	C	C	T	G	G	G	T	A	T	C	G	C	T	A	T	T	G	C	C	C	T	G	C	T	G	G	T	G	T	G	G	G	T	G	G	C	C
E.m exon1 ref|NC 064834.1|:83335381-83335568 Elephas maximus indicus isolate mEleMax1 chromosome 16 mEleMax1 primary haplotype whole genome shotgun sequence	-1	0	0	0	-	T	G	G	C	T	G	C	C	C	T	G	G	G	T	A	T	C	G	C	T	A	T	T	G	C	C	C	T	G	C	T	G	G	T	G	T	G	G	G	T	G	G	C	C
E.m exon3 ref|NC 064834.1|:83331238-83331462 Elephas maximus indicus isolate mEleMax1 chromosome 16 mEleMax1 primary haplotype whole genome shotgun sequence	-1	0	0	0	-	-	-	-	-	-	-	-	-	-	-	-	-	-	-	-	-	-	-	-	-	-	-	-	-	-	-	-	-	-	-	-	-	-	-	-	-	-	-	-	-	-	-	-	-
L.a exon3 ref|NW 003573808.1|:58948-59102 Loxodonta africana isolate ISIS603380 unplaced genomic scaffold Loxafr3.0 scaffold 388 whole genome shotgun sequence	-1	0	0	0	-	-	-	-	-	-	-	-	-	-	-	-	-	-	-	-	-	-	-	-	-	-	-	-	-	-	-	-	-	-	-	-	-	-	-	-	-	-	-	-	-	-	-	-	-
H. sapiens CYP2E1 NM 000773	-1	0	0	0	C	A	C	A	G	C	A	G	C	T	G	G	A	A	T	C	T	G	C	C	C	C	C	A	G	G	C	C	C	T	T	T	C	C	C	G	C	T	T	C	C	C	A	T	C
T. manatus latirostris XM 012555150 LOC101343596	-1	0	0	0	T	A	C	A	G	C	A	G	C	T	G	G	A	A	G	C	T	A	C	C	C	C	C	T	G	G	C	C	C	T	T	T	C	C	C	A	C	T	T	C	C	A	A	T	C
T. manatus latirostris CYP2E1 XM 012555152 LOC101344375	-1	0	0	0	T	A	C	A	G	C	A	G	C	T	G	G	A	A	G	A	T	A	C	C	C	C	C	T	G	G	C	C	C	T	T	T	C	C	C	A	C	T	T	C	C	A	A	T	C
E.m exon4 ref|NC 064834.1|:83330418-83330674 Elephas maximus indicus isolate mEleMax1 chromosome 16 mEleMax1 primary haplotype whole genome shotgun sequence	-1	0	0	0	-	-	-	-	-	-	-	-	-	-	-	-	-	-	-	-	-	-	-	-	-	-	-	-	-	-	-	-	-	-	-	-	-	-	-	-	-	-	-	-	-	-	-	-	-
L.a exon4 ref|NW 003573808.1|:58159-58325 Loxodonta africana isolate ISIS603380 unplaced genomic scaffold Loxafr3.0 scaffold 388 whole genome shotgun sequence	-1	0	0	0	-	-	-	-	-	-	-	-	-	-	-	-	-	-	-	-	-	-	-	-	-	-	-	-	-	-	-	-	-	-	-	-	-	-	-	-	-	-	-	-	-	-	-	-	-
E.m exon2 ref|NC 064834.1|:83333805-83333974 Elephas maximus indicus isolate mEleMax1 chromosome 16 mEleMax1 primary haplotype whole genome shotgun sequence	-1	0	0	0	-	-	-	-	-	-	-	-	-	-	-	-	-	-	-	-	-	-	-	-	-	-	-	-	-	-	-	-	-	-	-	-	-	-	-	-	-	-	-	-	-	-	-	-	-
L.a exon2 l.a ref|NW 003573808.1|:61441-61686 Loxodonta africana isolate ISIS603380 unplaced genomic scaffold Loxafr3.0 scaffold 388 whole genome shotgun sequence	-1	0	0	0	-	-	-	-	-	-	-	-	-	-	-	-	-	-	-	-	-	-	-	-	-	-	-	-	-	-	-	-	-	-	-	-	-	-	-	-	-	-	-	-	-	-	-	-	-
L.m exon1 ref|NW 003573808.1|:63094-63343 Loxodonta africana isolate ISIS603380 unplaced genomic scaffold Loxafr3.0 scaffold 388 whole genome shotgun sequence	-1	0	0	0	T	A	C	A	G	C	A	G	C	T	G	G	A	A	T	C	T	G	C	C	C	C	C	T	G	G	C	C	C	T	T	T	C	C	C	A	C	T	T	C	C	C	A	T	C
E.m exon1 ref|NC 064834.1|:83335381-83335568 Elephas maximus indicus isolate mEleMax1 chromosome 16 mEleMax1 primary haplotype whole genome shotgun sequence	-1	0	0	0	T	A	C	A	G	C	A	G	C	T	G	G	A	A	T	C	T	G	C	C	C	C	C	T	G	G	C	A	C	T	T	T	C	C	C	A	C	T	T	C	C	C	A	T	C
E.m exon3 ref|NC 064834.1|:83331238-83331462 Elephas maximus indicus isolate mEleMax1 chromosome 16 mEleMax1 primary haplotype whole genome shotgun sequence	-1	0	0	0	-	-	-	-	-	-	-	-	-	-	-	-	-	-	-	-	-	-	-	-	-	-	-	-	-	-	-	-	-	-	-	-	-	-	-	-	-	-	-	-	-	-	-	-	-
L.a exon3 ref|NW 003573808.1|:58948-59102 Loxodonta africana isolate ISIS603380 unplaced genomic scaffold Loxafr3.0 scaffold 388 whole genome shotgun sequence	-1	0	0	0	-	-	-	-	-	-	-	-	-	-	-	-	-	-	-	-	-	-	-	-	-	-	-	-	-	-	-	-	-	-	-	-	-	-	-	-	-	-	-	-	-	-	-	-	-
H. sapiens CYP2E1 NM 000773	-1	0	0	0	A	T	T	C	C	C	A	A	G	T	C	C	T	T	C	A	C	C	C	G	G	T	T	G	G	C	C	C	A	G	C	G	C	T	T	C	G	G	G	C	C	G	G	T	G
T. manatus latirostris XM 012555150 LOC101343596	-1	0	0	0	A	T	T	C	C	T	A	A	A	T	C	C	T	T	C	A	C	C	A	G	G	C	T	C	G	C	A	C	A	G	C	G	G	T	A	C	G	G	G	C	C	G	G	T	G
T. manatus latirostris CYP2E1 XM 012555152 LOC101344375	-1	0	0	0	A	T	T	C	C	T	A	A	A	T	C	C	T	A	C	A	C	C	A	G	G	C	T	C	G	C	A	C	A	G	C	G	G	T	A	C	G	G	G	C	C	G	G	T	G
E.m exon4 ref|NC 064834.1|:83330418-83330674 Elephas maximus indicus isolate mEleMax1 chromosome 16 mEleMax1 primary haplotype whole genome shotgun sequence	-1	0	0	0	-	-	-	-	-	-	-	-	-	-	-	-	-	-	-	-	-	-	-	-	-	-	-	-	-	-	-	-	-	-	-	-	-	-	-	-	-	-	-	-	-	-	-	-	-
L.a exon4 ref|NW 003573808.1|:58159-58325 Loxodonta africana isolate ISIS603380 unplaced genomic scaffold Loxafr3.0 scaffold 388 whole genome shotgun sequence	-1	0	0	0	-	-	-	-	-	-	-	-	-	-	-	-	-	-	-	-	-	-	-	-	-	-	-	-	-	-	-	-	-	-	-	-	-	-	-	-	-	-	-	-	-	-	-	-	-
E.m exon2 ref|NC 064834.1|:83333805-83333974 Elephas maximus indicus isolate mEleMax1 chromosome 16 mEleMax1 primary haplotype whole genome shotgun sequence	-1	0	0	0	-	-	-	-	-	-	-	-	-	-	-	-	-	-	-	-	-	-	-	-	-	-	-	-	-	-	-	-	-	-	-	-	-	-	-	-	-	-	-	-	-	-	-	-	-
L.a exon2 l.a ref|NW 003573808.1|:61441-61686 Loxodonta africana isolate ISIS603380 unplaced genomic scaffold Loxafr3.0 scaffold 388 whole genome shotgun sequence	-1	0	0	0	-	-	-	-	-	-	-	-	-	-	-	-	-	-	-	-	-	-	-	-	-	-	-	-	-	-	-	-	G	A	G	C	G	G	T	A	C	A	G	C	C	G	T	T	G
L.m exon1 ref|NW 003573808.1|:63094-63343 Loxodonta africana isolate ISIS603380 unplaced genomic scaffold Loxafr3.0 scaffold 388 whole genome shotgun sequence	-1	0	0	0	C	T	T	C	C	T	G	A	A	T	C	T	T	T	C	A	T	C	A	G	G	G	T	A	A	G	A	G	A	A	G	T	G	T	T	G	T	T	C	A	C	T	G	G	G
E.m exon1 ref|NC 064834.1|:83335381-83335568 Elephas maximus indicus isolate mEleMax1 chromosome 16 mEleMax1 primary haplotype whole genome shotgun sequence	-1	0	0	0	C	T	T	C	C	T	G	A	A	T	C	T	T	T	C	A	T	C	A	G	G	G	T	A	A	G	A	G	A	A	G	T	G	T	T	G	T	T	C	A	C	T	G	G	G
E.m exon3 ref|NC 064834.1|:83331238-83331462 Elephas maximus indicus isolate mEleMax1 chromosome 16 mEleMax1 primary haplotype whole genome shotgun sequence	-1	0	0	0	-	-	-	-	-	-	-	-	-	-	-	-	-	-	-	-	-	-	-	-	-	-	-	-	-	-	-	-	-	-	-	-	-	-	-	-	-	-	-	-	-	-	-	-	-
L.a exon3 ref|NW 003573808.1|:58948-59102 Loxodonta africana isolate ISIS603380 unplaced genomic scaffold Loxafr3.0 scaffold 388 whole genome shotgun sequence	-1	0	0	0	-	-	-	-	-	-	-	-	-	-	-	-	-	-	-	-	-	-	-	-	-	-	-	-	-	-	-	-	-	-	-	-	-	-	-	-	-	-	-	-	-	-	-	-	-
H. sapiens CYP2E1 NM 000773	-1	0	0	0	-	-	-	-	-	-	-	-	-	-	-	-	G	T	G	G	T	G	A	T	G	C	A	C	G	G	C	T	A	C	A	A	G	G	C	G	G	T	G	A	A	G	G	A	A
T. manatus latirostris XM 012555150 LOC101343596	-1	0	0	0	-	-	-	-	-	-	-	-	-	-	-	-	G	T	G	G	T	C	G	T	G	C	A	C	G	G	C	T	A	C	A	A	G	G	C	C	G	T	G	A	G	A	G	A	G
T. manatus latirostris CYP2E1 XM 012555152 LOC101344375	-1	0	0	0	-	-	-	-	-	-	-	-	-	-	-	-	G	T	G	G	T	C	G	T	G	C	A	C	G	G	C	T	A	C	A	A	G	G	C	C	G	T	G	A	G	A	G	A	G
E.m exon4 ref|NC 064834.1|:83330418-83330674 Elephas maximus indicus isolate mEleMax1 chromosome 16 mEleMax1 primary haplotype whole genome shotgun sequence	-1	0	0	0	-	-	-	-	-	-	-	-	-	-	-	-	-	-	-	-	-	-	-	-	-	-	-	-	-	-	-	-	-	-	-	-	-	-	-	-	-	-	-	-	-	-	-	-	-
L.a exon4 ref|NW 003573808.1|:58159-58325 Loxodonta africana isolate ISIS603380 unplaced genomic scaffold Loxafr3.0 scaffold 388 whole genome shotgun sequence	-1	0	0	0	-	-	-	-	-	-	-	-	-	-	-	-	-	-	-	-	-	-	-	-	-	-	-	-	-	-	-	-	-	-	-	-	-	-	-	-	-	-	-	-	-	-	-	-	-
E.m exon2 ref|NC 064834.1|:83333805-83333974 Elephas maximus indicus isolate mEleMax1 chromosome 16 mEleMax1 primary haplotype whole genome shotgun sequence	-1	0	0	0	G	C	A	A	C	C	G	G	C	G	T	T	A	T	A	G	T	C	T	T	G	C	A	C	G	G	C	T	A	C	A	A	G	G	C	T	G	T	G	A	G	A	G	A	G
L.a exon2 l.a ref|NW 003573808.1|:61441-61686 Loxodonta africana isolate ISIS603380 unplaced genomic scaffold Loxafr3.0 scaffold 388 whole genome shotgun sequence	-1	0	0	0	G	C	A	A	C	C	G	G	C	G	T	T	A	T	A	G	T	C	T	T	G	C	A	C	G	G	C	T	A	C	A	A	G	G	C	T	G	T	G	A	G	A	G	A	G
L.m exon1 ref|NW 003573808.1|:63094-63343 Loxodonta africana isolate ISIS603380 unplaced genomic scaffold Loxafr3.0 scaffold 388 whole genome shotgun sequence	-1	0	0	0	-	-	-	-	-	-	-	-	-	-	-	-	-	-	-	-	-	-	-	-	-	-	-	-	-	-	-	-	-	-	-	-	-	-	-	-	-	-	-	-	-	-	-	-	-
E.m exon1 ref|NC 064834.1|:83335381-83335568 Elephas maximus indicus isolate mEleMax1 chromosome 16 mEleMax1 primary haplotype whole genome shotgun sequence	-1	0	0	0	-	-	-	-	-	-	-	-	-	-	-	-	-	-	-	-	-	-	-	-	-	-	-	-	-	-	-	-	-	-	-	-	-	-	-	-	-	-	-	-	-	-	-	-	-
E.m exon3 ref|NC 064834.1|:83331238-83331462 Elephas maximus indicus isolate mEleMax1 chromosome 16 mEleMax1 primary haplotype whole genome shotgun sequence	-1	0	0	0	-	-	-	-	-	-	-	-	-	-	-	-	-	-	-	-	-	-	-	-	-	-	-	-	-	-	-	-	-	-	-	-	-	-	-	-	-	-	-	-	-	-	-	-	-
L.a exon3 ref|NW 003573808.1|:58948-59102 Loxodonta africana isolate ISIS603380 unplaced genomic scaffold Loxafr3.0 scaffold 388 whole genome shotgun sequence	-1	0	0	0	-	-	-	-	-	-	-	-	-	-	-	-	-	-	-	-	-	-	-	-	-	-	-	-	-	-	-	-	-	-	-	-	-	-	-	-	-	-	-	-	-	-	-	-	-
H. sapiens CYP2E1 NM 000773	-1	0	0	0	A	G	A	G	G	C	G	A	C	C	T	C	C	C	C	G	C	G	T	T	C	C	A	T	G	C	G	C	A	C	A	G	G	G	A	C	A	G	G	G	G	A	A	T	C
T. manatus latirostris XM 012555150 LOC101343596	-1	0	0	0	C	G	A	G	G	A	C	G	T	A	A	T	C	C	T	T	C	C	T	T	C	G	A	C	G	C	C	C	A	C	A	A	G	A	A	C	C	A	T	G	G	A	A	T	C
T. manatus latirostris CYP2E1 XM 012555152 LOC101344375	-1	0	0	0	C	G	A	G	G	A	C	G	T	A	A	T	C	C	T	T	C	C	T	T	C	G	A	C	G	C	C	C	A	C	A	A	G	A	A	C	C	A	T	G	G	A	A	T	C
E.m exon4 ref|NC 064834.1|:83330418-83330674 Elephas maximus indicus isolate mEleMax1 chromosome 16 mEleMax1 primary haplotype whole genome shotgun sequence	-1	0	0	0	-	-	-	-	-	-	-	-	-	-	-	-	-	-	-	-	-	-	-	-	-	-	-	-	-	-	-	-	-	-	-	-	-	-	-	-	-	-	-	-	-	-	-	-	-
L.a exon4 ref|NW 003573808.1|:58159-58325 Loxodonta africana isolate ISIS603380 unplaced genomic scaffold Loxafr3.0 scaffold 388 whole genome shotgun sequence	-1	0	0	0	-	-	-	-	-	-	-	-	-	-	-	-	-	-	-	-	-	-	-	-	-	-	-	-	-	-	-	-	-	-	-	-	-	-	-	-	-	-	-	-	-	-	-	-	-
E.m exon2 ref|NC 064834.1|:83333805-83333974 Elephas maximus indicus isolate mEleMax1 chromosome 16 mEleMax1 primary haplotype whole genome shotgun sequence	-1	0	0	0	C	G	A	G	G	A	G	A	C	T	T	C	C	C	T	G	T	G	T	T	C	C	A	C	G	C	C	C	A	C	T	A	G	G	A	C	G	G	T	G	G	T	G	A	G
L.a exon2 l.a ref|NW 003573808.1|:61441-61686 Loxodonta africana isolate ISIS603380 unplaced genomic scaffold Loxafr3.0 scaffold 388 whole genome shotgun sequence	-1	0	0	0	C	G	A	G	G	A	G	A	C	T	T	C	C	C	T	G	T	G	T	T	C	C	A	C	G	C	C	C	A	C	T	A	G	G	A	C	G	G	T	G	G	T	G	A	G
L.m exon1 ref|NW 003573808.1|:63094-63343 Loxodonta africana isolate ISIS603380 unplaced genomic scaffold Loxafr3.0 scaffold 388 whole genome shotgun sequence	-1	0	0	0	-	-	-	-	-	-	-	-	-	-	-	-	-	-	-	-	-	-	-	-	-	-	-	-	-	-	-	-	-	-	-	-	-	-	-	-	-	-	-	-	-	-	-	-	-
E.m exon1 ref|NC 064834.1|:83335381-83335568 Elephas maximus indicus isolate mEleMax1 chromosome 16 mEleMax1 primary haplotype whole genome shotgun sequence	-1	0	0	0	-	-	-	-	-	-	-	-	-	-	-	-	-	-	-	-	-	-	-	-	-	-	-	-	-	-	-	-	-	-	-	-	-	-	-	-	-	-	-	-	-	-	-	-	-
E.m exon3 ref|NC 064834.1|:83331238-83331462 Elephas maximus indicus isolate mEleMax1 chromosome 16 mEleMax1 primary haplotype whole genome shotgun sequence	-1	0	0	0	-	-	-	-	-	-	-	-	-	-	-	-	-	-	-	-	-	-	-	-	-	-	-	-	-	-	-	-	-	-	-	-	-	-	-	-	-	-	-	G	G	A	A	T	C
L.a exon3 ref|NW 003573808.1|:58948-59102 Loxodonta africana isolate ISIS603380 unplaced genomic scaffold Loxafr3.0 scaffold 388 whole genome shotgun sequence	-1	0	0	0	-	-	-	-	-	-	-	-	-	-	-	-	-	-	-	-	-	-	-	-	-	-	-	-	-	-	-	-	-	-	-	-	-	-	-	-	-	-	A	G	G	A	A	T	C
H. sapiens CYP2E1 NM 000773	-1	0	0	0	C	G	G	C	G	G	T	T	T	T	C	C	C	T	G	A	C	C	A	C	C	C	T	C	C	G	G	A	A	C	T	A	T	G	G	G	A	T	G	G	G	G	A	A	A
T. manatus latirostris XM 012555150 LOC101343596	-1	0	0	0	C	G	G	C	G	T	T	T	T	T	C	C	C	T	C	A	C	C	A	T	C	C	T	G	C	G	G	A	A	C	T	A	C	G	G	G	A	T	G	G	G	G	A	A	G
T. manatus latirostris CYP2E1 XM 012555152 LOC101344375	-1	0	0	0	C	G	G	C	G	T	T	T	T	T	C	C	C	T	C	A	C	C	A	T	C	C	T	G	C	G	G	A	A	C	T	A	C	G	G	G	A	T	G	G	G	G	A	A	G
E.m exon4 ref|NC 064834.1|:83330418-83330674 Elephas maximus indicus isolate mEleMax1 chromosome 16 mEleMax1 primary haplotype whole genome shotgun sequence	-1	0	0	0	-	-	-	-	-	-	-	-	-	-	-	-	-	-	-	-	-	-	-	-	-	-	-	-	-	-	-	-	-	-	-	-	-	-	-	-	-	-	-	-	-	-	-	-	-
L.a exon4 ref|NW 003573808.1|:58159-58325 Loxodonta africana isolate ISIS603380 unplaced genomic scaffold Loxafr3.0 scaffold 388 whole genome shotgun sequence	-1	0	0	0	-	-	-	-	-	-	-	-	-	-	-	-	-	-	-	-	-	-	-	-	-	-	-	-	-	-	-	-	-	-	-	-	-	-	-	-	-	-	-	-	-	-	-	-	-
E.m exon2 ref|NC 064834.1|:83333805-83333974 Elephas maximus indicus isolate mEleMax1 chromosome 16 mEleMax1 primary haplotype whole genome shotgun sequence	-1	0	0	0	T	G	G	A	A	G	C	A	C	A	C	C	G	T	C	A	G	G	G	A	C	C	C	C	C	G	A	C	A	T	G	C	T	G	G	-	-	-	-	-	-	-	-	-	-
L.a exon2 l.a ref|NW 003573808.1|:61441-61686 Loxodonta africana isolate ISIS603380 unplaced genomic scaffold Loxafr3.0 scaffold 388 whole genome shotgun sequence	-1	0	0	0	T	G	G	A	A	G	C	A	C	A	C	C	G	T	C	A	G	G	G	A	C	C	C	C	C	G	A	C	A	T	G	C	T	G	A	C	A	A	T	A	A	T	A	C	-
L.m exon1 ref|NW 003573808.1|:63094-63343 Loxodonta africana isolate ISIS603380 unplaced genomic scaffold Loxafr3.0 scaffold 388 whole genome shotgun sequence	-1	0	0	0	-	-	-	-	-	-	-	-	-	-	-	-	-	-	-	-	-	-	-	-	-	-	-	-	-	-	-	-	-	-	-	-	-	-	-	-	-	-	-	-	-	-	-	-	-
E.m exon1 ref|NC 064834.1|:83335381-83335568 Elephas maximus indicus isolate mEleMax1 chromosome 16 mEleMax1 primary haplotype whole genome shotgun sequence	-1	0	0	0	-	-	-	-	-	-	-	-	-	-	-	-	-	-	-	-	-	-	-	-	-	-	-	-	-	-	-	-	-	-	-	-	-	-	-	-	-	-	-	-	-	-	-	-	-
E.m exon3 ref|NC 064834.1|:83331238-83331462 Elephas maximus indicus isolate mEleMax1 chromosome 16 mEleMax1 primary haplotype whole genome shotgun sequence	-1	0	0	0	A	G	G	T	G	T	T	T	T	T	C	C	C	T	G	A	C	C	A	C	C	C	T	G	C	A	G	G	A	C	T	A	A	G	G	A	A	T	G	G	G	G	A	A	G
L.a exon3 ref|NW 003573808.1|:58948-59102 Loxodonta africana isolate ISIS603380 unplaced genomic scaffold Loxafr3.0 scaffold 388 whole genome shotgun sequence	-1	0	0	0	T	G	G	T	G	T	T	T	T	T	C	C	C	T	G	A	C	C	A	C	C	C	G	G	C	A	G	G	A	C	T	A	A	G	G	A	A	T	G	G	G	G	A	A	G
H. sapiens CYP2E1 NM 000773	-1	0	0	0	C	A	C	T	T	C	C	T	G	C	T	G	G	A	A	G	C	A	C	T	C	A	G	G	A	A	G	A	C	C	C	A	A	G	G	C	C	A	G	C	C	T	T	T	C
T. manatus latirostris XM 012555150 LOC101343596	-1	0	0	0	C	A	C	T	T	C	C	T	G	C	T	G	G	A	G	G	A	A	C	T	C	A	G	G	A	A	G	A	C	T	C	A	G	G	G	C	C	A	A	C	C	C	T	T	T
T. manatus latirostris CYP2E1 XM 012555152 LOC101344375	-1	0	0	0	C	A	C	T	T	C	C	T	G	C	T	G	G	A	G	G	A	A	C	T	C	A	G	G	A	A	G	A	C	T	C	A	G	G	G	C	C	A	A	C	C	C	T	T	T
E.m exon4 ref|NC 064834.1|:83330418-83330674 Elephas maximus indicus isolate mEleMax1 chromosome 16 mEleMax1 primary haplotype whole genome shotgun sequence	-1	0	0	0	-	-	-	-	-	-	-	-	A	C	A	G	C	T	C	T	G	A	T	G	A	C	C	C	T	G	T	C	T	T	C	C	A	G	G	C	C	A	G	C	C	C	T	T	C
L.a exon4 ref|NW 003573808.1|:58159-58325 Loxodonta africana isolate ISIS603380 unplaced genomic scaffold Loxafr3.0 scaffold 388 whole genome shotgun sequence	-1	0	0	0	-	-	-	-	-	-	-	-	-	-	-	-	-	-	-	-	G	A	T	G	A	C	C	C	T	G	T	C	T	T	C	C	A	G	G	C	C	A	G	C	C	C	T	T	C
E.m exon2 ref|NC 064834.1|:83333805-83333974 Elephas maximus indicus isolate mEleMax1 chromosome 16 mEleMax1 primary haplotype whole genome shotgun sequence	-1	0	0	0	-	-	-	-	-	-	-	-	-	-	-	-	-	-	-	-	-	-	-	-	-	-	-	-	-	-	-	-	-	-	-	-	-	-	-	-	-	-	-	-	-	-	-	-	-
L.a exon2 l.a ref|NW 003573808.1|:61441-61686 Loxodonta africana isolate ISIS603380 unplaced genomic scaffold Loxafr3.0 scaffold 388 whole genome shotgun sequence	-1	0	0	0	-	-	-	-	-	-	-	-	-	-	-	-	-	-	-	-	-	-	-	-	-	-	-	-	-	-	-	-	-	-	-	-	-	-	-	-	-	-	-	-	-	-	-	-	-
L.m exon1 ref|NW 003573808.1|:63094-63343 Loxodonta africana isolate ISIS603380 unplaced genomic scaffold Loxafr3.0 scaffold 388 whole genome shotgun sequence	-1	0	0	0	-	-	-	-	-	-	-	-	-	-	-	-	-	-	-	-	-	-	-	-	-	-	-	-	-	-	-	-	-	-	-	-	-	-	-	-	-	-	-	-	-	-	-	-	-
E.m exon1 ref|NC 064834.1|:83335381-83335568 Elephas maximus indicus isolate mEleMax1 chromosome 16 mEleMax1 primary haplotype whole genome shotgun sequence	-1	0	0	0	-	-	-	-	-	-	-	-	-	-	-	-	-	-	-	-	-	-	-	-	-	-	-	-	-	-	-	-	-	-	-	-	-	-	-	-	-	-	-	-	-	-	-	-	-
E.m exon3 ref|NC 064834.1|:83331238-83331462 Elephas maximus indicus isolate mEleMax1 chromosome 16 mEleMax1 primary haplotype whole genome shotgun sequence	-1	0	0	0	C	A	T	T	T	T	C	T	G	C	T	G	G	A	G	G	A	A	C	T	C	A	G	G	A	A	C	A	C	T	T	G	G	T	G	T	G	T	G	T	G	T	G	C	C
L.a exon3 ref|NW 003573808.1|:58948-59102 Loxodonta africana isolate ISIS603380 unplaced genomic scaffold Loxafr3.0 scaffold 388 whole genome shotgun sequence	-1	0	0	0	C	A	T	T	T	T	C	T	G	C	T	G	G	A	G	G	A	A	C	T	C	A	G	G	A	A	C	A	C	T	T	G	G	G	G	T	G	-	-	-	-	-	-	-	-
H. sapiens CYP2E1 NM 000773	-1	0	0	0	A	A	C	G	T	C	A	T	A	G	C	C	G	A	C	A	T	C	C	T	C	T	T	C	C	G	C	A	A	G	C	A	T	T	T	T	G	A	C	T	A	C	A	A	T
T. manatus latirostris XM 012555150 LOC101343596	-1	0	0	0	A	A	C	G	T	C	A	T	C	T	C	C	G	A	C	A	T	C	A	T	C	T	T	C	C	G	C	A	A	G	C	A	C	T	T	C	G	A	C	T	A	C	G	G	T
T. manatus latirostris CYP2E1 XM 012555152 LOC101344375	-1	0	0	0	A	A	C	G	T	C	A	T	C	T	C	C	G	A	C	A	T	C	A	T	C	T	T	C	C	G	C	A	A	G	C	A	C	T	T	C	G	A	C	T	A	C	G	G	T
E.m exon4 ref|NC 064834.1|:83330418-83330674 Elephas maximus indicus isolate mEleMax1 chromosome 16 mEleMax1 primary haplotype whole genome shotgun sequence	-1	0	0	0	A	A	T	G	T	C	A	T	T	G	C	T	A	A	C	A	T	C	C	T	C	T	T	C	T	G	T	A	A	G	C	A	C	T	T	C	G	A	C	T	A	C	A	G	T
L.a exon4 ref|NW 003573808.1|:58159-58325 Loxodonta africana isolate ISIS603380 unplaced genomic scaffold Loxafr3.0 scaffold 388 whole genome shotgun sequence	-1	0	0	0	A	A	T	G	T	C	A	T	T	G	C	T	A	A	C	A	T	C	C	T	C	T	T	C	T	G	T	A	A	G	C	A	C	T	T	C	G	A	C	T	A	C	A	G	T
E.m exon2 ref|NC 064834.1|:83333805-83333974 Elephas maximus indicus isolate mEleMax1 chromosome 16 mEleMax1 primary haplotype whole genome shotgun sequence	-1	0	0	0	-	-	-	-	-	-	-	-	-	-	-	-	-	-	-	-	-	-	-	-	-	-	-	-	-	-	-	-	-	-	-	-	-	-	-	-	-	-	-	-	-	-	-	-	-
L.a exon2 l.a ref|NW 003573808.1|:61441-61686 Loxodonta africana isolate ISIS603380 unplaced genomic scaffold Loxafr3.0 scaffold 388 whole genome shotgun sequence	-1	0	0	0	-	-	-	-	-	-	-	-	-	-	-	-	-	-	-	-	-	-	-	-	-	-	-	-	-	-	-	-	-	-	-	-	-	-	-	-	-	-	-	-	-	-	-	-	-
L.m exon1 ref|NW 003573808.1|:63094-63343 Loxodonta africana isolate ISIS603380 unplaced genomic scaffold Loxafr3.0 scaffold 388 whole genome shotgun sequence	-1	0	0	0	-	-	-	-	-	-	-	-	-	-	-	-	-	-	-	-	-	-	-	-	-	-	-	-	-	-	-	-	-	-	-	-	-	-	-	-	-	-	-	-	-	-	-	-	-
E.m exon1 ref|NC 064834.1|:83335381-83335568 Elephas maximus indicus isolate mEleMax1 chromosome 16 mEleMax1 primary haplotype whole genome shotgun sequence	-1	0	0	0	-	-	-	-	-	-	-	-	-	-	-	-	-	-	-	-	-	-	-	-	-	-	-	-	-	-	-	-	-	-	-	-	-	-	-	-	-	-	-	-	-	-	-	-	-
E.m exon3 ref|NC 064834.1|:83331238-83331462 Elephas maximus indicus isolate mEleMax1 chromosome 16 mEleMax1 primary haplotype whole genome shotgun sequence	-1	0	0	0	-	-	-	-	-	-	-	-	-	-	-	-	-	-	-	-	-	-	-	-	-	-	-	-	-	-	-	-	-	-	-	-	-	-	-	-	-	-	-	-	-	-	-	-	-
L.a exon3 ref|NW 003573808.1|:58948-59102 Loxodonta africana isolate ISIS603380 unplaced genomic scaffold Loxafr3.0 scaffold 388 whole genome shotgun sequence	-1	0	0	0	-	-	-	-	-	-	-	-	-	-	-	-	-	-	-	-	-	-	-	-	-	-	-	-	-	-	-	-	-	-	-	-	-	-	-	-	-	-	-	-	-	-	-	-	-
H. sapiens CYP2E1 NM 000773	-1	0	0	0	A	A	T	G	A	G	A	A	C	T	T	C	C	A	C	C	T	A	C	T	C	A	G	C	A	C	T	C	C	C	T	G	G	C	T	C	C	A	G	C	T	T	T	A	C
T. manatus latirostris XM 012555150 LOC101343596	-1	0	0	0	A	A	T	G	A	G	A	A	C	T	T	C	T	A	T	C	T	G	C	T	A	A	G	C	A	C	T	C	C	C	T	G	G	C	T	C	C	A	G	C	T	T	T	A	T
T. manatus latirostris CYP2E1 XM 012555152 LOC101344375	-1	0	0	0	A	A	T	G	A	G	A	A	C	T	T	C	T	A	T	C	T	G	C	T	A	A	G	C	A	C	T	C	C	C	T	G	G	C	T	C	C	A	G	C	T	T	T	A	T
E.m exon4 ref|NC 064834.1|:83330418-83330674 Elephas maximus indicus isolate mEleMax1 chromosome 16 mEleMax1 primary haplotype whole genome shotgun sequence	-1	0	0	0	T	G	T	G	A	G	A	A	C	T	T	C	T	A	T	C	T	G	C	T	G	A	G	C	A	C	C	C	G	C	T	G	G	C	T	C	C	A	G	G	T	G	C	A	G
L.a exon4 ref|NW 003573808.1|:58159-58325 Loxodonta africana isolate ISIS603380 unplaced genomic scaffold Loxafr3.0 scaffold 388 whole genome shotgun sequence	-1	0	0	0	T	G	T	G	A	G	A	A	C	T	T	C	T	A	T	C	T	G	C	T	G	A	G	C	A	C	C	C	G	C	T	G	G	C	T	C	C	A	G	-	-	-	-	-	-
E.m exon2 ref|NC 064834.1|:83333805-83333974 Elephas maximus indicus isolate mEleMax1 chromosome 16 mEleMax1 primary haplotype whole genome shotgun sequence	-1	0	0	0	-	-	-	-	-	-	-	-	-	-	-	-	-	-	-	-	-	-	-	-	-	-	-	-	-	-	-	-	-	-	-	-	-	-	-	-	-	-	-	-	-	-	-	-	-
L.a exon2 l.a ref|NW 003573808.1|:61441-61686 Loxodonta africana isolate ISIS603380 unplaced genomic scaffold Loxafr3.0 scaffold 388 whole genome shotgun sequence	-1	0	0	0	-	-	-	-	-	-	-	-	-	-	-	-	-	-	-	-	-	-	-	-	-	-	-	-	-	-	-	-	-	-	-	-	-	-	-	-	-	-	-	-	-	-	-	-	-
L.m exon1 ref|NW 003573808.1|:63094-63343 Loxodonta africana isolate ISIS603380 unplaced genomic scaffold Loxafr3.0 scaffold 388 whole genome shotgun sequence	-1	0	0	0	-	-	-	-	-	-	-	-	-	-	-	-	-	-	-	-	-	-	-	-	-	-	-	-	-	-	-	-	-	-	-	-	-	-	-	-	-	-	-	-	-	-	-	-	-
E.m exon1 ref|NC 064834.1|:83335381-83335568 Elephas maximus indicus isolate mEleMax1 chromosome 16 mEleMax1 primary haplotype whole genome shotgun sequence	-1	0	0	0	-	-	-	-	-	-	-	-	-	-	-	-	-	-	-	-	-	-	-	-	-	-	-	-	-	-	-	-	-	-	-	-	-	-	-	-	-	-	-	-	-	-	-	-	-
E.m exon3 ref|NC 064834.1|:83331238-83331462 Elephas maximus indicus isolate mEleMax1 chromosome 16 mEleMax1 primary haplotype whole genome shotgun sequence	-1	0	0	0	-	-	-	-	-	-	-	-	-	-	-	-	-	-	-	-	-	-	-	-	-	-	-	-	-	-	-	-	-	-	-	-	-	-	-	-	-	-	-	-	-	-	-	-	-
L.a exon3 ref|NW 003573808.1|:58948-59102 Loxodonta africana isolate ISIS603380 unplaced genomic scaffold Loxafr3.0 scaffold 388 whole genome shotgun sequence	-1	0	0	0	-	-	-	-	-	-	-	-	-	-	-	-	-	-	-	-	-	-	-	-	-	-	-	-	-	-	-	-	-	-	-	-	-	-	-	-	-	-	-	-	-	-	-	-	-
H. sapiens CYP2E1 NM 000773	-1	0	0	0	G	G	A	A	G	C	C	A	C	A	G	A	A	A	A	G	T	C	A	T	A	A	A	A	A	A	T	G	T	G	G	C	T	G	A	A	G	T	A	A	A	A	G	A	G
T. manatus latirostris XM 012555150 LOC101343596	-1	0	0	0	G	G	G	A	G	C	C	A	C	A	G	G	A	G	G	G	T	C	C	T	G	A	A	G	A	A	C	G	T	G	T	C	T	G	A	A	A	T	C	A	A	G	C	A	G
T. manatus latirostris CYP2E1 XM 012555152 LOC101344375	-1	0	0	0	G	G	G	A	G	C	C	A	C	A	G	G	A	G	G	G	T	C	C	T	G	A	A	G	A	A	C	G	T	G	T	C	T	G	A	A	A	T	C	A	A	G	C	A	G
E.m exon4 ref|NC 064834.1|:83330418-83330674 Elephas maximus indicus isolate mEleMax1 chromosome 16 mEleMax1 primary haplotype whole genome shotgun sequence	-1	0	0	0	C	T	G	C	G	T	G	G	T	T	T	A	C	A	G	C	A	G	G	A	A	A	G	T	G	G	G	A	A	A	C	-	-	-	-	-	-	-	-	-	-	-	-	-	-
L.a exon4 ref|NW 003573808.1|:58159-58325 Loxodonta africana isolate ISIS603380 unplaced genomic scaffold Loxafr3.0 scaffold 388 whole genome shotgun sequence	-1	0	0	0	-	-	-	-	-	-	-	-	-	-	-	-	-	-	-	-	-	-	-	-	-	-	-	-	-	-	-	-	-	-	-	-	-	-	-	-	-	-	-	-	-	-	-	-	-
E.m exon2 ref|NC 064834.1|:83333805-83333974 Elephas maximus indicus isolate mEleMax1 chromosome 16 mEleMax1 primary haplotype whole genome shotgun sequence	-1	0	0	0	-	-	-	-	-	-	-	-	-	-	-	-	-	-	-	-	-	-	-	-	-	-	-	-	-	-	-	-	-	-	-	-	-	-	-	-	-	-	-	-	-	-	-	-	-
L.a exon2 l.a ref|NW 003573808.1|:61441-61686 Loxodonta africana isolate ISIS603380 unplaced genomic scaffold Loxafr3.0 scaffold 388 whole genome shotgun sequence	-1	0	0	0	-	-	-	-	-	-	-	-	-	-	-	-	-	-	-	-	-	-	-	-	-	-	-	-	-	-	-	-	-	-	-	-	-	-	-	-	-	-	-	-	-	-	-	-	-
L.m exon1 ref|NW 003573808.1|:63094-63343 Loxodonta africana isolate ISIS603380 unplaced genomic scaffold Loxafr3.0 scaffold 388 whole genome shotgun sequence	-1	0	0	0	-	-	-	-	-	-	-	-	-	-	-	-	-	-	-	-	-	-	-	-	-	-	-	-	-	-	-	-	-	-	-	-	-	-	-	-	-	-	-	-	-	-	-	-	-
E.m exon1 ref|NC 064834.1|:83335381-83335568 Elephas maximus indicus isolate mEleMax1 chromosome 16 mEleMax1 primary haplotype whole genome shotgun sequence	-1	0	0	0	-	-	-	-	-	-	-	-	-	-	-	-	-	-	-	-	-	-	-	-	-	-	-	-	-	-	-	-	-	-	-	-	-	-	-	-	-	-	-	-	-	-	-	-	-
E.m exon3 ref|NC 064834.1|:83331238-83331462 Elephas maximus indicus isolate mEleMax1 chromosome 16 mEleMax1 primary haplotype whole genome shotgun sequence	-1	0	0	0	-	-	-	-	-	-	-	-	-	-	-	-	-	-	-	-	-	-	-	-	-	-	-	-	-	-	-	-	-	-	-	-	-	-	-	-	-	-	-	-	-	-	-	-	-
L.a exon3 ref|NW 003573808.1|:58948-59102 Loxodonta africana isolate ISIS603380 unplaced genomic scaffold Loxafr3.0 scaffold 388 whole genome shotgun sequence	-1	0	0	0	-	-	-	-	-	-	-	-	-	-	-	-	-	-	-	-	-	-	-	-	-	-	-	-	-	-	-	-	-	-	-	-	-	-	-	-	-	-	-	-	-	-	-	-	-
H. sapiens CYP2E1 NM 000773	-1	0	0	0	T	C	T	C	T	G	G	A	C	C	C	C	A	A	C	T	G	T	C	C	C	C	G	G	G	A	C	C	T	C	A	C	C	G	A	C	T	G	C	C	T	G	C	T	C
T. manatus latirostris XM 012555150 LOC101343596	-1	0	0	0	T	C	G	C	T	G	G	A	C	C	C	C	A	A	C	T	G	C	C	C	C	C	G	G	G	A	T	T	T	C	A	T	C	G	A	C	T	G	C	C	T	T	C	T	C
T. manatus latirostris CYP2E1 XM 012555152 LOC101344375	-1	0	0	0	T	C	G	C	T	G	G	A	C	C	C	C	A	A	C	T	G	C	C	C	C	C	G	G	G	A	T	T	T	C	A	T	C	G	A	C	T	G	C	C	T	T	C	T	C
E.m exon4 ref|NC 064834.1|:83330418-83330674 Elephas maximus indicus isolate mEleMax1 chromosome 16 mEleMax1 primary haplotype whole genome shotgun sequence	-1	0	0	0	-	-	-	-	-	-	-	-	-	-	-	-	-	-	-	-	-	-	-	-	-	-	-	-	-	-	-	-	-	-	-	-	-	-	-	-	-	-	-	-	-	-	-	-	-
L.a exon4 ref|NW 003573808.1|:58159-58325 Loxodonta africana isolate ISIS603380 unplaced genomic scaffold Loxafr3.0 scaffold 388 whole genome shotgun sequence	-1	0	0	0	-	-	-	-	-	-	-	-	-	-	-	-	-	-	-	-	-	-	-	-	-	-	-	-	-	-	-	-	-	-	-	-	-	-	-	-	-	-	-	-	-	-	-	-	-
E.m exon2 ref|NC 064834.1|:83333805-83333974 Elephas maximus indicus isolate mEleMax1 chromosome 16 mEleMax1 primary haplotype whole genome shotgun sequence	-1	0	0	0	-	-	-	-	-	-	-	-	-	-	-	-	-	-	-	-	-	-	-	-	-	-	-	-	-	-	-	-	-	-	-	-	-	-	-	-	-	-	-	-	-	-	-	-	-
L.a exon2 l.a ref|NW 003573808.1|:61441-61686 Loxodonta africana isolate ISIS603380 unplaced genomic scaffold Loxafr3.0 scaffold 388 whole genome shotgun sequence	-1	0	0	0	-	-	-	-	-	-	-	-	-	-	-	-	-	-	-	-	-	-	-	-	-	-	-	-	-	-	-	-	-	-	-	-	-	-	-	-	-	-	-	-	-	-	-	-	-
L.m exon1 ref|NW 003573808.1|:63094-63343 Loxodonta africana isolate ISIS603380 unplaced genomic scaffold Loxafr3.0 scaffold 388 whole genome shotgun sequence	-1	0	0	0	-	-	-	-	-	-	-	-	-	-	-	-	-	-	-	-	-	-	-	-	-	-	-	-	-	-	-	-	-	-	-	-	-	-	-	-	-	-	-	-	-	-	-	-	-
E.m exon1 ref|NC 064834.1|:83335381-83335568 Elephas maximus indicus isolate mEleMax1 chromosome 16 mEleMax1 primary haplotype whole genome shotgun sequence	-1	0	0	0	-	-	-	-	-	-	-	-	-	-	-	-	-	-	-	-	-	-	-	-	-	-	-	-	-	-	-	-	-	-	-	-	-	-	-	-	-	-	-	-	-	-	-	-	-
E.m exon3 ref|NC 064834.1|:83331238-83331462 Elephas maximus indicus isolate mEleMax1 chromosome 16 mEleMax1 primary haplotype whole genome shotgun sequence	-1	0	0	0	-	-	-	-	-	-	-	-	-	-	-	-	-	-	-	-	-	-	-	-	-	-	-	-	-	-	-	-	-	-	-	-	-	-	-	-	-	-	-	-	-	-	-	-	-
L.a exon3 ref|NW 003573808.1|:58948-59102 Loxodonta africana isolate ISIS603380 unplaced genomic scaffold Loxafr3.0 scaffold 388 whole genome shotgun sequence	-1	0	0	0	-	-	-	-	-	-	-	-	-	-	-	-	-	-	-	-	-	-	-	-	-	-	-	-	-	-	-	-	-	-	-	-	-	-	-	-	-	-	-	-	-	-	-	-	-
H. sapiens CYP2E1 NM 000773	-1	0	0	0	C	G	C	T	T	G	T	A	C	A	C	A	A	T	G	G	A	C	G	G	T	A	T	C	A	C	C	G	T	G	A	C	T	G	T	G	G	C	C	G	A	C	C	T	G
T. manatus latirostris XM 012555150 LOC101343596	-1	0	0	0	C	C	T	A	G	G	G	A	C	A	T	G	T	T	G	G	A	C	A	A	C	A	T	T	G	C	T	G	T	G	A	C	C	A	T	G	G	C	T	G	A	C	C	T	G
T. manatus latirostris CYP2E1 XM 012555152 LOC101344375	-1	0	0	0	C	C	T	A	G	G	G	A	C	A	T	G	T	T	G	G	A	C	A	A	C	A	T	T	G	C	T	G	T	G	A	C	C	A	T	G	G	C	T	G	A	C	C	T	G
E.m exon4 ref|NC 064834.1|:83330418-83330674 Elephas maximus indicus isolate mEleMax1 chromosome 16 mEleMax1 primary haplotype whole genome shotgun sequence	-1	0	0	0	-	-	-	-	-	-	-	-	-	-	-	-	-	-	-	-	-	-	-	-	-	-	-	-	-	-	-	-	-	-	-	-	-	-	-	-	-	-	-	-	-	-	-	-	-
L.a exon4 ref|NW 003573808.1|:58159-58325 Loxodonta africana isolate ISIS603380 unplaced genomic scaffold Loxafr3.0 scaffold 388 whole genome shotgun sequence	-1	0	0	0	-	-	-	-	-	-	-	-	-	-	-	-	-	-	-	-	-	-	-	-	-	-	-	-	-	-	-	-	-	-	-	-	-	-	-	-	-	-	-	-	-	-	-	-	-
E.m exon2 ref|NC 064834.1|:83333805-83333974 Elephas maximus indicus isolate mEleMax1 chromosome 16 mEleMax1 primary haplotype whole genome shotgun sequence	-1	0	0	0	-	-	-	-	-	-	-	-	-	-	-	-	-	-	-	-	-	-	-	-	-	-	-	-	-	-	-	-	-	-	-	-	-	-	-	-	-	-	-	-	-	-	-	-	-
L.a exon2 l.a ref|NW 003573808.1|:61441-61686 Loxodonta africana isolate ISIS603380 unplaced genomic scaffold Loxafr3.0 scaffold 388 whole genome shotgun sequence	-1	0	0	0	-	-	-	-	-	-	-	-	-	-	-	-	-	-	-	-	-	-	-	-	-	-	-	-	-	-	-	-	-	-	-	-	-	-	-	-	-	-	-	-	-	-	-	-	-
L.m exon1 ref|NW 003573808.1|:63094-63343 Loxodonta africana isolate ISIS603380 unplaced genomic scaffold Loxafr3.0 scaffold 388 whole genome shotgun sequence	-1	0	0	0	-	-	-	-	-	-	-	-	-	-	-	-	-	-	-	-	-	-	-	-	-	-	-	-	-	-	-	-	-	-	-	-	-	-	-	-	-	-	-	-	-	-	-	-	-
E.m exon1 ref|NC 064834.1|:83335381-83335568 Elephas maximus indicus isolate mEleMax1 chromosome 16 mEleMax1 primary haplotype whole genome shotgun sequence	-1	0	0	0	-	-	-	-	-	-	-	-	-	-	-	-	-	-	-	-	-	-	-	-	-	-	-	-	-	-	-	-	-	-	-	-	-	-	-	-	-	-	-	-	-	-	-	-	-
E.m exon3 ref|NC 064834.1|:83331238-83331462 Elephas maximus indicus isolate mEleMax1 chromosome 16 mEleMax1 primary haplotype whole genome shotgun sequence	-1	0	0	0	-	-	-	-	-	-	-	-	-	-	-	-	-	-	-	-	-	-	-	-	-	-	-	-	-	-	-	-	-	-	-	-	-	-	-	-	-	-	-	-	-	-	-	-	-
L.a exon3 ref|NW 003573808.1|:58948-59102 Loxodonta africana isolate ISIS603380 unplaced genomic scaffold Loxafr3.0 scaffold 388 whole genome shotgun sequence	-1	0	0	0	-	-	-	-	-	-	-	-	-	-	-	-	-	-	-	-	-	-	-	-	-	-	-	-	-	-	-	-	-	-	-	-	-	-	-	-	-	-	-	-	-	-	-	-	-
H. sapiens CYP2E1 NM 000773	-1	0	0	0	C	T	G	A	G	A	T	A	T	G	G	G	C	T	C	C	T	G	A	T	T	C	T	C	A	T	G	A	A	A	T	A	C	C	C	T	G	A	G	A	T	C	G	A	A
T. manatus latirostris XM 012555150 LOC101343596	-1	0	0	0	T	T	G	A	G	A	T	A	C	G	G	G	C	T	C	C	T	G	A	T	C	C	T	C	A	T	G	A	A	G	T	A	T	C	C	G	G	A	G	A	T	T	G	A	A
T. manatus latirostris CYP2E1 XM 012555152 LOC101344375	-1	0	0	0	T	T	G	A	G	A	T	A	C	G	G	G	C	T	C	C	T	G	A	T	C	C	T	C	A	T	G	A	A	G	T	A	T	C	C	G	G	A	G	A	T	T	G	A	A
E.m exon4 ref|NC 064834.1|:83330418-83330674 Elephas maximus indicus isolate mEleMax1 chromosome 16 mEleMax1 primary haplotype whole genome shotgun sequence	-1	0	0	0	-	-	-	-	-	-	-	-	-	-	-	-	-	-	-	-	-	-	-	-	-	-	-	-	-	-	-	-	-	-	-	-	-	-	-	-	-	-	-	-	-	-	-	-	-
L.a exon4 ref|NW 003573808.1|:58159-58325 Loxodonta africana isolate ISIS603380 unplaced genomic scaffold Loxafr3.0 scaffold 388 whole genome shotgun sequence	-1	0	0	0	-	-	-	-	-	-	-	-	-	-	-	-	-	-	-	-	-	-	-	-	-	-	-	-	-	-	-	-	-	-	-	-	-	-	-	-	-	-	-	-	-	-	-	-	-
E.m exon2 ref|NC 064834.1|:83333805-83333974 Elephas maximus indicus isolate mEleMax1 chromosome 16 mEleMax1 primary haplotype whole genome shotgun sequence	-1	0	0	0	-	-	-	-	-	-	-	-	-	-	-	-	-	-	-	-	-	-	-	-	-	-	-	-	-	-	-	-	-	-	-	-	-	-	-	-	-	-	-	-	-	-	-	-	-
L.a exon2 l.a ref|NW 003573808.1|:61441-61686 Loxodonta africana isolate ISIS603380 unplaced genomic scaffold Loxafr3.0 scaffold 388 whole genome shotgun sequence	-1	0	0	0	-	-	-	-	-	-	-	-	-	-	-	-	-	-	-	-	-	-	-	-	-	-	-	-	-	-	-	-	-	-	-	-	-	-	-	-	-	-	-	-	-	-	-	-	-
L.m exon1 ref|NW 003573808.1|:63094-63343 Loxodonta africana isolate ISIS603380 unplaced genomic scaffold Loxafr3.0 scaffold 388 whole genome shotgun sequence	-1	0	0	0	-	-	-	-	-	-	-	-	-	-	-	-	-	-	-	-	-	-	-	-	-	-	-	-	-	-	-	-	-	-	-	-	-	-	-	-	-	-	-	-	-	-	-	-	-
E.m exon1 ref|NC 064834.1|:83335381-83335568 Elephas maximus indicus isolate mEleMax1 chromosome 16 mEleMax1 primary haplotype whole genome shotgun sequence	-1	0	0	0	-	-	-	-	-	-	-	-	-	-	-	-	-	-	-	-	-	-	-	-	-	-	-	-	-	-	-	-	-	-	-	-	-	-	-	-	-	-	-	-	-	-	-	-	-
E.m exon3 ref|NC 064834.1|:83331238-83331462 Elephas maximus indicus isolate mEleMax1 chromosome 16 mEleMax1 primary haplotype whole genome shotgun sequence	-1	0	0	0	-	-	-	-	-	-	-	-	-	-	-	-	-	-	-	-	-	-	-	-	-	-	-	-	-	-	-	-	-	-	-	-	-	-	-	-	-	-	-	-	-	-	-	-	-
L.a exon3 ref|NW 003573808.1|:58948-59102 Loxodonta africana isolate ISIS603380 unplaced genomic scaffold Loxafr3.0 scaffold 388 whole genome shotgun sequence	-1	0	0	0	-	-	-	-	-	-	-	-	-	-	-	-	-	-	-	-	-	-	-	-	-	-	-	-	-	-	-	-	-	-	-	-	-	-	-	-	-	-	-	-	-	-	-	-	-
H. sapiens CYP2E1 NM 000773	-1	0	0	0	G	G	G	C	C	A	A	G	C	C	G	A	A	T	C	C	C	T	G	C	C	A	T	C	A	A	G	G	A	T	A	G	G	C	A	A	G	A	G	A	T	G	C	C	C
T. manatus latirostris XM 012555150 LOC101343596	-1	0	0	0	G	G	G	C	C	A	A	G	C	C	G	A	A	T	G	C	C	T	G	C	C	A	T	C	A	A	G	G	A	T	A	G	G	C	T	A	G	A	G	A	T	G	C	C	C
T. manatus latirostris CYP2E1 XM 012555152 LOC101344375	-1	0	0	0	G	G	G	C	C	A	A	G	C	C	G	A	A	T	G	C	C	T	G	C	C	A	T	C	A	A	G	G	A	T	A	G	G	C	T	A	G	A	G	A	T	G	C	C	C
E.m exon4 ref|NC 064834.1|:83330418-83330674 Elephas maximus indicus isolate mEleMax1 chromosome 16 mEleMax1 primary haplotype whole genome shotgun sequence	-1	0	0	0	-	-	-	-	-	-	-	-	-	-	-	-	-	-	-	-	-	-	-	-	-	-	-	-	-	-	-	-	-	-	-	-	-	-	-	-	-	-	-	-	-	-	-	-	-
L.a exon4 ref|NW 003573808.1|:58159-58325 Loxodonta africana isolate ISIS603380 unplaced genomic scaffold Loxafr3.0 scaffold 388 whole genome shotgun sequence	-1	0	0	0	-	-	-	-	-	-	-	-	-	-	-	-	-	-	-	-	-	-	-	-	-	-	-	-	-	-	-	-	-	-	-	-	-	-	-	-	-	-	-	-	-	-	-	-	-
E.m exon2 ref|NC 064834.1|:83333805-83333974 Elephas maximus indicus isolate mEleMax1 chromosome 16 mEleMax1 primary haplotype whole genome shotgun sequence	-1	0	0	0	-	-	-	-	-	-	-	-	-	-	-	-	-	-	-	-	-	-	-	-	-	-	-	-	-	-	-	-	-	-	-	-	-	-	-	-	-	-	-	-	-	-	-	-	-
L.a exon2 l.a ref|NW 003573808.1|:61441-61686 Loxodonta africana isolate ISIS603380 unplaced genomic scaffold Loxafr3.0 scaffold 388 whole genome shotgun sequence	-1	0	0	0	-	-	-	-	-	-	-	-	-	-	-	-	-	-	-	-	-	-	-	-	-	-	-	-	-	-	-	-	-	-	-	-	-	-	-	-	-	-	-	-	-	-	-	-	-
L.m exon1 ref|NW 003573808.1|:63094-63343 Loxodonta africana isolate ISIS603380 unplaced genomic scaffold Loxafr3.0 scaffold 388 whole genome shotgun sequence	-1	0	0	0	-	-	-	-	-	-	-	-	-	-	-	-	-	-	-	-	-	-	-	-	-	-	-	-	-	-	-	-	-	-	-	-	-	-	-	-	-	-	-	-	-	-	-	-	-
E.m exon1 ref|NC 064834.1|:83335381-83335568 Elephas maximus indicus isolate mEleMax1 chromosome 16 mEleMax1 primary haplotype whole genome shotgun sequence	-1	0	0	0	-	-	-	-	-	-	-	-	-	-	-	-	-	-	-	-	-	-	-	-	-	-	-	-	-	-	-	-	-	-	-	-	-	-	-	-	-	-	-	-	-	-	-	-	-
E.m exon3 ref|NC 064834.1|:83331238-83331462 Elephas maximus indicus isolate mEleMax1 chromosome 16 mEleMax1 primary haplotype whole genome shotgun sequence	-1	0	0	0	-	-	-	-	-	-	-	-	-	-	-	-	-	-	-	-	-	-	-	-	-	-	-	-	-	-	-	-	-	-	-	-	-	-	-	-	-	-	-	-	-	-	-	-	-
L.a exon3 ref|NW 003573808.1|:58948-59102 Loxodonta africana isolate ISIS603380 unplaced genomic scaffold Loxafr3.0 scaffold 388 whole genome shotgun sequence	-1	0	0	0	-	-	-	-	-	-	-	-	-	-	-	-	-	-	-	-	-	-	-	-	-	-	-	-	-	-	-	-	-	-	-	-	-	-	-	-	-	-	-	-	-	-	-	-	-
H. sapiens CYP2E1 NM 000773	-1	0	0	0	T	T	C	A	T	C	A	C	C	C	T	C	G	T	G	C	C	C	T	C	C	A	A	C	C	T	G	C	C	C	C	A	T	G	A	A	G	C	A	A	C	C	C	G	A
T. manatus latirostris XM 012555150 LOC101343596	-1	0	0	0	T	T	C	A	T	C	A	A	C	C	T	C	G	T	G	C	C	C	T	C	A	A	A	T	T	T	G	C	C	C	C	A	T	G	A	A	G	C	G	A	C	T	C	G	G
T. manatus latirostris CYP2E1 XM 012555152 LOC101344375	-1	0	0	0	T	T	C	A	T	C	A	A	C	C	T	C	G	T	G	C	C	C	T	C	A	A	A	T	T	T	G	C	C	C	C	A	T	G	A	A	G	C	G	A	C	T	C	G	G
E.m exon4 ref|NC 064834.1|:83330418-83330674 Elephas maximus indicus isolate mEleMax1 chromosome 16 mEleMax1 primary haplotype whole genome shotgun sequence	-1	0	0	0	-	-	-	-	-	-	-	-	-	-	-	-	-	-	-	-	-	-	-	-	-	-	-	-	-	-	-	-	-	-	-	-	-	-	-	-	-	-	-	-	-	-	-	-	-
L.a exon4 ref|NW 003573808.1|:58159-58325 Loxodonta africana isolate ISIS603380 unplaced genomic scaffold Loxafr3.0 scaffold 388 whole genome shotgun sequence	-1	0	0	0	-	-	-	-	-	-	-	-	-	-	-	-	-	-	-	-	-	-	-	-	-	-	-	-	-	-	-	-	-	-	-	-	-	-	-	-	-	-	-	-	-	-	-	-	-
E.m exon2 ref|NC 064834.1|:83333805-83333974 Elephas maximus indicus isolate mEleMax1 chromosome 16 mEleMax1 primary haplotype whole genome shotgun sequence	-1	0	0	0	-	-	-	-	-	-	-	-	-	-	-	-	-	-	-	-	-	-	-	-	-	-	-	-	-	-	-	-	-	-	-	-	-	-	-	-	-	-	-	-	-	-	-	-	-
L.a exon2 l.a ref|NW 003573808.1|:61441-61686 Loxodonta africana isolate ISIS603380 unplaced genomic scaffold Loxafr3.0 scaffold 388 whole genome shotgun sequence	-1	0	0	0	-	-	-	-	-	-	-	-	-	-	-	-	-	-	-	-	-	-	-	-	-	-	-	-	-	-	-	-	-	-	-	-	-	-	-	-	-	-	-	-	-	-	-	-	-
L.m exon1 ref|NW 003573808.1|:63094-63343 Loxodonta africana isolate ISIS603380 unplaced genomic scaffold Loxafr3.0 scaffold 388 whole genome shotgun sequence	-1	0	0	0	-	-	-	-	-	-	-	-	-	-	-	-	-	-	-	-	-	-	-	-	-	-	-	-	-	-	-	-	-	-	-	-	-	-	-	-	-	-	-	-	-	-	-	-	-
E.m exon1 ref|NC 064834.1|:83335381-83335568 Elephas maximus indicus isolate mEleMax1 chromosome 16 mEleMax1 primary haplotype whole genome shotgun sequence	-1	0	0	0	-	-	-	-	-	-	-	-	-	-	-	-	-	-	-	-	-	-	-	-	-	-	-	-	-	-	-	-	-	-	-	-	-	-	-	-	-	-	-	-	-	-	-	-	-
E.m exon3 ref|NC 064834.1|:83331238-83331462 Elephas maximus indicus isolate mEleMax1 chromosome 16 mEleMax1 primary haplotype whole genome shotgun sequence	-1	0	0	0	-	-	-	-	-	-	-	-	-	-	-	-	-	-	-	-	-	-	-	-	-	-	-	-	-	-	-	-	-	-	-	-	-	-	-	-	-	-	-	-	-	-	-	-	-
L.a exon3 ref|NW 003573808.1|:58948-59102 Loxodonta africana isolate ISIS603380 unplaced genomic scaffold Loxafr3.0 scaffold 388 whole genome shotgun sequence	-1	0	0	0	-	-	-	-	-	-	-	-	-	-	-	-	-	-	-	-	-	-	-	-	-	-	-	-	-	-	-	-	-	-	-	-	-	-	-	-	-	-	-	-	-	-	-	-	-
H. sapiens CYP2E1 NM 000773	-1	0	0	0	G	G	C	A	C	A	G	T	C	G	T	A	G	T	G	C	C	A	A	C	T	C	T	G	G	A	C	T	C	T	G	T	T	T	T	G	T	A	T	G	A	C	A	A	C
T. manatus latirostris XM 012555150 LOC101343596	-1	0	0	0	G	G	C	A	C	G	G	T	T	G	T	A	A	T	T	C	C	A	A	C	T	C	T	G	G	A	C	T	C	C	C	T	C	T	T	G	T	A	T	G	A	T	G	A	C
T. manatus latirostris CYP2E1 XM 012555152 LOC101344375	-1	0	0	0	G	G	C	A	C	G	G	T	T	G	T	A	A	T	T	C	C	A	A	C	T	C	T	G	G	A	C	T	C	C	C	T	C	T	T	G	T	A	T	G	A	T	G	A	C
E.m exon4 ref|NC 064834.1|:83330418-83330674 Elephas maximus indicus isolate mEleMax1 chromosome 16 mEleMax1 primary haplotype whole genome shotgun sequence	-1	0	0	0	-	-	-	-	-	-	-	-	-	-	-	-	-	-	-	-	-	-	-	-	-	-	-	-	-	-	-	-	-	-	-	-	-	-	-	-	-	-	-	-	-	-	-	-	-
L.a exon4 ref|NW 003573808.1|:58159-58325 Loxodonta africana isolate ISIS603380 unplaced genomic scaffold Loxafr3.0 scaffold 388 whole genome shotgun sequence	-1	0	0	0	-	-	-	-	-	-	-	-	-	-	-	-	-	-	-	-	-	-	-	-	-	-	-	-	-	-	-	-	-	-	-	-	-	-	-	-	-	-	-	-	-	-	-	-	-
E.m exon2 ref|NC 064834.1|:83333805-83333974 Elephas maximus indicus isolate mEleMax1 chromosome 16 mEleMax1 primary haplotype whole genome shotgun sequence	-1	0	0	0	-	-	-	-	-	-	-	-	-	-	-	-	-	-	-	-	-	-	-	-	-	-	-	-	-	-	-	-	-	-	-	-	-	-	-	-	-	-	-	-	-	-	-	-	-
L.a exon2 l.a ref|NW 003573808.1|:61441-61686 Loxodonta africana isolate ISIS603380 unplaced genomic scaffold Loxafr3.0 scaffold 388 whole genome shotgun sequence	-1	0	0	0	-	-	-	-	-	-	-	-	-	-	-	-	-	-	-	-	-	-	-	-	-	-	-	-	-	-	-	-	-	-	-	-	-	-	-	-	-	-	-	-	-	-	-	-	-
L.m exon1 ref|NW 003573808.1|:63094-63343 Loxodonta africana isolate ISIS603380 unplaced genomic scaffold Loxafr3.0 scaffold 388 whole genome shotgun sequence	-1	0	0	0	-	-	-	-	-	-	-	-	-	-	-	-	-	-	-	-	-	-	-	-	-	-	-	-	-	-	-	-	-	-	-	-	-	-	-	-	-	-	-	-	-	-	-	-	-
E.m exon1 ref|NC 064834.1|:83335381-83335568 Elephas maximus indicus isolate mEleMax1 chromosome 16 mEleMax1 primary haplotype whole genome shotgun sequence	-1	0	0	0	-	-	-	-	-	-	-	-	-	-	-	-	-	-	-	-	-	-	-	-	-	-	-	-	-	-	-	-	-	-	-	-	-	-	-	-	-	-	-	-	-	-	-	-	-
E.m exon3 ref|NC 064834.1|:83331238-83331462 Elephas maximus indicus isolate mEleMax1 chromosome 16 mEleMax1 primary haplotype whole genome shotgun sequence	-1	0	0	0	-	-	-	-	-	-	-	-	-	-	-	-	-	-	-	-	-	-	-	-	-	-	-	-	-	-	-	-	-	-	-	-	-	-	-	-	-	-	-	-	-	-	-	-	-
L.a exon3 ref|NW 003573808.1|:58948-59102 Loxodonta africana isolate ISIS603380 unplaced genomic scaffold Loxafr3.0 scaffold 388 whole genome shotgun sequence	-1	0	0	0	-	-	-	-	-	-	-	-	-	-	-	-	-	-	-	-	-	-	-	-	-	-	-	-	-	-	-	-	-	-	-	-	-	-	-	-	-	-	-	-	-	-	-	-	-
H. sapiens CYP2E1 NM 000773	-1	0	0	0	G	A	A	C	A	C	T	T	C	C	T	G	A	A	T	G	A	A	A	A	T	G	G	A	A	A	G	T	T	C	A	A	G	T	A	C	A	G	T	G	A	C	T	A	T
T. manatus latirostris XM 012555150 LOC101343596	-1	0	0	0	G	A	G	C	A	C	T	T	T	C	T	A	A	A	T	G	A	G	A	A	T	G	G	A	A	A	G	T	T	C	A	A	G	T	A	C	A	G	C	G	A	C	T	A	C
T. manatus latirostris CYP2E1 XM 012555152 LOC101344375	-1	0	0	0	G	A	G	C	A	C	T	T	T	C	T	A	A	A	T	G	A	G	A	A	T	G	G	A	A	A	G	T	T	C	A	A	G	T	A	C	A	G	C	G	A	C	T	A	C
E.m exon4 ref|NC 064834.1|:83330418-83330674 Elephas maximus indicus isolate mEleMax1 chromosome 16 mEleMax1 primary haplotype whole genome shotgun sequence	-1	0	0	0	-	-	-	-	-	-	-	-	-	-	-	-	-	-	-	-	-	-	-	-	-	-	-	-	-	-	-	-	-	-	-	-	-	-	-	-	-	-	-	-	-	-	-	-	-
L.a exon4 ref|NW 003573808.1|:58159-58325 Loxodonta africana isolate ISIS603380 unplaced genomic scaffold Loxafr3.0 scaffold 388 whole genome shotgun sequence	-1	0	0	0	-	-	-	-	-	-	-	-	-	-	-	-	-	-	-	-	-	-	-	-	-	-	-	-	-	-	-	-	-	-	-	-	-	-	-	-	-	-	-	-	-	-	-	-	-
E.m exon2 ref|NC 064834.1|:83333805-83333974 Elephas maximus indicus isolate mEleMax1 chromosome 16 mEleMax1 primary haplotype whole genome shotgun sequence	-1	0	0	0	-	-	-	-	-	-	-	-	-	-	-	-	-	-	-	-	-	-	-	-	-	-	-	-	-	-	-	-	-	-	-	-	-	-	-	-	-	-	-	-	-	-	-	-	-
L.a exon2 l.a ref|NW 003573808.1|:61441-61686 Loxodonta africana isolate ISIS603380 unplaced genomic scaffold Loxafr3.0 scaffold 388 whole genome shotgun sequence	-1	0	0	0	-	-	-	-	-	-	-	-	-	-	-	-	-	-	-	-	-	-	-	-	-	-	-	-	-	-	-	-	-	-	-	-	-	-	-	-	-	-	-	-	-	-	-	-	-
L.m exon1 ref|NW 003573808.1|:63094-63343 Loxodonta africana isolate ISIS603380 unplaced genomic scaffold Loxafr3.0 scaffold 388 whole genome shotgun sequence	-1	0	0	0	-	-	-	-	-	-	-	-	-	-	-	-	-	-	-	-	-	-	-	-	-	-	-	-	-	-	-	-	-	-	-	-	-	-	-	-	-	-	-	-	-	-	-	-	-
E.m exon1 ref|NC 064834.1|:83335381-83335568 Elephas maximus indicus isolate mEleMax1 chromosome 16 mEleMax1 primary haplotype whole genome shotgun sequence	-1	0	0	0	-	-	-	-	-	-	-	-	-	-	-	-	-	-	-	-	-	-	-	-	-	-	-	-	-	-	-	-	-	-	-	-	-	-	-	-	-	-	-	-	-	-	-	-	-
E.m exon3 ref|NC 064834.1|:83331238-83331462 Elephas maximus indicus isolate mEleMax1 chromosome 16 mEleMax1 primary haplotype whole genome shotgun sequence	-1	0	0	0	-	-	-	-	-	-	-	-	-	-	-	-	-	-	-	-	-	-	-	-	-	-	-	-	-	-	-	-	-	-	-	-	-	-	-	-	-	-	-	-	-	-	-	-	-
L.a exon3 ref|NW 003573808.1|:58948-59102 Loxodonta africana isolate ISIS603380 unplaced genomic scaffold Loxafr3.0 scaffold 388 whole genome shotgun sequence	-1	0	0	0	-	-	-	-	-	-	-	-	-	-	-	-	-	-	-	-	-	-	-	-	-	-	-	-	-	-	-	-	-	-	-	-	-	-	-	-	-	-	-	-	-	-	-	-	-
H. sapiens CYP2E1 NM 000773	-1	0	0	0	G	C	T	G	G	A	G	A	A	G	G	C	C	T	G	G	C	T	C	G	C	A	T	G	G	A	G	T	T	G	T	T	T	C	T	T	T	T	G	T	T	G	T	G	T
T. manatus latirostris XM 012555150 LOC101343596	-1	0	0	0	G	T	C	G	G	A	G	A	A	G	G	C	C	T	G	G	C	T	C	G	C	A	T	G	G	A	A	C	T	G	T	T	C	C	T	C	T	T	C	T	T	A	T	C	T
T. manatus latirostris CYP2E1 XM 012555152 LOC101344375	-1	0	0	0	G	T	C	G	G	A	G	A	A	G	G	C	C	T	G	G	C	T	C	G	C	A	T	G	G	A	A	C	T	G	T	T	C	C	T	C	T	T	C	T	T	A	T	C	T
E.m exon4 ref|NC 064834.1|:83330418-83330674 Elephas maximus indicus isolate mEleMax1 chromosome 16 mEleMax1 primary haplotype whole genome shotgun sequence	-1	0	0	0	-	-	-	-	-	-	-	-	-	-	-	-	-	-	-	-	-	-	-	-	-	-	-	-	-	-	-	-	-	-	-	-	-	-	-	-	-	-	-	-	-	-	-	-	-
L.a exon4 ref|NW 003573808.1|:58159-58325 Loxodonta africana isolate ISIS603380 unplaced genomic scaffold Loxafr3.0 scaffold 388 whole genome shotgun sequence	-1	0	0	0	-	-	-	-	-	-	-	-	-	-	-	-	-	-	-	-	-	-	-	-	-	-	-	-	-	-	-	-	-	-	-	-	-	-	-	-	-	-	-	-	-	-	-	-	-
E.m exon2 ref|NC 064834.1|:83333805-83333974 Elephas maximus indicus isolate mEleMax1 chromosome 16 mEleMax1 primary haplotype whole genome shotgun sequence	-1	0	0	0	-	-	-	-	-	-	-	-	-	-	-	-	-	-	-	-	-	-	-	-	-	-	-	-	-	-	-	-	-	-	-	-	-	-	-	-	-	-	-	-	-	-	-	-	-
L.a exon2 l.a ref|NW 003573808.1|:61441-61686 Loxodonta africana isolate ISIS603380 unplaced genomic scaffold Loxafr3.0 scaffold 388 whole genome shotgun sequence	-1	0	0	0	-	-	-	-	-	-	-	-	-	-	-	-	-	-	-	-	-	-	-	-	-	-	-	-	-	-	-	-	-	-	-	-	-	-	-	-	-	-	-	-	-	-	-	-	-
L.m exon1 ref|NW 003573808.1|:63094-63343 Loxodonta africana isolate ISIS603380 unplaced genomic scaffold Loxafr3.0 scaffold 388 whole genome shotgun sequence	-1	0	0	0	-	-	-	-	-	-	-	-	-	-	-	-	-	-	-	-	-	-	-	-	-	-	-	-	-	-	-	-	-	-	-	-	-	-	-	-	-	-	-	-	-	-	-	-	-
E.m exon1 ref|NC 064834.1|:83335381-83335568 Elephas maximus indicus isolate mEleMax1 chromosome 16 mEleMax1 primary haplotype whole genome shotgun sequence	-1	0	0	0	-	-	-	-	-	-	-	-	-	-	-	-	-	-	-	-	-	-	-	-	-	-	-	-	-	-	-	-	-	-	-	-	-	-	-	-	-	-	-	-	-	-	-	-	-
E.m exon3 ref|NC 064834.1|:83331238-83331462 Elephas maximus indicus isolate mEleMax1 chromosome 16 mEleMax1 primary haplotype whole genome shotgun sequence	-1	0	0	0	-	-	-	-	-	-	-	-	-	-	-	-	-	-	-	-	-	-	-	-	-	-	-	-	-	-	-	-	-	-	-	-	-	-	-	-	-	-	-	-	-	-	-	-	-
L.a exon3 ref|NW 003573808.1|:58948-59102 Loxodonta africana isolate ISIS603380 unplaced genomic scaffold Loxafr3.0 scaffold 388 whole genome shotgun sequence	-1	0	0	0	-	-	-	-	-	-	-	-	-	-	-	-	-	-	-	-	-	-	-	-	-	-	-	-	-	-	-	-	-	-	-	-	-	-	-	-	-	-	-	-	-	-	-	-	-
H. sapiens CYP2E1 NM 000773	-1	0	0	0	G	T	T	G	A	C	C	C	A	A	A	G	G	A	T	A	T	C	G	A	C	C	T	C	A	G	C	C	C	T	A	T	A	C	A	T	A	T	T	G	G	G	T	T	T
T. manatus latirostris XM 012555150 LOC101343596	-1	0	0	0	G	T	T	G	A	C	C	C	A	A	A	A	G	A	C	A	T	T	G	A	T	C	T	C	A	A	C	C	C	C	A	T	T	A	T	G	A	C	T	G	G	G	T	T	T
T. manatus latirostris CYP2E1 XM 012555152 LOC101344375	-1	0	0	0	G	T	T	G	A	C	C	C	A	A	A	A	G	A	C	A	T	T	G	A	T	C	T	C	A	A	C	C	C	C	A	T	T	A	T	G	A	T	T	G	G	G	T	T	T
E.m exon4 ref|NC 064834.1|:83330418-83330674 Elephas maximus indicus isolate mEleMax1 chromosome 16 mEleMax1 primary haplotype whole genome shotgun sequence	-1	0	0	0	-	-	-	-	-	-	-	-	-	-	-	-	-	-	-	-	-	-	-	-	-	-	-	-	-	-	-	-	-	-	-	-	-	-	-	-	-	-	-	-	-	-	-	-	-
L.a exon4 ref|NW 003573808.1|:58159-58325 Loxodonta africana isolate ISIS603380 unplaced genomic scaffold Loxafr3.0 scaffold 388 whole genome shotgun sequence	-1	0	0	0	-	-	-	-	-	-	-	-	-	-	-	-	-	-	-	-	-	-	-	-	-	-	-	-	-	-	-	-	-	-	-	-	-	-	-	-	-	-	-	-	-	-	-	-	-
E.m exon2 ref|NC 064834.1|:83333805-83333974 Elephas maximus indicus isolate mEleMax1 chromosome 16 mEleMax1 primary haplotype whole genome shotgun sequence	-1	0	0	0	-	-	-	-	-	-	-	-	-	-	-	-	-	-	-	-	-	-	-	-	-	-	-	-	-	-	-	-	-	-	-	-	-	-	-	-	-	-	-	-	-	-	-	-	-
L.a exon2 l.a ref|NW 003573808.1|:61441-61686 Loxodonta africana isolate ISIS603380 unplaced genomic scaffold Loxafr3.0 scaffold 388 whole genome shotgun sequence	-1	0	0	0	-	-	-	-	-	-	-	-	-	-	-	-	-	-	-	-	-	-	-	-	-	-	-	-	-	-	-	-	-	-	-	-	-	-	-	-	-	-	-	-	-	-	-	-	-
L.m exon1 ref|NW 003573808.1|:63094-63343 Loxodonta africana isolate ISIS603380 unplaced genomic scaffold Loxafr3.0 scaffold 388 whole genome shotgun sequence	-1	0	0	0	-	-	-	-	-	-	-	-	-	-	-	-	-	-	-	-	-	-	-	-	-	-	-	-	-	-	-	-	-	-	-	-	-	-	-	-	-	-	-	-	-	-	-	-	-
E.m exon1 ref|NC 064834.1|:83335381-83335568 Elephas maximus indicus isolate mEleMax1 chromosome 16 mEleMax1 primary haplotype whole genome shotgun sequence	-1	0	0	0	-	-	-	-	-	-	-	-	-	-	-	-	-	-	-	-	-	-	-	-	-	-	-	-	-	-	-	-	-	-	-	-	-	-	-	-	-	-	-	-	-	-	-	-	-
E.m exon3 ref|NC 064834.1|:83331238-83331462 Elephas maximus indicus isolate mEleMax1 chromosome 16 mEleMax1 primary haplotype whole genome shotgun sequence	-1	0	0	0	-	-	-	-	-	-	-	-	-	-	-	-	-	-	-	-	-	-	-	-	-	-	-	-	-	-	-	-	-	-	-	-	-	-	-	-	-	-	-	-	-	-	-	-	-
L.a exon3 ref|NW 003573808.1|:58948-59102 Loxodonta africana isolate ISIS603380 unplaced genomic scaffold Loxafr3.0 scaffold 388 whole genome shotgun sequence	-1	0	0	0	-	-	-	-	-	-	-	-	-	-	-	-	-	-	-	-	-	-	-	-	-	-	-	-	-	-	-	-	-	-	-	-	-	-	-	-	-	-	-	-	-	-	-	-	-
H. sapiens CYP2E1 NM 000773	-1	0	0	0	A	T	T	C	C	C	C	G	C	T	C	A	T	G	A
T. manatus latirostris XM 012555150 LOC101343596	-1	0	0	0	A	T	C	C	C	T	C	A	C	T	C	A	T	G	A
T. manatus latirostris CYP2E1 XM 012555152 LOC101344375	-1	0	0	0	A	T	C	C	C	T	C	A	C	T	C	A	T	G	A
E.m exon4 ref|NC 064834.1|:83330418-83330674 Elephas maximus indicus isolate mEleMax1 chromosome 16 mEleMax1 primary haplotype whole genome shotgun sequence	-1	0	0	0	-	-	-	-	-	-	-	-	-	-	-	-	-	-	-
L.a exon4 ref|NW 003573808.1|:58159-58325 Loxodonta africana isolate ISIS603380 unplaced genomic scaffold Loxafr3.0 scaffold 388 whole genome shotgun sequence	-1	0	0	0	-	-	-	-	-	-	-	-	-	-	-	-	-	-	-
E.m exon2 ref|NC 064834.1|:83333805-83333974 Elephas maximus indicus isolate mEleMax1 chromosome 16 mEleMax1 primary haplotype whole genome shotgun sequence	-1	0	0	0	-	-	-	-	-	-	-	-	-	-	-	-	-	-	-
L.a exon2 l.a ref|NW 003573808.1|:61441-61686 Loxodonta africana isolate ISIS603380 unplaced genomic scaffold Loxafr3.0 scaffold 388 whole genome shotgun sequence	-1	0	0	0	-	-	-	-	-	-	-	-	-	-	-	-	-	-	-
L.m exon1 ref|NW 003573808.1|:63094-63343 Loxodonta africana isolate ISIS603380 unplaced genomic scaffold Loxafr3.0 scaffold 388 whole genome shotgun sequence	-1	0	0	0	-	-	-	-	-	-	-	-	-	-	-	-	-	-	-
E.m exon1 ref|NC 064834.1|:83335381-83335568 Elephas maximus indicus isolate mEleMax1 chromosome 16 mEleMax1 primary haplotype whole genome shotgun sequence	-1	0	0	0	-	-	-	-	-	-	-	-	-	-	-	-	-	-	-
E.m exon3 ref|NC 064834.1|:83331238-83331462 Elephas maximus indicus isolate mEleMax1 chromosome 16 mEleMax1 primary haplotype whole genome shotgun sequence	-1	0	0	0	-	-	-	-	-	-	-	-	-	-	-	-	-	-	-
L.a exon3 ref|NW 003573808.1|:58948-59102 Loxodonta africana isolate ISIS603380 unplaced genomic scaffold Loxafr3.0 scaffold 388 whole genome shotgun sequence	-1	0	0	0	-	-	-	-	-	-	-	-	-	-	-	-	-	-	-
[truncated: 33 more columns]

## Sheet: Info
Title	fasta file
Format
DataType	Nucleotide
CodeTable	Standard
11
Number Sites	1497
Identical	.
Missing	?
Indel	-
