# Supplementary material for: A Comparative Genomic and Phylogenetic Investigation of the Xenobiotic Metabolism Enzymes of Cytochrome P450 in Elephants Shows Loss in CYP2E and CYP4A
Source: Animals (Basel). 2023 Jun 9;13(12):1939. doi: 10.3390/ani13121939 (PMC10294912; doi:10.3390/ani13121939)
Supplement: Supplementary file 1 [file animals-13-01939-s001.zip › CYP4A/CYP4As_Group3_aa.xlsx]

## Sheet: Sequence Data
Domain: Data
H. sapiens CYP4A11 NM 000778	M	S	V	S	V	L	S	P	S	R	L	L	G	D	V	S	G	I	L	Q	A	A	S	L	L	I	L	L	L	L	L	I	K	A	V	Q	L	Y	L	H	R	Q	W	L	L	K	A	L	Q
H. sapiens CYP4A22 NM 001010969 XM 208213	M	S	V	S	V	L	S	P	S	R	R	L	G	G	V	S	G	I	L	Q	V	T	S	L	L	I	L	L	L	L	L	I	K	A	A	Q	L	Y	L	H	R	Q	W	L	L	K	A	L	Q
O. afer afer XM 007946703 LOC103201934	M	S	V	S	M	L	S	Y	T	G	L	L	G	G	I	F	G	L	L	Q	V	A	S	L	L	G	L	V	L	L	L	L	K	A	A	Q	F	Y	L	R	R	Q	W	L	L	K	A	L	K
E. edwardii XM 006902916 LOC102867299	-	-	-	-	-	M	R	L	I	E	S	L	C	N	I	S	G	I	F	Q	V	A	S	L	L	G	L	V	L	L	L	F	K	A	I	Q	L	Y	L	R	R	Q	W	L	L	K	V	L	Q
E. edwardii XM 006902913 LOC102862835	M	S	I	S	V	N	I	S	T	G	F	L	G	T	I	S	E	L	L	Q	V	V	F	L	L	S	L	V	L	L	L	L	K	A	A	Q	F	Y	L	D	R	Q	W	L	L	K	A	L	Q
T. manatus latirostris XM 004371774 LOC101346203	M	S	V	S	V	L	S	P	T	G	P	L	G	S	V	S	G	L	L	Q	V	V	T	L	L	S	L	V	L	L	L	L	K	A	A	Q	L	Y	L	R	R	Q	W	L	L	K	A	L	K
T. manatus latirostris XM 012554256 LOC101345950	M	S	V	F	S	P	S	P	T	R	P	L	G	S	I	S	G	L	L	Q	V	A	S	L	L	G	L	V	L	L	L	L	K	A	A	Q	L	Y	L	C	R	L	W	L	L	K	A	L	Q
L. Africana CYP4A11 LOC100673772 NW 003573437	-	-	-	-	-	-	-	-	-	-	-	-	-	-	-	-	-	-	-	-	-	-	-	-	-	-	-	-	-	-	-	-	-	-	-	-	-	Y	P	R	W	L	W	E	N	K	V	F	T
E. maximus CYP4A11 LOC126071317 NC 064821	-	-	-	-	M	R	A	L	E	T	Q	L	F	T	A	Q	K	Y	A	K	I	A	P	S	F	P	L	-	-	-	-	-	-	-	-	S	P	G	T	C	R	H	F	L	A	Q	K	D	Q
H. sapiens CYP4A11 NM 000778	K	W	V	E	T	F	P	S	A	C	P	H	W	L	W	G	G	K	V	R	V	Q	L	Y	D	P	-	D	Y	M	K	V	I	L	G	R	S	D	P	K	S	H	-	G	S	Y	R	F	L
H. sapiens CYP4A22 NM 001010969 XM 208213	E	R	V	K	T	F	P	S	A	C	P	Y	W	I	W	G	G	K	V	R	V	Q	L	Y	D	P	-	D	Y	M	K	V	I	L	G	R	S	D	P	K	S	H	-	G	S	Y	K	F	L
O. afer afer XM 007946703 LOC103201934	T	W	V	Q	K	F	P	C	A	C	A	R	W	L	W	G	D	T	I	M	F	H	V	Y	D	P	-	D	Y	M	K	V	I	L	G	R	S	D	P	K	L	R	-	D	T	Y	R	F	M
E. edwardii XM 006902916 LOC102867299	K	W	V	E	K	F	P	C	A	F	P	R	W	L	W	G	S	E	A	V	V	M	I	Y	D	P	-	D	Y	I	K	V	I	L	G	R	S	D	P	K	S	T	-	R	T	Y	R	F	L
E. edwardii XM 006902913 LOC102862835	K	W	V	E	K	F	P	C	A	C	P	R	W	L	W	G	S	K	A	F	I	S	I	Y	D	P	-	D	Y	M	K	V	V	L	A	R	S	D	V	K	T	H	-	E	R	Y	R	F	L
T. manatus latirostris XM 004371774 LOC101346203	K	W	V	E	K	F	P	C	A	C	P	R	W	L	W	G	S	N	F	A	F	Q	V	Y	D	P	-	D	Y	A	K	V	I	L	G	R	P	D	P	K	S	H	-	E	P	Y	R	F	L
T. manatus latirostris XM 012554256 LOC101345950	K	W	V	E	K	F	P	C	A	C	P	H	W	L	W	G	S	K	V	F	I	L	V	N	D	P	-	D	Y	M	K	V	I	M	G	R	S	D	P	E	A	N	-	D	A	Y	R	F	L
L. Africana CYP4A11 LOC100673772 NW 003573437	S	W	*	L	Q	I	P	-	-	-	-	-	-	-	-	G	S	L	D	G	V	V	H	F	A	P	V	E	C	A	D	M	V	L	A	P	E	D	A	D	F	S	L	P	L	*	H	P	G
E. maximus CYP4A11 LOC126071317 NC 064821	K	W	*	V	N	S	M	C	V	P	S	L	A	M	G	E	Q	G	I	H	S	S	S	V	I	P	-	T	T	*	R	*	F	L	G	D	Q	T	Q	T	L	M	V	A	T	D	S	W	L
H. sapiens CYP4A11 NM 000778	I	L	K	P	Y	V	G	L	M	A	D	S	V	R	V	M	L	D	K	-	-	-	-	-	-	-	-	-	W	E	E	L	L	G	Q	D	S	P	L	E	V	F	Q	H	V	S	L	M	T
H. sapiens CYP4A22 NM 001010969 XM 208213	I	L	K	P	Y	V	G	L	M	A	D	S	V	R	V	M	L	D	K	-	-	-	-	-	-	-	-	-	W	E	E	L	L	G	Q	D	S	P	L	E	V	F	Q	H	V	S	L	M	T
O. afer afer XM 007946703 LOC103201934	I	L	K	P	Y	V	E	L	M	A	D	S	V	R	V	M	L	D	K	-	-	-	-	-	-	-	-	-	W	E	K	L	T	I	Q	D	P	Y	L	E	I	F	E	H	V	S	L	M	T
E. edwardii XM 006902916 LOC102867299	I	L	K	P	Y	V	G	I	M	A	D	S	V	R	L	M	L	D	K	-	-	-	-	-	-	-	-	-	W	E	K	L	I	T	Q	D	P	C	L	E	L	F	E	H	V	S	L	M	T
E. edwardii XM 006902913 LOC102862835	I	L	K	P	Y	V	R	L	M	A	D	S	V	Q	V	M	L	D	K	-	-	-	-	-	-	-	-	-	W	E	K	L	I	I	E	D	P	Y	L	E	L	F	E	H	V	S	L	M	T
T. manatus latirostris XM 004371774 LOC101346203	I	L	K	T	Y	V	R	I	M	A	D	S	V	Q	I	M	L	D	K	-	-	-	-	-	-	-	-	-	W	E	K	L	I	T	Q	D	P	Y	V	E	F	F	E	H	V	S	L	M	T
T. manatus latirostris XM 012554256 LOC101345950	I	L	K	P	Y	V	E	L	M	A	D	S	V	Q	V	M	L	D	K	-	-	-	-	-	-	-	-	-	W	E	K	L	I	T	Q	N	S	F	L	E	V	Y	E	H	I	S	L	M	T
L. Africana CYP4A11 LOC100673772 NW 003573437	A	L	*	T	C	L	G	-	-	-	D	D	P	R	H	N	L	D	V	-	-	-	-	-	-	-	-	-	C	L	*	S	P	G	Q	H	S	V	*	*	E	I	P	I	L	Y	P	I	H
E. maximus CYP4A11 LOC126071317 NC 064821	W	S	P	K	W	G	S	W	L	T	D	S	V	*	M	M	T	S	G	R	S	S	S	P	R	T	H	I	W	S	S	L	N	M	S	-	-	-	-	R	*	*	P	*	T	Q	P	*	S
H. sapiens CYP4A11 NM 000778	N	N	L	V	F	S	R	V	R	N	A	F	H	Q	N	D	T	I	Y	S	L	T	S	A	G	R	W	T	H	R	A	-	C	Q	L	A	H	Q	H	T	D	Q	V	I	Q	L	-	R	K
H. sapiens CYP4A22 NM 001010969 XM 208213	N	S	L	V	F	C	C	M	R	N	A	F	H	E	N	D	T	I	Y	S	L	T	S	A	G	R	W	T	H	R	A	-	C	Q	L	A	H	Q	H	T	D	Q	V	I	Q	L	-	R	K
O. afer afer XM 007946703 LOC103201934	N	K	L	V	V	S	R	V	R	N	A	F	Y	Q	N	D	I	I	Y	W	L	T	P	D	G	L	L	T	R	Q	A	-	C	Q	L	A	H	Q	H	T	D	K	V	I	K	L	-	R	K
E. edwardii XM 006902916 LOC102867299	S	E	L	F	Y	S	R	V	R	N	I	F	Y	Q	S	D	V	F	Y	S	L	T	R	D	G	R	L	L	H	R	A	-	C	Q	I	A	H	Q	H	T	D	Q	V	I	K	Q	-	R	K
E. edwardii XM 006902913 LOC102862835	N	N	L	V	F	S	R	V	R	N	A	F	Y	Q	N	D	F	I	Y	R	L	T	P	D	G	R	L	A	H	H	S	-	S	Q	L	S	H	Q	H	T	D	Q	V	I	K	L	-	R	K
T. manatus latirostris XM 004371774 LOC101346203	N	K	L	I	C	S	R	L	R	N	A	F	Y	Q	S	D	F	I	Y	R	L	T	P	D	G	R	L	S	H	Y	A	-	C	Q	V	A	H	Q	H	T	E	Q	V	I	K	L	-	R	K
T. manatus latirostris XM 012554256 LOC101345950	N	N	L	V	F	S	R	V	R	N	A	F	Y	Q	N	D	I	I	Y	R	L	T	P	D	G	R	L	T	H	P	A	-	C	Q	L	A	H	Q	H	T	D	Q	V	I	R	L	-	R	K
L. Africana CYP4A11 LOC100673772 NW 003573437	N	P	P	C	L	P	A	Y	P	T	A	H	S	S	S	D	Q	A	E	E	S	S	P	K	G	G	-	-	-	-	-	-	R	R	T	V	*	D	Q	K	E	E	A	L	R	F	P	R	H
E. maximus CYP4A11 LOC126071317 NC 064821	R	T	*	T	I	C	C	I	-	-	-	-	-	-	-	-	-	L	I	*	E	T	P	L	H	R	M	T	S	S	P	S	*	N	L	M	A	N	E	P	T	M	L	A	S	L	-	P	N
H. sapiens CYP4A11 NM 000778	G	S	I	L	S	D	K	D	L	R	A	E	V	D	T	F	M	F	E	G	H	D	T	T	A	S	G	I	S	W	I	L	Y	A	L	A	T	H	P	K	H	Q	E	R	C	R	E	E	I
H. sapiens CYP4A22 NM 001010969 XM 208213	G	S	I	L	S	D	K	D	L	R	A	E	V	D	T	F	M	F	E	G	H	D	T	T	A	S	G	I	S	W	I	L	Y	A	L	A	T	H	P	K	H	Q	E	R	C	R	E	E	I
O. afer afer XM 007946703 LOC103201934	G	S	S	L	C	N	K	D	I	R	A	E	V	D	T	F	M	F	E	G	H	D	T	T	A	S	G	I	S	W	I	L	Y	A	L	A	K	H	P	K	H	Q	Q	S	C	R	E	E	I
E. edwardii XM 006902916 LOC102867299	G	S	S	L	S	D	E	D	L	R	A	E	V	D	T	F	M	F	E	G	H	D	T	T	A	S	G	I	S	W	I	L	Y	S	L	A	K	Y	P	K	H	Q	Q	I	C	R	E	E	I
E. edwardii XM 006902913 LOC102862835	G	S	N	L	S	D	Q	E	L	R	A	E	V	D	T	F	M	F	A	G	H	D	T	T	A	S	G	I	S	W	T	L	Y	A	L	A	L	N	P	K	H	Q	Q	K	C	R	E	E	I
T. manatus latirostris XM 004371774 LOC101346203	G	H	S	L	S	D	Q	N	L	K	A	E	V	D	T	F	M	F	E	G	H	D	T	T	A	S	G	I	S	W	I	L	Y	A	L	A	M	H	P	K	H	Q	Q	A	C	R	E	E	I
T. manatus latirostris XM 012554256 LOC101345950	G	S	S	L	S	N	E	D	L	R	A	K	V	D	V	F	M	F	E	G	H	D	T	T	A	S	G	I	S	W	I	L	Y	A	L	A	V	H	S	K	H	Q	Q	R	C	R	D	E	I
L. Africana CYP4A11 LOC100673772 NW 003573437	G	S	S	S	*	S	G	H	I	Q	V	*	-	-	-	-	-	-	-	G	P	*	H	H	N	*	R	L	L	L	N	P	L	C	P	G	C	A	L	Q	H	Q	*	R	C	W	Q	E	I
E. maximus CYP4A11 LOC126071317 NC 064821	-	-	-	-	-	E	N	C	M	R	S	E	-	-	-	-	-	-	-	G	R	G	T	*	I	S	*	T	-	-	-	-	-	-	-	-	-	-	S	S	S	S	P	R	*	R	A	G	V
H. sapiens CYP4A11 NM 000778	A	L	R	L	Y	P	P	V	P	G	I	G	R	E	L	S	T	P	-	V	T	F	P	D	-	-	-	-	-	-	-	-	-	-	-	-	-	-	-	G	R	S	L	P	K	G	I	M	V
H. sapiens CYP4A22 NM 001010969 XM 208213	A	L	R	L	Y	P	P	V	P	G	I	G	R	E	L	S	T	P	-	V	T	F	P	D	-	-	-	-	-	-	-	-	-	-	-	-	-	-	-	G	R	S	L	P	K	G	I	M	V
O. afer afer XM 007946703 LOC103201934	A	L	R	L	Y	P	P	V	P	N	I	G	R	A	L	S	K	P	-	I	T	F	P	D	-	-	-	-	-	-	-	-	-	-	-	-	-	-	-	G	R	S	L	P	K	G	I	R	I
E. edwardii XM 006902916 LOC102867299	S	L	R	I	Y	P	P	V	P	S	I	G	R	V	L	S	K	P	-	V	T	F	P	D	-	-	-	-	-	-	-	-	-	-	-	-	-	-	-	G	R	S	L	P	E	G	T	R	I
E. edwardii XM 006902913 LOC102862835	A	L	R	L	Y	P	P	V	P	V	I	G	R	T	L	I	K	P	-	I	T	F	P	D	-	-	-	-	-	-	-	-	-	-	-	-	-	-	-	G	R	S	L	P	K	G	I	Q	I
T. manatus latirostris XM 004371774 LOC101346203	A	L	R	I	Y	P	P	V	P	N	I	S	R	V	L	S	K	P	-	I	T	F	P	D	-	-	-	-	-	-	-	-	-	-	-	-	-	-	-	G	R	S	L	P	K	G	I	R	V
T. manatus latirostris XM 012554256 LOC101345950	A	L	G	L	Y	P	P	V	P	S	I	S	R	M	L	S	K	P	-	I	T	F	P	D	-	-	-	-	-	-	-	-	-	-	-	-	-	-	-	G	C	S	L	P	K	G	I	R	V
L. Africana CYP4A11 LOC100673772 NW 003573437	V	L	*	L	Y	L	P	V	P	S	V	G	T	E	L	S	K	P	-	I	T	L	P	K	R	M	N	F	S	*	P	N	H	S	N	N	*	L	L	N	K	H	T	N	S	G	N	S	S
E. maximus CYP4A11 LOC126071317 NC 064821	S	L	R	A	M	T	P	Q	L	A	A	S	P	E	S	S	M	P	W	M	C	T	P	A	-	-	-	-	-	-	-	-	-	-	-	-	-	-	-	S	V	E	M	L	A	G	D	P	E
H. sapiens CYP4A11 NM 000778	-	-	-	-	-	-	-	-	-	-	-	-	-	-	-	-	-	-	-	-	-	-	-	-	-	-	-	-	-	-	-	-	-	-	-	-	-	F	D	P	-	-	F	R	F	A	P	G	S
H. sapiens CYP4A22 NM 001010969 XM 208213	-	-	-	-	-	-	-	-	-	-	-	-	-	-	-	-	-	-	-	-	-	-	-	-	-	-	-	-	-	-	-	-	-	-	-	-	-	F	D	P	-	-	S	R	F	A	P	G	S
O. afer afer XM 007946703 LOC103201934	-	-	-	-	-	-	-	-	-	-	-	-	-	-	-	-	-	-	-	-	-	-	-	-	-	-	-	-	-	-	-	-	-	-	-	-	-	F	D	P	-	-	S	R	F	A	P	S	S
E. edwardii XM 006902916 LOC102867299	-	-	-	-	-	-	-	-	-	-	-	-	-	-	-	-	-	-	-	-	-	-	-	-	-	-	-	-	-	-	-	-	-	-	-	-	-	F	D	P	-	-	T	R	F	S	P	G	S
E. edwardii XM 006902913 LOC102862835	-	-	-	-	-	-	-	-	-	-	-	-	-	-	-	-	-	-	-	-	-	-	-	-	-	-	-	-	-	-	-	-	-	-	-	-	-	Y	D	P	-	-	F	R	F	A	P	G	S
T. manatus latirostris XM 004371774 LOC101346203	-	-	-	-	-	-	-	-	-	-	-	-	-	-	-	-	-	-	-	-	-	-	-	-	-	-	-	-	-	-	-	-	-	-	-	-	-	F	D	P	-	-	S	R	F	A	P	G	S
T. manatus latirostris XM 012554256 LOC101345950	-	-	-	-	-	-	-	-	-	-	-	-	-	-	-	-	-	-	-	-	-	-	-	-	-	-	-	-	-	-	-	-	-	-	-	-	-	P	G	P	P	L	S	L	F	T	L	G	S
L. Africana CYP4A11 LOC100673772 NW 003573437	A	Q	V	Q	*	I	S	L	Y	F	P	I	I	K	S	I	F	H	C	R	R	L	A	*	M	I	S	K	V	P	F	T	S	D	T	P	E	*	D	P	N	L	L	S	F	S	R	A	N
E. maximus CYP4A11 LOC126071317 NC 064821	-	-	-	-	-	-	-	-	-	-	-	-	-	-	-	-	-	-	-	-	-	-	-	-	-	-	-	-	-	-	-	-	-	-	-	-	-	L	H	H	-	-	-	-	-	-	-	-	-
H. sapiens CYP4A11 NM 000778	N	E	L	K	V	-	-	-	-	-	A	T	A	L	T	L	L	R	F	-	-	-	-	-	-	-	E	L	L	P	D	P	T	R	I	P	I	P	I	A	R	L	V	L	K	S	K	N	G
H. sapiens CYP4A22 NM 001010969 XM 208213	N	Q	L	K	V	-	-	-	-	-	A	R	A	L	T	L	L	R	F	-	-	-	-	-	-	-	E	L	L	P	D	P	T	R	I	P	I	P	M	A	R	L	V	L	K	S	K	N	G
O. afer afer XM 007946703 LOC103201934	M	E	L	K	V	-	-	-	-	-	A	V	A	L	I	L	L	R	F	-	-	-	-	-	-	-	E	L	S	L	D	P	T	R	V	P	L	P	I	V	G	L	V	L	K	S	C	N	G
E. edwardii XM 006902916 LOC102867299	N	E	L	K	V	-	-	-	-	-	A	V	A	L	T	I	L	R	F	-	-	-	-	-	-	-	E	L	S	P	D	S	T	K	D	P	I	P	I	S	R	I	V	L	R	S	K	N	G
E. edwardii XM 006902913 LOC102862835	-	-	-	-	-	-	-	-	-	-	-	-	-	-	-	-	-	-	-	-	-	-	-	-	-	-	-	-	-	-	-	-	-	-	-	-	-	-	-	-	-	-	-	-	-	-	-	-	-
T. manatus latirostris XM 004371774 LOC101346203	N	E	L	K	V	-	-	-	-	-	A	V	A	L	T	L	L	R	F	-	-	-	-	-	-	-	E	L	S	L	D	P	T	R	L	P	I	P	V	A	E	I	V	L	K	S	M	N	G
T. manatus latirostris XM 012554256 LOC101345950	N	K	L	K	V	-	-	-	-	-	A	V	A	L	A	L	L	C	F	-	-	-	-	-	-	-	E	L	S	P	E	P	T	K	V	P	Y	P	V	A	G	V	L	L	K	S	R	N	G
L. Africana CYP4A11 LOC100673772 NW 003573437	L	Y	L	R	T	S	K	L	Q	D	S	I	M	S	S	L	L	H	L	F	*	L	P	T	F	D	E	I	F	Q	K	L	H	R	I	Q	C	K	I	S	M	M	V	T	Q	S	S	N	-
E. maximus CYP4A11 LOC126071317 NC 064821	Y	H	L	T	Q	-	-	-	-	-	-	-	-	-	-	-	-	-	-	-	-	-	-	-	-	-	-	-	-	-	-	-	-	-	-	-	-	-	-	-	-	-	-	-	-	-	K	N	E
[truncated: 31 more columns]

## Sheet: Info
Title	Phylogenetic Analysis
Format
DataType	Protein
9
Number Sites	638
Identical	.
Missing	?
Indel	-
