# Supplementary material for: A Comparative Genomic and Phylogenetic Investigation of the Xenobiotic Metabolism Enzymes of Cytochrome P450 in Elephants Shows Loss in CYP2E and CYP4A
Source: Animals (Basel). 2023 Jun 9;13(12):1939. doi: 10.3390/ani13121939 (PMC10294912; doi:10.3390/ani13121939)
Supplement: Supplementary file 1 [file animals-13-01939-s001.zip › CYP4A/CYP4As_Group3_nc.xlsx]

## Sheet: Sequence Data
Domain: Data Coding Codon Start: 1
H. sapiens CYP4A11 NM 000778	A	T	G	A	G	T	G	T	C	T	C	T	G	T	G	C	T	G	A	G	C	C	C	C	A	G	C	A	G	A	C	T	C	C	T	G	G	G	T	G	A	T	G	T	C	T	C	T	G
H. sapiens CYP4A22 NM 001010969 XM 208213	A	T	G	A	G	T	G	T	C	T	C	T	G	T	C	C	T	G	A	G	C	C	C	C	A	G	C	A	G	A	C	G	C	C	T	G	G	G	T	G	G	T	G	T	C	T	C	C	G
O. afer afer XM 007946703 LOC103201934	A	T	G	A	G	T	G	T	C	T	C	C	A	T	G	C	T	G	A	G	C	T	A	C	A	C	T	G	G	A	C	T	C	C	T	G	G	G	T	G	G	T	A	T	C	T	T	T	G
E. edwardii XM 006902916 LOC102867299	-	-	-	-	-	-	-	-	-	-	-	-	-	-	-	A	T	G	C	G	C	C	T	A	A	T	A	G	A	A	T	C	C	C	T	G	T	G	C	A	A	T	A	T	C	T	C	T	G
E. edwardii XM 006902913 LOC102862835	A	T	G	A	G	T	A	T	C	T	C	T	G	T	G	A	A	T	A	T	A	T	C	C	A	C	T	G	G	A	T	T	C	C	T	G	G	G	C	A	C	T	A	T	C	T	C	T	G
T. manatus latirostris XM 004371774 LOC101346203	A	T	G	A	G	T	G	T	C	T	C	T	G	T	G	C	T	G	A	G	C	C	C	C	A	C	T	G	G	A	C	C	A	C	T	G	G	G	G	A	G	T	G	T	G	T	C	T	G
T. manatus latirostris XM 012554256 LOC101345950	A	T	G	A	G	T	G	T	C	T	T	T	T	C	A	C	C	G	A	G	C	C	C	C	A	C	C	A	G	A	C	C	C	C	T	G	G	G	C	A	G	T	A	T	C	T	C	T	G
L. Africana CYP4A11 LOC100673772 NW 003573437	-	-	-	-	-	-	-	-	-	-	-	-	-	-	-	-	-	-	-	-	-	-	-	-	-	-	-	-	-	-	-	-	-	-	-	-	-	-	-	-	-	-	-	-	-	-	-	-	-
E. maximus CYP4A11 LOC126071317 NC 064821	-	-	-	-	-	-	-	-	-	-	-	-	A	T	G	A	G	G	G	C	T	T	T	G	G	A	A	A	C	C	C	A	A	C	T	C	T	T	C	A	C	A	G	C	C	C	A	G	A
H. sapiens CYP4A11 NM 000778	C	T	G	C	T	T	C	T	G	C	T	G	C	T	G	A	T	C	A	A	G	G	C	A	G	T	T	C	A	G	C	T	C	T	A	C	C	T	G	C	A	C	A	G	G	C	A	G	T
H. sapiens CYP4A22 NM 001010969 XM 208213	C	T	G	C	T	T	C	T	G	C	T	G	C	T	G	A	T	C	A	A	G	G	C	A	G	C	T	C	A	G	C	T	C	T	A	C	C	T	G	C	A	T	A	G	G	C	A	G	T
O. afer afer XM 007946703 LOC103201934	C	T	G	G	T	T	C	T	G	C	T	G	T	T	G	C	T	C	A	A	G	G	C	A	G	C	C	C	A	G	T	T	C	T	A	C	T	T	G	C	G	C	A	G	G	C	A	A	T
E. edwardii XM 006902916 LOC102867299	C	T	T	G	T	T	C	T	G	C	T	G	C	T	G	T	T	C	A	A	G	G	C	A	A	T	C	C	A	A	T	T	A	T	A	C	C	T	G	C	G	C	A	G	A	C	A	G	T
E. edwardii XM 006902913 LOC102862835	C	T	A	G	T	T	C	T	A	C	T	G	C	T	G	C	T	C	A	A	G	G	C	A	G	C	T	C	A	G	T	T	C	T	A	C	C	T	G	G	A	C	A	G	G	C	A	G	T
T. manatus latirostris XM 004371774 LOC101346203	C	T	G	G	T	T	C	T	G	C	T	G	C	T	G	C	T	C	A	A	G	G	C	A	G	C	C	C	A	G	C	T	C	T	A	C	C	T	G	C	G	C	A	G	G	C	A	G	T
T. manatus latirostris XM 012554256 LOC101345950	C	T	G	G	T	T	C	T	G	C	T	G	C	T	G	C	T	C	A	A	A	G	C	A	G	C	C	C	A	G	C	T	C	T	A	C	C	T	G	T	G	C	A	G	G	C	T	A	T
L. Africana CYP4A11 LOC100673772 NW 003573437	-	-	-	-	-	-	-	-	-	-	-	-	-	-	-	-	-	-	-	-	-	-	-	-	-	-	-	-	-	-	-	-	-	T	A	C	C	C	T	C	G	C	T	G	G	C	T	A	T
E. maximus CYP4A11 LOC126071317 NC 064821	C	T	G	-	-	-	-	-	-	-	-	-	-	-	-	-	-	-	-	-	-	-	-	-	-	-	-	T	C	A	C	C	A	G	G	C	A	C	C	T	G	T	C	G	G	C	A	C	T
H. sapiens CYP4A11 NM 000778	T	G	C	C	C	T	C	C	C	T	C	C	C	A	C	-	-	-	-	-	-	-	-	-	-	-	-	T	G	G	C	T	C	T	T	C	G	G	G	C	A	C	A	T	C	C	A	G	G
H. sapiens CYP4A22 NM 001010969 XM 208213	T	G	C	C	C	T	C	C	C	T	C	C	C	A	C	-	-	-	-	-	-	-	-	-	-	-	-	T	G	G	C	T	C	T	T	C	G	G	G	C	A	C	A	T	C	C	A	G	G
O. afer afer XM 007946703 LOC103201934	G	C	G	C	C	T	C	C	C	T	C	T	C	A	C	-	-	-	-	-	-	-	-	-	-	-	-	T	G	G	C	T	C	T	T	C	G	G	A	C	A	C	C	A	G	C	A	T	G
E. edwardii XM 006902916 LOC102867299	T	C	A	C	C	T	C	C	C	T	C	A	C	A	C	-	-	-	-	-	-	-	-	-	-	-	-	T	G	G	C	T	T	T	T	T	G	G	G	C	A	C	A	A	A	A	A	G	A
E. edwardii XM 006902913 LOC102862835	T	C	A	C	C	C	C	C	C	T	C	C	C	A	C	-	-	-	-	-	-	-	-	-	-	-	-	T	G	G	C	T	C	T	T	T	G	G	G	C	A	C	A	A	G	C	A	T	G
T. manatus latirostris XM 004371774 LOC101346203	T	C	A	C	C	T	C	C	C	T	C	C	C	A	C	-	-	-	-	-	-	-	-	-	-	-	-	T	G	G	C	T	G	T	T	T	G	G	G	C	A	C	A	A	G	C	A	T	G
T. manatus latirostris XM 012554256 LOC101345950	T	T	G	C	C	T	C	C	G	T	C	C	C	A	C	-	-	-	-	-	-	-	-	-	-	-	-	T	G	G	A	T	C	T	T	T	G	G	G	C	A	C	A	A	G	C	G	A	G
L. Africana CYP4A11 LOC100673772 NW 003573437	T	G	A	T	C	C	C	A	A	C	A	A	C	A	T	G	A	A	G	G	T	G	A	T	T	C	T	T	G	G	-	-	-	-	-	-	-	-	-	-	-	-	-	-	-	-	-	-	-
E. maximus CYP4A11 LOC126071317 NC 064821	C	A	G	G	A	A	G	C	T	C	A	T	G	G	G	C	T	G	G	A	T	G	A	T	A	T	A	G	C	T	C	A	G	T	G	G	G	G	A	-	-	-	C	T	T	T	C	C	C
H. sapiens CYP4A11 NM 000778	A	T	T	C	A	G	A	A	A	T	G	G	G	T	G	G	A	G	A	C	A	T	T	C	C	C	A	A	G	T	G	C	C	T	G	T	C	C	T	C	A	T	T	G	G	C	T	A	T
H. sapiens CYP4A22 NM 001010969 XM 208213	A	T	T	C	A	G	G	A	A	C	G	G	G	T	G	A	A	G	A	C	A	T	T	C	C	C	A	A	G	T	G	C	C	T	G	T	C	C	T	T	A	T	T	G	G	A	T	A	T
O. afer afer XM 007946703 LOC103201934	T	T	C	T	T	G	A	C	A	T	G	G	G	T	T	C	A	G	A	A	A	T	T	C	C	C	A	T	G	T	G	C	C	T	G	T	G	C	T	C	G	C	T	G	G	T	T	G	T
E. edwardii XM 006902916 LOC102867299	T	T	A	C	T	G	A	A	A	T	G	G	G	T	G	G	A	G	A	A	A	T	T	C	C	C	A	T	G	T	G	C	C	T	T	T	C	C	T	C	G	C	T	G	G	C	T	A	T
E. edwardii XM 006902913 LOC102862835	T	T	G	A	T	G	A	A	A	T	G	G	G	T	G	G	A	G	A	A	A	T	T	C	C	C	A	T	G	T	G	C	C	T	G	T	C	C	T	C	G	A	T	G	G	C	T	A	T
T. manatus latirostris XM 004371774 LOC101346203	T	T	T	C	T	G	A	A	A	T	G	G	G	T	A	G	A	G	A	A	A	T	T	C	C	C	G	T	G	T	G	C	C	T	G	T	C	C	T	C	G	C	T	G	G	C	T	G	T
T. manatus latirostris XM 012554256 LOC101345950	T	T	G	A	T	G	A	A	A	T	G	G	G	T	A	G	A	G	A	A	A	T	T	C	C	C	A	T	G	T	G	C	C	T	G	T	C	C	T	C	A	T	T	G	G	C	T	G	T
L. Africana CYP4A11 LOC100673772 NW 003573437	A	A	A	C	T	C	T	C	A	T	G	G	T	A	G	C	T	A	C	A	G	A	T	T	C	C	T	-	-	-	-	-	-	-	-	-	-	-	-	-	-	-	-	-	-	-	-	-	-
E. maximus CYP4A11 LOC126071317 NC 064821	C	T	T	C	T	G	A	A	A	T	G	G	T	A	G	G	T	A	A	A	T	T	C	C	A	T	G	T	G	C	G	T	A	C	C	C	T	C	G	C	T	G	G	C	T	A	T	G	G
H. sapiens CYP4A11 NM 000778	G	A	C	C	C	T	-	-	-	G	A	C	T	A	T	A	T	G	A	A	G	G	T	G	A	T	T	C	T	G	G	G	G	A	G	A	T	C	A	G	A	C	C	C	G	A	A	A	T
H. sapiens CYP4A22 NM 001010969 XM 208213	G	A	C	C	C	T	-	-	-	G	A	C	T	A	T	A	T	G	A	A	G	G	T	G	A	T	T	C	T	G	G	G	G	A	G	A	T	C	A	G	A	C	C	C	G	A	A	A	T
O. afer afer XM 007946703 LOC103201934	G	A	T	C	C	T	-	-	-	G	A	C	T	A	C	A	T	G	A	A	G	G	T	G	A	T	T	C	T	A	G	G	G	A	G	A	T	C	A	G	A	C	C	C	A	A	A	G	T
E. edwardii XM 006902916 LOC102867299	G	A	T	C	C	T	-	-	-	G	A	C	T	A	C	A	T	T	A	A	G	G	T	G	A	T	T	C	T	G	G	G	G	A	G	A	T	C	A	G	A	C	C	C	A	A	A	G	T
E. edwardii XM 006902913 LOC102862835	G	A	T	C	C	T	-	-	-	G	A	C	T	A	C	A	T	G	A	A	G	G	T	G	G	T	T	C	T	G	G	C	G	A	G	A	T	C	A	G	A	T	G	T	A	A	A	G	A
T. manatus latirostris XM 004371774 LOC101346203	G	A	T	C	C	C	-	-	-	G	A	C	T	A	C	G	C	G	A	A	G	G	T	G	A	T	T	C	T	G	G	G	G	A	G	A	C	C	A	G	A	C	C	C	A	A	A	A	T
T. manatus latirostris XM 012554256 LOC101345950	G	A	C	C	C	T	-	-	-	G	A	C	T	A	C	A	T	G	A	A	G	G	T	G	A	T	T	A	T	G	G	G	G	A	G	A	T	C	A	G	A	C	C	C	A	G	A	G	G
L. Africana CYP4A11 LOC100673772 NW 003573437	G	C	T	C	C	T	G	T	G	G	A	A	T	G	C	G	C	A	G	A	C	A	T	G	G	T	T	C	T	A	G	C	A	C	C	A	G	A	G	G	A	T	G	C	T	G	A	C	T
E. maximus CYP4A11 LOC126071317 NC 064821	A	T	C	C	C	A	-	-	-	A	C	A	A	C	A	T	G	A	A	G	G	T	G	A	T	T	C	T	T	G	G	G	A	G	A	T	C	A	G	A	C	T	C	A	A	A	C	T	C
H. sapiens CYP4A11 NM 000778	C	C	A	T	G	G	A	T	T	G	G	G	-	-	-	T	A	C	G	G	C	T	T	G	C	T	C	C	T	G	T	T	G	A	A	T	G	G	G	C	A	G	A	C	A	T	G	G	T
H. sapiens CYP4A22 NM 001010969 XM 208213	C	C	A	C	G	G	A	T	T	G	G	G	-	-	-	T	A	C	G	G	C	T	T	G	C	T	C	C	T	G	T	T	G	A	A	T	G	G	G	C	A	G	A	C	A	T	G	G	T
O. afer afer XM 007946703 LOC103201934	C	C	A	T	G	G	A	T	T	G	G	G	-	-	-	C	G	T	G	G	T	T	T	G	C	T	T	C	T	G	C	T	G	A	A	T	G	G	G	C	A	G	A	C	A	T	G	G	T
E. edwardii XM 006902916 LOC102867299	C	C	T	T	G	G	A	T	T	G	G	G	-	-	-	T	A	T	G	G	T	T	T	G	C	T	C	C	T	T	T	T	G	A	A	T	G	G	G	C	A	G	A	C	A	T	G	G	T
E. edwardii XM 006902913 LOC102862835	C	C	C	T	G	G	A	T	T	G	G	C	-	-	-	T	A	T	G	G	C	T	T	G	A	T	T	C	T	A	T	T	G	G	A	G	G	G	A	C	A	G	A	C	G	T	G	G	T
T. manatus latirostris XM 004371774 LOC101346203	C	C	C	T	G	G	A	T	T	G	G	A	-	-	-	T	A	T	G	G	T	T	T	G	C	T	T	C	T	G	T	T	G	A	A	T	G	G	A	C	A	G	A	C	A	T	G	G	T
T. manatus latirostris XM 012554256 LOC101345950	C	C	C	T	G	G	A	T	T	G	G	G	-	-	-	T	A	T	G	G	T	T	T	G	C	T	C	C	T	G	T	T	G	A	A	T	G	G	G	G	A	G	A	C	G	T	G	G	T
L. Africana CYP4A11 LOC100673772 NW 003573437	C	C	A	A	G	T	G	G	G	G	C	T	-	-	-	C	A	T	G	G	C	T	G	A	C	T	G	A	C	T	C	T	G	T	G	T	-	-	-	-	-	-	G	A	A	T	G	A	T
E. maximus CYP4A11 LOC126071317 NC 064821	A	G	A	T	G	G	T	G	T	G	G	T	A	C	A	T	T	T	T	G	C	T	C	C	T	G	T	G	G	A	G	T	G	C	G	C	A	G	A	C	A	T	G	G	T	T	C	T	A
H. sapiens CYP4A11 NM 000778	T	T	C	C	A	C	T	A	T	G	A	C	A	T	C	C	T	G	A	A	G	C	C	C	T	A	T	G	T	G	G	G	G	C	T	C	A	T	G	G	C	A	G	A	C	T	C	T	G
H. sapiens CYP4A22 NM 001010969 XM 208213	T	T	C	C	A	C	A	A	T	G	A	C	A	T	C	C	T	G	A	A	G	C	C	A	T	A	C	G	T	G	G	G	G	C	T	C	A	T	G	G	C	A	G	A	C	T	C	T	G
O. afer afer XM 007946703 LOC103201934	T	T	C	C	A	C	T	A	T	G	A	C	A	T	C	C	T	G	A	A	G	C	C	C	T	A	T	G	T	G	G	A	G	C	T	T	A	T	G	G	C	T	G	A	C	T	C	T	G
E. edwardii XM 006902916 LOC102867299	T	T	C	C	A	C	T	A	T	G	A	C	A	T	C	C	T	A	A	A	G	C	C	C	T	A	T	G	T	G	G	G	G	A	T	C	A	T	G	G	C	T	G	A	C	T	C	T	G
E. edwardii XM 006902913 LOC102862835	T	T	C	C	A	C	T	A	T	G	A	C	A	T	C	T	T	G	A	A	G	C	C	C	T	A	T	G	T	G	A	G	A	C	T	C	A	T	G	G	C	T	G	A	T	T	C	T	G
T. manatus latirostris XM 004371774 LOC101346203	T	T	C	C	A	C	T	A	T	G	A	C	A	T	C	C	T	G	A	A	G	A	C	C	T	A	C	G	T	G	A	G	G	A	T	C	A	T	G	G	C	T	G	A	C	T	C	T	G
T. manatus latirostris XM 012554256 LOC101345950	T	T	C	C	A	C	T	A	C	A	A	C	A	T	C	C	T	G	A	A	G	C	C	C	T	A	C	G	T	G	G	A	G	C	T	C	A	T	G	G	C	T	G	A	C	T	C	T	G
L. Africana CYP4A11 LOC100673772 NW 003573437	C	C	C	A	T	A	T	C	T	G	G	A	G	C	T	C	T	T	T	G	A	A	C	A	T	G	T	C	T	C	G	G	T	-	-	-	-	-	-	-	-	-	G	A	T	G	A	C	C
E. maximus CYP4A11 LOC126071317 NC 064821	A	C	T	A	T	G	A	C	A	T	C	C	T	G	G	A	G	C	C	C	C	A	A	G	T	G	G	G	G	C	T	C	A	T	G	G	C	T	G	A	C	T	G	A	C	T	C	T	G
H. sapiens CYP4A11 NM 000778	-	-	-	-	-	-	-	-	-	-	-	-	-	-	-	-	-	-	T	G	G	G	A	A	G	A	G	C	T	C	C	T	T	G	G	C	C	A	G	G	A	T	T	C	C	C	C	T	C
H. sapiens CYP4A22 NM 001010969 XM 208213	-	-	-	-	-	-	-	-	-	-	-	-	-	-	-	-	-	-	T	G	G	G	A	A	G	A	G	C	T	C	C	T	T	G	G	C	C	A	G	G	A	T	T	C	C	C	C	T	C
O. afer afer XM 007946703 LOC103201934	-	-	-	-	-	-	-	-	-	-	-	-	-	-	-	-	-	-	T	G	G	G	A	G	A	A	G	C	T	T	A	C	C	A	T	C	C	A	G	G	A	C	C	C	A	T	A	T	C
E. edwardii XM 006902916 LOC102867299	-	-	-	-	-	-	-	-	-	-	-	-	-	-	-	-	-	-	T	G	G	G	A	G	A	A	G	T	T	G	A	T	C	A	C	C	C	A	G	G	A	C	C	C	A	T	G	T	C
E. edwardii XM 006902913 LOC102862835	-	-	-	-	-	-	-	-	-	-	-	-	-	-	-	-	-	-	T	G	G	G	A	G	A	A	G	C	T	A	A	T	A	A	T	C	G	A	G	G	A	C	C	C	A	T	A	T	C
T. manatus latirostris XM 004371774 LOC101346203	-	-	-	-	-	-	-	-	-	-	-	-	-	-	-	-	-	-	T	G	G	G	A	A	A	A	G	C	T	T	A	T	A	A	C	C	C	A	G	G	A	C	C	C	A	T	A	C	G
T. manatus latirostris XM 012554256 LOC101345950	-	-	-	-	-	-	-	-	-	-	-	-	-	-	-	-	-	-	T	G	G	G	A	G	A	A	G	C	T	C	A	T	C	A	C	C	C	A	G	A	A	T	T	C	A	T	T	T	C
L. Africana CYP4A11 LOC100673772 NW 003573437	-	-	-	-	-	-	-	-	-	-	-	-	-	-	-	-	-	-	T	G	C	C	T	T	T	A	G	T	C	A	C	C	A	G	G	G	C	A	G	C	A	T	T	C	A	G	T	T	T
E. maximus CYP4A11 LOC126071317 NC 064821	T	C	G	C	C	C	A	G	G	A	C	C	C	A	T	A	T	C	T	G	G	A	G	C	T	C	T	T	T	G	A	A	C	A	T	G	T	C	T	-	-	-	-	-	-	-	-	-	-
H. sapiens CYP4A11 NM 000778	A	C	C	C	T	G	G	A	C	A	C	C	A	T	C	A	T	G	A	A	G	T	G	T	G	C	C	T	T	C	A	G	C	C	A	T	C	A	G	G	G	C	A	G	C	A	T	C	C
H. sapiens CYP4A22 NM 001010969 XM 208213	A	C	C	C	T	G	G	A	C	A	C	C	A	T	C	A	T	G	A	A	G	A	G	T	G	C	C	T	T	C	A	G	C	C	A	T	C	A	G	G	G	C	A	G	C	A	T	C	C
O. afer afer XM 007946703 LOC103201934	A	C	C	T	T	G	G	A	C	A	C	C	A	T	C	A	T	G	A	A	G	T	G	C	G	C	C	T	T	C	A	C	C	T	A	T	C	A	G	G	G	C	T	G	T	G	T	C	C
E. edwardii XM 006902916 LOC102867299	A	C	T	T	T	G	G	A	C	A	C	C	A	T	C	A	T	G	A	A	G	T	G	T	G	C	C	T	T	C	A	G	C	T	A	C	G	A	G	A	G	C	A	G	A	G	T	C	C
E. edwardii XM 006902913 LOC102862835	A	C	T	C	T	G	G	A	A	A	C	C	A	T	C	A	T	G	A	A	G	T	G	T	G	C	T	T	T	C	A	G	T	C	A	C	A	A	G	G	G	C	A	G	C	A	T	T	C
T. manatus latirostris XM 004371774 LOC101346203	A	C	C	C	T	G	G	A	C	A	C	T	A	T	C	A	T	G	A	A	G	T	G	T	G	C	C	T	T	C	A	G	C	T	A	C	C	A	G	G	G	C	A	G	C	A	T	C	C
T. manatus latirostris XM 012554256 LOC101345950	A	C	C	C	T	G	G	A	C	A	C	C	A	T	C	A	T	G	A	A	G	T	G	T	G	C	C	T	T	C	A	G	C	C	A	C	C	A	G	G	G	T	A	G	C	A	T	C	C
L. Africana CYP4A11 LOC100673772 NW 003573437	C	A	T	T	G	A	G	G	A	C	C	T	G	A	A	C	A	A	T	C	T	G	T	T	G	T	A	T	T	C	T	C	A	T	A	T	G	A	G	A	A	A	C	G	C	C	T	T	T
E. maximus CYP4A11 LOC126071317 NC 064821	A	G	T	G	T	G	C	C	T	T	T	A	G	T	C	A	C	C	A	G	G	G	C	A	G	C	A	T	T	C	A	G	T	T	T	G	A	T	A	G	G	A	A	A	T	C	C	C	A
H. sapiens CYP4A11 NM 000778	C	A	G	G	C	C	A	T	T	A	G	T	G	A	C	C	T	G	A	A	C	A	A	C	C	T	G	G	T	T	T	T	T	T	C	C	C	G	T	G	T	G	A	G	G	A	A	T	G
H. sapiens CYP4A22 NM 001010969 XM 208213	C	A	G	G	C	C	A	T	T	A	G	T	G	A	C	C	T	G	A	A	C	A	G	C	C	T	G	G	T	T	T	T	T	T	G	C	T	G	T	A	T	G	A	G	G	A	A	T	G
O. afer afer XM 007946703 LOC103201934	C	A	G	G	C	C	A	T	C	A	A	G	A	A	C	A	T	G	A	A	C	A	A	A	C	T	G	G	T	G	G	T	T	T	C	C	C	G	T	G	T	G	A	G	G	A	A	T	G
E. edwardii XM 006902916 LOC102867299	C	A	A	G	C	T	G	T	T	C	A	A	G	A	C	A	T	G	A	G	T	G	A	G	T	T	G	T	T	T	T	A	C	T	C	A	C	G	A	G	T	G	A	G	G	A	A	T	A
E. edwardii XM 006902913 LOC102862835	C	A	T	G	C	C	A	T	C	A	G	G	A	A	C	A	T	G	A	A	C	A	A	C	C	T	G	G	T	C	T	T	T	T	C	C	C	G	T	G	T	G	A	G	G	A	A	T	G
T. manatus latirostris XM 004371774 LOC101346203	C	A	A	G	C	T	G	T	T	G	G	G	A	A	C	C	T	G	A	A	C	A	A	G	T	T	A	A	T	T	T	G	T	T	C	A	C	G	T	T	T	G	A	G	G	A	A	T	G
T. manatus latirostris XM 012554256 LOC101345950	C	A	G	G	G	C	A	T	T	G	A	G	T	A	C	C	T	G	A	A	C	A	A	C	C	T	G	G	T	G	T	T	T	T	C	T	C	G	T	G	T	G	A	G	G	A	A	T	G
L. Africana CYP4A11 LOC100673772 NW 003573437	G	A	A	A	C	C	T	G	C	T	G	G	C	C	A	A	T	G	A	A	C	C	C	A	C	C	A	T	G	C	T	T	G	C	C	G	G	C	T	T	A	C	C	C	A	A	C	A	G
E. maximus CYP4A11 LOC126071317 NC 064821	-	-	-	-	-	-	-	-	-	-	-	-	C	C	A	T	T	G	A	G	G	A	C	C	T	G	A	A	C	A	A	T	C	T	G	T	T	G	T	A	T	T	-	-	-	-	-	-	-
H. sapiens CYP4A11 NM 000778	C	T	G	A	C	C	T	C	T	G	C	T	G	G	C	C	G	C	T	G	G	A	C	A	C	A	C	C	G	C	G	C	C	-	-	-	T	G	C	C	A	G	C	T	G	G	C	C	C
H. sapiens CYP4A22 NM 001010969 XM 208213	C	T	G	A	C	C	T	C	T	G	C	T	G	G	C	C	G	C	T	G	G	A	C	A	C	A	C	C	G	C	G	C	C	-	-	-	T	G	C	C	A	G	C	T	G	G	C	C	C
O. afer afer XM 007946703 LOC103201934	T	T	G	A	C	C	C	C	T	G	A	T	G	G	C	C	T	C	T	T	G	A	C	C	C	G	C	C	A	A	G	C	C	-	-	-	T	G	T	C	A	G	C	T	T	G	C	C	C
E. edwardii XM 006902916 LOC102867299	C	T	G	A	C	C	C	G	T	G	A	T	G	G	T	C	G	C	T	T	G	C	T	C	C	A	C	C	G	T	G	C	C	-	-	-	T	G	C	C	A	G	A	T	T	G	C	C	C
E. edwardii XM 006902913 LOC102862835	C	T	A	A	C	T	C	C	T	G	A	T	G	G	T	C	G	C	T	T	A	G	C	T	C	A	C	C	A	C	T	C	C	-	-	-	A	G	T	C	A	G	C	T	C	T	C	C	C
T. manatus latirostris XM 004371774 LOC101346203	C	T	G	A	C	C	C	C	T	G	A	T	G	G	T	C	G	C	T	T	G	A	G	C	C	A	C	T	A	C	G	C	C	-	-	-	T	G	T	C	A	G	G	T	C	G	C	C	C
T. manatus latirostris XM 012554256 LOC101345950	C	T	G	A	C	T	C	C	T	G	A	T	G	G	C	C	G	C	T	T	G	A	C	T	C	A	C	C	C	T	G	C	C	-	-	-	T	G	C	C	A	A	C	T	T	G	C	T	C
L. Africana CYP4A11 LOC100673772 NW 003573437	A	G	C	T	C	G	C	C	T	A	A	A	G	G	A	G	G	A	-	-	-	-	-	-	-	-	-	-	-	-	-	-	-	-	-	-	A	G	G	A	G	A	A	C	T	G	T	A	T
E. maximus CYP4A11 LOC126071317 NC 064821	G	A	A	A	C	G	C	C	T	T	T	G	C	A	C	A	G	A	A	T	G	A	C	A	T	C	A	T	C	T	C	C	A	A	G	T	T	G	A	A	A	C	C	T	G	A	T	G	G
H. sapiens CYP4A11 NM 000778	-	-	-	A	G	G	A	A	G	G	C	T	C	A	A	C	T	A	C	A	G	A	A	G	G	A	G	G	G	G	G	A	G	C	T	G	G	A	G	A	A	G	A	T	C	A	A	G	A
H. sapiens CYP4A22 NM 001010969 XM 208213	-	-	-	A	G	G	A	A	G	G	C	T	C	A	A	C	T	A	C	A	G	A	A	G	G	A	G	G	G	G	G	A	G	C	T	G	G	A	G	A	A	G	A	T	C	A	A	G	A
O. afer afer XM 007946703 LOC103201934	-	-	-	A	G	A	A	A	A	G	C	T	A	G	T	C	T	G	C	A	A	G	A	G	G	A	G	G	G	A	G	A	G	T	T	G	G	A	A	A	A	G	A	T	G	A	A	G	A
E. edwardii XM 006902916 LOC102867299	-	-	-	A	G	G	A	A	G	A	T	T	T	C	T	C	T	G	C	A	G	A	A	G	G	A	A	G	G	A	G	A	G	C	T	A	G	A	A	A	A	A	A	T	C	A	G	A	A
E. edwardii XM 006902913 LOC102862835	-	-	-	A	G	G	A	A	G	G	C	T	C	A	A	C	T	T	C	A	A	G	A	G	A	A	T	G	G	A	G	G	G	C	T	G	G	A	A	A	A	T	A	T	C	A	A	G	A
T. manatus latirostris XM 004371774 LOC101346203	-	-	-	A	G	G	A	A	G	G	C	T	G	A	T	C	T	G	C	A	G	A	A	G	G	A	A	G	G	A	G	A	G	A	T	G	G	A	A	A	A	G	A	T	C	A	G	G	A
T. manatus latirostris XM 012554256 LOC101345950	-	-	-	A	G	G	A	A	G	G	C	T	A	G	C	C	T	G	C	A	G	G	A	G	?	G	A	G	G	A	G	A	G	C	T	A	G	A	C	A	A	G	A	T	C	A	G	G	A
L. Africana CYP4A11 LOC100673772 NW 003573437	C	C	T	A	G	A	C	A	T	C	C	T	C	C	T	C	T	T	C	C	C	C	C	A	G	A	T	A	G	A	G	A	G	C	A	G	G	A	G	T	A	A	C	T	T	G	C	C	C
E. maximus CYP4A11 LOC126071317 NC 064821	-	-	-	C	C	C	A	A	C	A	G	C	A	C	A	C	A	G	C	T	C	G	A	G	T	G	A	T	C	A	A	G	C	T	G	A	G	G	A	A	A	G	C	T	C	G	C	C	T
H. sapiens CYP4A11 NM 000778	C	T	C	C	T	C	T	T	G	G	C	C	A	A	A	A	T	G	G	A	G	A	A	T	G	G	G	A	G	C	A	T	C	T	T	G	T	C	A	G	A	C	A	A	G	G	A	C	C
H. sapiens CYP4A22 NM 001010969 XM 208213	C	T	C	C	T	C	T	T	G	G	C	C	A	A	A	A	T	G	G	A	G	A	A	T	G	G	G	A	G	C	A	T	C	T	T	G	T	C	A	G	A	C	A	A	G	G	A	C	C
O. afer afer XM 007946703 LOC103201934	C	T	C	C	T	A	T	G	T	G	C	C	A	A	A	A	T	G	G	G	G	A	A	C	G	G	G	A	G	C	A	G	T	T	T	A	T	G	C	A	A	C	A	A	G	G	A	C	A
E. edwardii XM 006902916 LOC102867299	C	T	C	C	T	T	T	G	T	G	C	C	A	A	A	A	T	G	G	A	A	A	A	T	G	G	G	A	G	C	A	G	C	T	T	G	T	C	C	G	A	C	G	A	A	G	A	C	C
E. edwardii XM 006902913 LOC102862835	C	T	C	C	T	G	A	G	T	A	C	A	A	A	C	A	C	A	G	A	G	G	A	T	G	G	G	A	G	C	A	A	C	T	T	G	T	C	T	G	A	C	C	A	A	G	A	A	C
T. manatus latirostris XM 004371774 LOC101346203	C	T	G	C	T	A	T	G	T	G	C	A	A	A	A	A	T	G	G	A	G	A	A	T	G	G	A	C	A	C	A	G	C	C	T	G	T	C	C	G	A	C	C	A	G	A	A	C	C
T. manatus latirostris XM 012554256 LOC101345950	C	T	C	C	T	A	T	G	T	G	C	C	A	A	A	A	T	G	A	G	T	A	A	T	G	G	G	A	G	C	A	G	C	T	T	G	T	C	C	A	A	T	G	A	G	G	A	C	C
L. Africana CYP4A11 LOC100673772 NW 003573437	-	-	-	-	-	-	-	-	-	-	-	-	-	-	-	-	-	-	-	-	-	A	C	A	G	G	A	T	C	T	T	C	C	A	G	C	T	G	A	A	G	T	G	G	A	C	A	C	A
E. maximus CYP4A11 LOC126071317 NC 064821	-	-	-	-	-	-	-	-	-	-	-	-	-	-	-	-	-	-	-	-	-	-	-	-	-	-	-	-	-	-	-	-	-	-	-	-	-	-	-	G	A	G	A	A	C	T	G	T	A
H. sapiens CYP4A11 NM 000778	G	A	G	G	G	C	C	A	C	G	A	C	A	C	C	A	C	A	G	C	C	A	G	T	G	G	G	A	T	C	T	C	C	T	G	G	A	T	C	C	T	C	T	A	T	G	C	T	C
H. sapiens CYP4A22 NM 001010969 XM 208213	G	A	G	G	G	C	C	A	C	G	A	C	A	C	C	A	C	A	G	C	C	A	G	T	G	G	G	A	T	C	T	C	C	T	G	G	A	T	C	C	T	C	T	A	T	G	C	T	C
O. afer afer XM 007946703 LOC103201934	G	A	A	G	G	C	C	A	T	G	A	C	A	C	C	A	C	A	G	C	C	A	G	T	G	G	C	A	T	C	T	C	C	T	G	G	A	T	C	C	T	C	T	A	T	G	C	C	C
E. edwardii XM 006902916 LOC102867299	G	A	A	G	G	T	C	A	T	G	A	T	A	C	C	A	C	A	G	C	C	A	G	T	G	G	C	A	T	C	T	C	C	T	G	G	A	T	C	C	T	T	T	A	C	T	C	C	C
E. edwardii XM 006902913 LOC102862835	G	C	C	G	G	C	C	A	C	G	A	C	A	C	T	A	C	A	G	C	C	A	G	T	G	G	C	A	T	C	T	C	C	T	G	G	A	C	C	C	T	C	T	A	T	G	C	C	C
T. manatus latirostris XM 004371774 LOC101346203	G	A	G	G	G	C	C	A	T	G	A	C	A	C	C	A	C	A	G	C	C	A	G	T	G	G	T	A	T	C	T	C	C	T	G	G	A	T	C	C	T	C	T	A	T	G	C	C	C
T. manatus latirostris XM 012554256 LOC101345950	G	A	G	G	G	T	C	A	T	G	A	C	A	C	C	A	C	A	G	C	C	A	G	T	G	G	C	A	T	C	T	C	C	T	G	G	A	T	C	C	T	C	T	A	T	G	C	C	C
L. Africana CYP4A11 LOC100673772 NW 003573437	-	-	-	G	G	G	C	C	A	T	G	A	C	A	C	C	A	C	A	A	C	T	A	G	C	G	G	C	T	T	C	T	C	C	T	G	A	A	T	C	C	T	C	T	A	T	G	C	C
E. maximus CYP4A11 LOC126071317 NC 064821	-	-	-	G	G	A	A	G	A	G	G	C	A	C	T	T	A	G	A	T	T	T	C	C	T	A	G	A	C	A	-	-	-	-	-	-	-	-	-	-	-	-	-	-	-	-	-	-	-
H. sapiens CYP4A11 NM 000778	T	G	C	C	G	G	G	A	G	G	A	G	A	T	C	C	A	C	A	G	C	C	T	C	C	T	G	G	G	T	G	A	T	G	G	A	G	C	C	T	C	C	A	T	C	A	C	C	T
H. sapiens CYP4A22 NM 001010969 XM 208213	T	G	C	C	G	G	G	A	G	G	A	G	A	T	C	C	A	T	G	G	C	C	T	C	C	T	G	G	G	T	G	A	T	G	G	A	G	C	C	T	C	C	A	T	C	A	C	C	T
O. afer afer XM 007946703 LOC103201934	T	G	C	C	G	G	G	A	A	G	A	G	A	T	C	C	A	A	A	G	T	C	T	C	C	T	G	G	G	A	A	A	T	G	A	G	G	C	C	T	T	C	A	T	C	A	C	A	T
E. edwardii XM 006902916 LOC102867299	T	G	C	C	G	A	G	A	G	G	A	G	A	T	C	C	A	A	A	G	T	G	T	C	C	T	G	G	G	G	G	A	T	G	G	A	G	C	C	C	T	C	A	T	T	A	C	C	T
E. edwardii XM 006902913 LOC102862835	T	G	C	C	G	A	G	A	G	G	A	A	A	T	C	C	A	A	A	G	C	C	T	C	C	T	G	G	A	A	G	A	A	G	G	T	G	A	C	T	C	C	A	T	C	A	C	T	T
T. manatus latirostris XM 004371774 LOC101346203	T	G	T	C	G	G	G	A	G	G	A	A	A	T	C	C	A	G	A	G	C	C	T	C	C	T	T	G	G	G	G	A	T	G	G	A	G	C	T	T	T	T	A	T	C	A	C	A	T
T. manatus latirostris XM 012554256 LOC101345950	T	G	C	C	G	T	G	A	C	G	A	G	A	T	C	C	A	G	A	G	C	C	T	A	C	T	G	G	G	G	G	A	T	G	C	G	G	C	C	T	C	C	A	T	C	A	T	A	T
L. Africana CYP4A11 LOC100673772 NW 003573437	T	G	C	T	G	G	C	A	G	G	A	G	A	T	C	C	A	G	A	G	C	C	T	C	C	T	G	T	G	G	G	A	T	G	G	A	C	C	C	T	T	C	A	T	C	A	T	G	T
E. maximus CYP4A11 LOC126071317 NC 064821	T	A	G	A	G	A	G	C	A	G	G	A	G	T	A	A	C	T	T	G	C	C	T	G	-	-	-	-	-	-	-	-	-	-	-	-	-	-	-	-	-	-	-	-	-	-	-	-	-
H. sapiens CYP4A11 NM 000778	A	T	G	C	C	C	T	A	C	A	C	C	A	C	C	A	T	G	T	G	C	A	T	T	A	A	G	G	A	G	G	C	A	C	T	G	A	G	G	C	T	C	T	A	C	C	C	A	C
H. sapiens CYP4A22 NM 001010969 XM 208213	A	T	G	C	C	C	T	A	C	A	C	C	A	C	C	A	T	G	T	G	C	A	T	T	A	A	G	G	A	G	G	C	A	C	T	G	A	G	G	C	T	C	T	A	C	C	C	A	C
O. afer afer XM 007946703 LOC103201934	A	T	G	C	C	T	T	A	C	A	C	T	A	C	C	A	T	G	T	G	C	A	T	C	A	A	G	G	A	G	G	C	C	C	T	G	C	G	A	C	T	C	T	A	C	C	C	T	C
E. edwardii XM 006902916 LOC102867299	A	T	G	C	C	T	T	A	C	A	C	C	A	C	T	A	T	G	T	G	C	A	T	C	A	A	G	G	A	G	T	C	T	C	T	A	A	G	A	A	T	C	T	A	C	C	C	A	C
E. edwardii XM 006902913 LOC102862835	A	T	G	C	C	A	T	A	T	A	C	C	A	C	C	A	T	G	T	G	C	A	T	C	A	A	A	G	A	G	G	C	T	C	T	G	C	G	A	C	T	C	T	A	C	C	C	A	C
T. manatus latirostris XM 004371774 LOC101346203	A	T	G	C	C	C	T	A	C	A	C	C	A	C	T	A	T	G	T	G	C	A	T	C	A	A	G	G	A	G	G	C	T	C	T	G	A	G	A	A	T	C	T	A	C	C	C	T	C
T. manatus latirostris XM 012554256 LOC101345950	A	T	G	C	C	C	T	A	T	A	C	C	A	C	C	A	T	G	T	G	C	A	T	C	A	A	G	G	A	G	G	C	T	C	T	G	G	G	A	C	T	C	T	A	C	C	C	A	C
L. Africana CYP4A11 LOC100673772 NW 003573437	A	T	A	C	C	C	T	A	C	A	T	C	A	C	C	A	T	G	T	A	C	A	T	C	A	A	T	G	A	G	G	T	T	C	T	G	T	G	A	C	T	C	T	A	T	C	T	A	C
E. maximus CYP4A11 LOC126071317 NC 064821	C	T	G	A	A	G	T	G	G	A	C	A	-	-	-	-	-	-	-	-	-	-	-	-	C	A	T	T	C	A	A	G	T	T	T	G	A	G	G	G	C	C	A	T	G	A	C	A	C
H. sapiens CYP4A11 NM 000778	A	C	T	C	C	C	-	-	-	G	T	C	A	C	C	T	T	C	C	C	T	G	A	T	-	-	-	-	-	-	-	-	-	-	-	-	-	-	-	-	-	-	-	-	-	-	-	-	-
H. sapiens CYP4A22 NM 001010969 XM 208213	A	C	T	C	C	C	-	-	-	G	T	C	A	C	C	T	T	C	C	C	T	G	A	T	-	-	-	-	-	-	-	-	-	-	-	-	-	-	-	-	-	-	-	-	-	-	-	-	-
O. afer afer XM 007946703 LOC103201934	A	A	G	C	C	C	-	-	-	A	T	C	A	C	C	T	T	C	C	C	T	G	A	T	-	-	-	-	-	-	-	-	-	-	-	-	-	-	-	-	-	-	-	-	-	-	-	-	-
E. edwardii XM 006902916 LOC102867299	A	A	G	C	C	C	-	-	-	G	T	C	A	C	C	T	T	T	C	C	T	G	A	T	-	-	-	-	-	-	-	-	-	-	-	-	-	-	-	-	-	-	-	-	-	-	-	-	-
E. edwardii XM 006902913 LOC102862835	A	A	G	C	C	T	-	-	-	A	T	C	A	C	C	T	T	C	C	C	T	G	A	T	-	-	-	-	-	-	-	-	-	-	-	-	-	-	-	-	-	-	-	-	-	-	-	-	-
T. manatus latirostris XM 004371774 LOC101346203	A	A	G	C	C	C	-	-	-	A	T	C	A	C	C	T	T	C	C	C	T	G	A	T	-	-	-	-	-	-	-	-	-	-	-	-	-	-	-	-	-	-	-	-	-	-	-	-	-
T. manatus latirostris XM 012554256 LOC101345950	A	A	G	C	C	C	-	-	-	A	T	C	A	C	C	T	T	T	C	C	T	G	A	T	-	-	-	-	-	-	-	-	-	-	-	-	-	-	-	-	-	-	-	-	-	-	-	-	-
L. Africana CYP4A11 LOC100673772 NW 003573437	A	A	G	C	C	T	-	-	-	A	T	C	A	C	C	T	T	A	C	C	C	A	A	A	A	G	A	A	T	G	A	A	C	T	T	C	A	G	C	T	A	G	C	C	T	A	A	C	C
E. maximus CYP4A11 LOC126071317 NC 064821	A	T	G	C	C	C	T	G	G	A	T	G	T	G	C	A	C	T	C	C	A	G	C	A	-	-	-	-	-	-	-	-	-	-	-	-	-	-	-	-	-	-	-	-	-	-	-	-	-
H. sapiens CYP4A11 NM 000778	T	T	G	C	C	C	A	A	A	G	G	T	A	T	C	A	T	G	G	T	C	C	T	C	C	T	C	T	C	C	A	T	T	T	A	T	G	G	C	C	T	T	C	A	C	C	A	C	A
H. sapiens CYP4A22 NM 001010969 XM 208213	T	T	G	C	C	C	A	A	A	G	G	T	A	T	C	A	T	G	G	T	C	C	T	C	C	T	C	T	C	C	A	T	T	T	A	T	G	G	C	C	T	T	C	A	C	C	A	C	A
O. afer afer XM 007946703 LOC103201934	T	T	A	C	C	C	A	A	A	G	G	A	A	T	C	A	G	A	A	T	C	T	C	A	C	T	G	A	A	T	T	T	T	T	A	T	G	C	T	C	T	T	C	A	C	C	A	C	A
E. edwardii XM 006902916 LOC102867299	T	T	A	C	C	A	G	A	A	G	G	A	A	C	C	A	G	A	A	T	C	T	C	A	C	T	A	G	A	C	A	T	T	C	A	C	G	C	T	C	T	T	C	A	C	C	A	C	A
E. edwardii XM 006902913 LOC102862835	T	T	A	C	C	C	A	A	A	G	G	A	A	T	C	C	A	A	A	T	C	G	C	A	C	T	G	A	A	C	T	T	T	T	A	T	G	C	C	C	T	C	C	A	T	C	A	C	A
T. manatus latirostris XM 004371774 LOC101346203	T	T	A	C	C	C	A	A	A	G	G	A	A	T	C	A	G	A	G	T	C	A	C	A	C	T	G	A	A	C	A	T	T	T	A	C	T	C	C	C	T	T	C	A	C	C	A	C	A
T. manatus latirostris XM 012554256 LOC101345950	T	T	A	C	C	C	A	A	A	G	G	A	A	T	C	A	G	A	G	T	C	T	T	T	C	T	G	A	G	C	A	T	T	T	A	T	G	C	A	C	T	T	C	A	C	C	A	C	A
L. Africana CYP4A11 LOC100673772 NW 003573437	A	C	A	A	A	T	T	C	A	G	G	A	A	A	T	T	C	A	T	C	T	A	T	C	C	T	T	G	A	T	G	G	A	T	T	T	C	C	A	T	T	T	T	C	T	C	A	T	C
E. maximus CYP4A11 LOC126071317 NC 064821	A	T	G	C	T	T	G	C	A	G	G	A	G	A	T	C	C	A	G	A	G	C	C	T	C	C	T	G	T	G	G	G	A	T	G	G	A	C	C	C	T	T	C	A	T	C	A	T	G
H. sapiens CYP4A11 NM 000778	-	-	-	A	A	A	G	T	G	T	G	G	C	C	C	A	A	C	C	C	A	G	A	G	G	T	G	-	-	-	-	-	-	-	-	-	-	-	-	-	-	-	-	-	-	-	-	-	-
H. sapiens CYP4A22 NM 001010969 XM 208213	-	-	-	A	A	A	G	T	G	T	G	G	C	C	C	A	A	C	C	T	A	G	A	G	G	T	G	-	-	-	-	-	-	-	-	-	-	-	-	-	-	-	-	-	-	-	-	-	-
O. afer afer XM 007946703 LOC103201934	-	-	-	A	A	A	G	T	G	T	G	G	T	C	G	G	A	T	C	C	A	G	A	G	G	T	G	-	-	-	-	-	-	-	-	-	-	-	-	-	-	-	-	-	-	-	-	-	-
E. edwardii XM 006902916 LOC102867299	-	-	-	A	A	G	G	T	G	T	G	G	T	C	A	G	A	T	C	C	A	G	A	G	G	T	A	-	-	-	-	-	-	-	-	-	-	-	-	-	-	-	-	-	-	-	-	-	-
E. edwardii XM 006902913 LOC102862835	-	-	-	A	A	A	G	T	A	T	G	G	C	T	G	A	A	C	C	C	A	G	A	G	G	T	G	-	-	-	-	-	-	-	-	-	-	-	-	-	-	-	-	-	-	-	-	-	-
T. manatus latirostris XM 004371774 LOC101346203	-	-	-	A	A	A	G	T	G	T	G	G	T	C	G	A	A	C	C	C	A	G	A	G	G	T	G	-	-	-	-	-	-	-	-	-	-	-	-	-	-	-	-	-	-	-	-	-	-
T. manatus latirostris XM 012554256 LOC101345950	-	-	-	A	C	G	G	T	G	T	G	G	C	C	G	A	A	C	C	C	A	G	A	G	T	G	C	-	-	-	-	-	-	-	-	-	-	-	-	-	-	-	-	-	-	-	-	-	-
L. Africana CYP4A11 LOC100673772 NW 003573437	G	A	T	G	A	G	G	T	A	T	A	G	G	A	A	A	T	G	C	C	T	G	A	C	A	C	A	G	A	G	C	C	G	G	C	T	G	C	A	C	A	G	G	T	T	C	A	A	T
E. maximus CYP4A11 LOC126071317 NC 064821	T	C	T	C	A	A	C	G	A	T	G	A	C	C	T	G	G	A	C	C	A	G	A	T	A	C	C	-	-	-	-	-	-	-	-	-	-	-	-	-	-	-	-	-	-	-	-	-	-
H. sapiens CYP4A11 NM 000778	-	-	-	-	-	-	-	-	-	-	-	-	-	-	-	-	-	-	-	-	-	-	-	-	-	-	-	-	-	-	-	-	-	-	-	-	-	-	-	-	-	-	-	-	-	-	-	-	-
H. sapiens CYP4A22 NM 001010969 XM 208213	-	-	-	-	-	-	-	-	-	-	-	-	-	-	-	-	-	-	-	-	-	-	-	-	-	-	-	-	-	-	-	-	-	-	-	-	-	-	-	-	-	-	-	-	-	-	-	-	-
O. afer afer XM 007946703 LOC103201934	-	-	-	-	-	-	-	-	-	-	-	-	-	-	-	-	-	-	-	-	-	-	-	-	-	-	-	-	-	-	-	-	-	-	-	-	-	-	-	-	-	-	-	-	-	-	-	-	-
E. edwardii XM 006902916 LOC102867299	-	-	-	-	-	-	-	-	-	-	-	-	-	-	-	-	-	-	-	-	-	-	-	-	-	-	-	-	-	-	-	-	-	-	-	-	-	-	-	-	-	-	-	-	-	-	-	-	-
E. edwardii XM 006902913 LOC102862835	-	-	-	-	-	-	-	-	-	-	-	-	-	-	-	-	-	-	-	-	-	-	-	-	-	-	-	-	-	-	-	-	-	-	-	-	-	-	-	-	-	-	-	-	-	-	-	-	-
T. manatus latirostris XM 004371774 LOC101346203	-	-	-	-	-	-	-	-	-	-	-	-	-	-	-	-	-	-	-	-	-	-	-	-	-	-	-	-	-	-	-	-	-	-	-	-	-	-	-	-	-	-	-	-	-	-	-	-	-
T. manatus latirostris XM 012554256 LOC101345950	-	-	-	-	-	-	-	-	-	-	-	-	-	-	-	-	-	-	-	-	-	-	-	-	-	-	-	-	-	-	-	-	-	-	-	-	-	-	-	-	-	-	-	-	-	-	-	-	-
L. Africana CYP4A11 LOC100673772 NW 003573437	A	G	C	A	T	T	T	T	C	C	A	T	T	G	C	A	G	G	A	G	G	C	T	G	G	C	C	T	A	A	A	T	G	A	T	C	A	G	T	A	A	G	G	T	C	C	C	T	T
E. maximus CYP4A11 LOC126071317 NC 064821	-	-	-	-	-	-	-	-	-	-	-	-	-	-	-	-	-	-	-	-	-	-	-	-	-	-	-	-	-	-	-	-	-	-	-	-	-	-	-	-	-	-	-	-	-	-	-	-	-
H. sapiens CYP4A11 NM 000778	-	-	-	-	-	-	T	T	C	C	G	T	T	T	T	G	C	A	C	C	G	G	G	T	T	C	T	G	C	T	C	A	A	C	A	C	A	G	C	C	A	C	G	C	T	-	-	-	-
H. sapiens CYP4A22 NM 001010969 XM 208213	-	-	-	-	-	-	T	C	C	C	G	T	T	T	T	G	C	A	C	C	G	G	G	T	T	C	T	G	C	T	C	A	A	C	A	C	A	G	C	C	A	C	G	C	T	-	-	-	-
O. afer afer XM 007946703 LOC103201934	-	-	-	-	-	-	T	C	C	A	G	A	T	T	T	G	C	A	C	C	A	A	G	C	T	C	G	T	C	T	A	G	A	C	A	T	A	C	C	C	A	T	G	C	A	-	-	-	-
E. edwardii XM 006902916 LOC102867299	-	-	-	-	-	-	A	C	C	C	G	G	T	T	T	T	C	A	C	C	A	G	G	C	T	C	A	T	C	C	C	G	A	C	A	C	A	G	C	C	A	T	G	C	C	-	-	-	-
E. edwardii XM 006902913 LOC102862835	-	-	-	-	-	-	T	T	T	C	G	G	T	T	T	G	C	A	C	C	A	G	G	C	T	C	T	G	C	T	C	A	G	C	A	T	A	C	C	C	A	T	G	C	T	-	-	-	-
T. manatus latirostris XM 004371774 LOC101346203	-	-	-	-	-	-	T	C	C	C	G	G	T	T	T	G	C	A	C	C	G	G	G	C	T	C	T	G	C	T	C	A	A	C	A	T	A	G	C	C	A	T	G	C	C	-	-	-	-
T. manatus latirostris XM 012554256 LOC101345950	C	C	A	C	T	T	T	C	T	C	T	G	T	T	T	A	C	A	C	T	G	G	G	C	T	C	T	G	C	T	C	A	A	A	A	T	A	G	C	C	A	T	G	C	T	-	-	-	-
L. Africana CYP4A11 LOC100673772 NW 003573437	A	A	T	C	T	T	C	T	G	T	C	A	T	T	T	T	C	C	A	G	G	G	C	C	A	A	C	G	T	T	C	T	A	T	C	A	T	C	T	T	T	C	T	A	A	T	C	C	A
E. maximus CYP4A11 LOC126071317 NC 064821	-	-	-	-	-	-	-	-	-	-	-	-	-	-	-	-	-	-	-	-	-	-	-	-	-	-	-	-	-	-	-	-	-	C	A	T	G	T	A	C	A	T	C	A	A	-	-	-	-
H. sapiens CYP4A11 NM 000778	G	G	A	G	G	A	-	-	-	T	C	A	A	G	G	A	A	C	T	G	C	A	T	C	G	G	G	A	A	A	C	A	A	T	T	T	G	C	C	A	T	G	A	A	C	G	A	G	C
H. sapiens CYP4A22 NM 001010969 XM 208213	G	G	A	G	G	A	-	-	-	T	C	A	A	G	G	A	A	C	T	G	C	A	T	C	G	G	G	A	A	A	C	A	A	T	T	T	G	C	C	A	T	G	A	A	C	C	A	G	C
O. afer afer XM 007946703 LOC103201934	G	C	A	G	G	A	-	-	-	T	C	A	A	G	G	A	A	C	T	G	C	A	T	C	G	G	G	A	A	A	C	A	A	T	T	T	G	C	T	A	T	G	A	T	G	G	A	G	C
E. edwardii XM 006902916 LOC102867299	G	G	A	G	G	A	-	-	-	T	C	T	A	G	G	A	A	C	T	G	C	A	T	T	G	G	G	A	A	G	C	A	A	T	T	T	G	C	C	A	T	G	A	A	C	G	A	A	T
E. edwardii XM 006902913 LOC102862835	G	G	A	G	G	A	-	-	-	T	C	A	A	G	G	T	G	A	-	-	-	-	-	-	-	-	-	-	-	-	-	-	-	-	-	-	-	-	-	-	-	-	-	-	-	-	-	-	-
T. manatus latirostris XM 004371774 LOC101346203	G	C	A	G	G	A	-	-	-	T	C	A	A	G	A	A	A	C	T	G	T	A	T	T	G	G	G	A	A	G	C	A	G	T	T	T	G	C	C	A	T	G	A	A	T	G	A	G	C
T. manatus latirostris XM 012554256 LOC101345950	G	G	A	G	G	A	C	A	A	G	G	T	G	A	G	A	A	T	T	G	T	A	C	T	G	G	G	A	A	G	C	A	T	T	T	T	G	C	C	A	C	A	A	A	C	A	A	G	C
L. Africana CYP4A11 LOC100673772 NW 003573437	T	T	T	G	G	T	-	-	-	G	A	C	C	C	T	G	A	C	A	T	T	C	T	T	T	G	A	T	T	C	T	A	A	C	C	T	T	C	T	A	T	G	C	T	T	T	A	T	C
E. maximus CYP4A11 LOC126071317 NC 064821	C	T	A	T	C	T	A	C	C	A	G	T	G	C	C	A	A	G	T	G	T	T	G	G	C	A	C	A	G	A	G	C	T	C	A	G	C	A	A	G	C	C	T	A	T	C	A	C	C
H. sapiens CYP4A11 NM 000778	G	C	C	C	T	G	A	C	C	C	T	G	C	T	C	C	G	C	T	T	T	-	-	-	-	-	-	-	-	-	-	-	-	-	-	-	-	-	-	-	-	-	G	A	G	C	T	G	C
H. sapiens CYP4A22 NM 001010969 XM 208213	G	C	C	C	T	G	A	C	C	C	T	G	C	T	C	C	G	C	T	T	T	-	-	-	-	-	-	-	-	-	-	-	-	-	-	-	-	-	-	-	-	-	G	A	G	C	T	G	C
O. afer afer XM 007946703 LOC103201934	G	C	C	C	T	G	A	T	T	C	T	G	C	T	C	C	G	C	T	T	T	-	-	-	-	-	-	-	-	-	-	-	-	-	-	-	-	-	-	-	-	-	G	A	G	T	T	A	T
E. edwardii XM 006902916 LOC102867299	G	C	C	C	T	G	A	C	C	A	T	T	C	T	C	C	G	T	T	T	T	-	-	-	-	-	-	-	-	-	-	-	-	-	-	-	-	-	-	-	-	-	G	A	G	C	T	G	T
E. edwardii XM 006902913 LOC102862835	-	-	-	-	-	-	-	-	-	-	-	-	-	-	-	-	-	-	-	-	-	-	-	-	-	-	-	-	-	-	-	-	-	-	-	-	-	-	-	-	-	-	-	-	-	-	-	-	-
T. manatus latirostris XM 004371774 LOC101346203	G	C	C	C	T	G	A	C	C	C	T	G	C	T	C	C	G	C	T	T	T	-	-	-	-	-	-	-	-	-	-	-	-	-	-	-	-	-	-	-	-	-	G	A	G	C	T	G	T
T. manatus latirostris XM 012554256 LOC101345950	G	C	C	C	T	G	G	C	T	C	T	G	C	T	C	T	G	C	T	T	T	-	-	-	-	-	-	-	-	-	-	-	-	-	-	-	-	-	-	-	-	-	G	A	G	C	T	C	T
L. Africana CYP4A11 LOC100673772 NW 003573437	A	T	G	T	C	T	T	C	A	C	T	G	T	T	G	C	A	T	C	T	C	T	T	C	T	A	A	C	T	C	C	C	C	A	C	G	T	T	T	G	A	T	G	A	A	A	T	C	T
E. maximus CYP4A11 LOC126071317 NC 064821	-	-	-	-	-	-	-	-	-	-	-	-	-	-	-	-	-	-	-	-	-	-	-	-	-	-	-	-	-	-	-	-	-	-	-	-	-	-	-	-	-	-	-	-	-	-	-	-	-
H. sapiens CYP4A11 NM 000778	A	T	T	G	C	A	C	G	A	C	T	T	G	T	G	T	T	G	A	A	A	T	C	C	A	A	A	A	A	T	G	G	A	A	T	C	C	A	C	C	T	G	C	G	T	C	T	C	A
H. sapiens CYP4A22 NM 001010969 XM 208213	A	T	G	G	C	A	C	G	A	C	T	T	G	T	G	T	T	G	A	A	A	T	C	C	A	A	A	A	A	T	G	G	A	A	T	C	C	A	C	C	T	G	C	G	T	C	T	C	A
O. afer afer XM 007946703 LOC103201934	A	T	T	G	T	T	G	G	A	C	T	T	G	T	G	T	T	G	A	A	G	T	C	C	T	G	C	A	A	T	G	G	A	A	T	T	C	A	C	C	T	G	C	A	T	C	T	G	A
E. edwardii XM 006902916 LOC102867299	A	T	T	T	C	A	A	G	A	A	T	T	G	T	G	T	T	G	C	G	G	T	C	C	A	A	G	A	A	T	G	G	G	A	T	T	C	A	T	T	T	A	C	A	C	C	T	G	A
E. edwardii XM 006902913 LOC102862835	-	-	-	-	-	-	-	-	-	-	-	-	-	-	-	-	-	-	-	-	-	-	-	-	-	-	-	-	-	-	-	-	-	-	-	-	-	-	-	-	-	-	-	-	-	-	-	-	-
T. manatus latirostris XM 004371774 LOC101346203	G	T	T	G	C	A	G	A	A	A	T	T	G	T	G	T	T	G	A	A	G	T	C	C	A	T	G	A	A	T	G	G	G	A	T	C	C	A	C	C	T	G	C	A	C	C	T	G	A
T. manatus latirostris XM 012554256 LOC101345950	G	T	G	G	C	A	G	G	A	G	T	T	C	T	G	T	T	G	A	A	A	T	C	C	A	G	G	A	A	T	G	G	A	A	T	C	C	A	C	C	T	G	C	T	C	C	T	G	A
L. Africana CYP4A11 LOC100673772 NW 003573437	A	T	C	A	G	C	A	T	G	A	T	G	G	T	G	A	C	T	C	A	G	T	C	C	A	G	C	A	A	T	-	-	-	-	-	-	-	-	-	C	T	T	T	T	C	T	A	C	A
E. maximus CYP4A11 LOC126071317 NC 064821	-	-	-	-	-	-	-	-	-	-	-	-	-	-	-	-	-	-	-	-	-	-	-	-	A	A	G	A	A	T	G	A	A	C	T	T	C	A	C	C	T	A	G	-	-	-	-	-	-
H. sapiens CYP4A11 NM 000778	G	A	C	C	A	G	C	T	T	T	G	A	C	C	T	T	G	T	G	A	A	G	A	C	A	A	G	G	A	C	C	A	G	C	T	T	T	G	A	-	-	-	-	-
H. sapiens CYP4A22 NM 001010969 XM 208213	G	A	C	C	A	G	C	T	T	T	G	A	C	C	T	T	G	T	G	A	A	G	A	C	A	A	G	G	A	C	C	A	G	C	T	T	T	G	A	-	-	-	-	-
O. afer afer XM 007946703 LOC103201934	-	-	-	-	-	-	-	-	-	-	-	-	-	-	-	-	-	-	-	-	-	-	-	-	-	-	-	-	-	-	-	-	-	-	-	-	-	-	-	-	-	-	-	-
E. edwardii XM 006902916 LOC102867299	-	-	-	-	-	-	-	-	-	-	-	-	-	-	-	-	-	-	-	-	-	-	-	-	-	-	-	-	-	-	-	-	-	-	-	-	-	-	-	-	-	-	-	-
E. edwardii XM 006902913 LOC102862835	-	-	-	-	-	-	-	-	-	-	-	-	-	-	-	-	-	-	-	-	-	-	-	-	-	-	-	-	-	-	-	-	-	-	-	-	-	-	-	-	-	-	-	-
T. manatus latirostris XM 004371774 LOC101346203	-	-	-	-	-	-	-	-	-	-	-	-	-	-	-	-	-	-	-	-	-	-	-	-	-	-	-	-	-	-	-	-	-	-	-	-	-	-	-	-	-	-	-	-
T. manatus latirostris XM 012554256 LOC101345950	-	-	-	-	-	-	-	-	-	-	-	-	-	-	-	-	-	-	-	-	-	-	-	-	-	-	-	-	-	-	-	-	-	-	-	-	-	-	-	-	-	-	-	-
L. Africana CYP4A11 LOC100673772 NW 003573437	A	T	G	T	G	G	T	C	T	T	C	T	T	G	A	T	G	T	G	G	T	C	T	G	A	T	G	T	G	G	T	C	T	G	A	T	G	T	G	G	T	C	-	-
E. maximus CYP4A11 LOC126071317 NC 064821	-	-	-	-	-	-	-	-	-	-	-	-	-	-	-	-	-	-	-	-	-	-	-	-	-	-	-	-	-	-	-	-	-	-	-	-	-	-	-	-	-	-	-	G
[truncated: 29 more columns]

## Sheet: Info
Title	Phylogenetic Analysis
Format
DataType	Nucleotide
CodeTable	Standard
9
Number Sites	1916
Identical	.
Missing	?
Indel	-
