# Supplementary material for: A Comparative Genomic and Phylogenetic Investigation of the Xenobiotic Metabolism Enzymes of Cytochrome P450 in Elephants Shows Loss in CYP2E and CYP4A
Source: Animals (Basel). 2023 Jun 9;13(12):1939. doi: 10.3390/ani13121939 (PMC10294912; doi:10.3390/ani13121939)
Supplement: Supplementary file 1 [file animals-13-01939-s001.zip › CYP4A/CYP4A_group2_aa.xlsx]

## Sheet: Sequence Data
Domain: Data
H. sapiens CYP4A11 NM 000778	M	S	V	S	V	L	S	P	S	R	L	L	G	D	V	S	G	I	L	Q	A	A	S	L	L	I	L	L	L	L	L	I	K	A	V	Q	L	Y	L	H	R	Q	W	L	L	K	A	L	Q
H. sapiens CYP4A22 NM 001010969 XM 208213	M	S	V	S	V	L	S	P	S	R	R	L	G	G	V	S	G	I	L	Q	V	T	S	L	L	I	L	L	L	L	L	I	K	A	A	Q	L	Y	L	H	R	Q	W	L	L	K	A	L	Q
O. afer afer XM 007946703 LOC103201934	M	S	V	S	M	L	S	Y	T	G	L	L	G	G	I	F	G	L	L	Q	V	A	S	L	L	G	L	V	L	L	L	L	K	A	A	Q	F	Y	L	R	R	Q	W	L	L	K	A	L	K
E. edwardii XM 006902916 LOC102867299	-	-	-	-	-	M	R	L	I	E	S	L	C	N	I	S	G	I	F	Q	V	A	S	L	L	G	L	V	L	L	L	F	K	A	I	Q	L	Y	L	R	R	Q	W	L	L	K	V	L	Q
E. edwardii XM 006902913 LOC102862835	M	S	I	S	V	N	I	S	T	G	F	L	G	T	I	S	E	L	L	Q	V	V	F	L	L	S	L	V	L	L	L	L	K	A	A	Q	F	Y	L	D	R	Q	W	L	L	K	A	L	Q
T. manatus latirostris XM 004371774 LOC101346203	M	S	V	S	V	L	S	P	T	G	P	L	G	S	V	S	G	L	L	Q	V	V	T	L	L	S	L	V	L	L	L	L	K	A	A	Q	L	Y	L	R	R	Q	W	L	L	K	A	L	K
T. manatus latirostris XM 012554256 LOC101345950	M	S	V	F	S	P	S	P	T	R	P	L	G	S	I	S	G	L	L	Q	V	A	S	L	L	G	L	V	L	L	L	L	K	A	A	Q	L	Y	L	C	R	L	W	L	L	K	A	L	Q
L. Africana CYP4A11 NW 003573437 LOC100674052	M	S	V	S	V	L	S	P	T	G	L	R	G	T	T	S	G	L	F	K	A	A	S	L	L	G	L	A	L	L	L	A	Q	G	S	P	A	L	S	A	Q	A	L	V	T	Q	S	P	I
E. maximus indicus XM 049875962 LOC126071726	M	S	V	S	V	L	S	P	T	G	L	R	G	S	T	S	G	L	F	K	A	A	S	L	L	G	L	A	L	L	L	L	K	A	A	Q	L	Y	L	R	R	R	W	L	L	K	A	L	Q
H. sapiens CYP4A11 NM 000778	T	F	P	S	A	C	P	H	W	L	W	G	G	K	V	R	V	Q	L	Y	D	P	D	Y	M	K	V	I	L	G	R	S	D	P	-	-	K	S	H	G	S	Y	R	F	L	-	-	-	-
H. sapiens CYP4A22 NM 001010969 XM 208213	T	F	P	S	A	C	P	Y	W	I	W	G	G	K	V	R	V	Q	L	Y	D	P	D	Y	M	K	V	I	L	G	R	S	D	P	-	-	K	S	H	G	S	Y	K	F	L	-	-	-	-
O. afer afer XM 007946703 LOC103201934	K	F	P	C	A	C	A	R	W	L	W	G	D	T	I	M	F	H	V	Y	D	P	D	Y	M	K	V	I	L	G	R	S	D	P	-	-	K	L	R	D	T	Y	R	F	M	-	-	-	-
E. edwardii XM 006902916 LOC102867299	K	F	P	C	A	F	P	R	W	L	W	G	S	E	A	V	V	M	I	Y	D	P	D	Y	I	K	V	I	L	G	R	S	D	P	-	-	K	S	T	R	T	Y	R	F	L	-	-	-	-
E. edwardii XM 006902913 LOC102862835	K	F	P	C	A	C	P	R	W	L	W	G	S	K	A	F	I	S	I	Y	D	P	D	Y	M	K	V	V	L	A	R	S	D	V	-	-	K	T	H	E	R	Y	R	F	L	-	-	-	-
T. manatus latirostris XM 004371774 LOC101346203	K	F	P	C	A	C	P	R	W	L	W	G	S	N	F	A	F	Q	V	Y	D	P	D	Y	A	K	V	I	L	G	R	P	D	P	-	-	K	S	H	E	P	Y	R	F	L	-	-	-	-
T. manatus latirostris XM 012554256 LOC101345950	K	F	P	C	A	C	P	H	W	L	W	G	S	K	V	F	I	L	V	N	D	P	D	Y	M	K	V	I	M	G	R	S	D	P	-	-	E	A	N	D	A	Y	R	F	L	-	-	-	-
L. Africana CYP4A11 NW 003573437 LOC100674052	K	I	S	V	R	L	S	S	M	A	M	G	E	H	G	C	L	R	*	L	D	E	G	D	S	G	E	I	R	P	K	A	S	*	W	L	Q	I	P	G	P	L	D	W	V	W	F	T	S
E. maximus indicus XM 049875962 LOC126071726	K	F	P	C	A	C	P	Q	W	L	W	G	S	-	-	-	M	A	V	Y	-	A	D	*	M	K	V	I	L	G	R	S	D	P	-	-	K	L	H	D	G	Y	R	Y	L	-	-	-	-
H. sapiens CYP4A11 NM 000778	L	K	P	-	Y	V	G	L	M	A	D	S	V	R	V	M	L	D	K	W	E	E	L	L	G	Q	D	S	P	L	E	V	F	Q	H	V	S	L	M	T	L	D	T	I	M	K	C	A	F
H. sapiens CYP4A22 NM 001010969 XM 208213	L	K	P	-	Y	V	G	L	M	A	D	S	V	R	V	M	L	D	K	W	E	E	L	L	G	Q	D	S	P	L	E	V	F	Q	H	V	S	L	M	T	L	D	T	I	M	K	S	A	F
O. afer afer XM 007946703 LOC103201934	L	K	P	-	Y	V	E	L	M	A	D	S	V	R	V	M	L	D	K	W	E	K	L	T	I	Q	D	P	Y	L	E	I	F	E	H	V	S	L	M	T	L	D	T	I	M	K	C	A	F
E. edwardii XM 006902916 LOC102867299	L	K	P	-	Y	V	G	I	M	A	D	S	V	R	L	M	L	D	K	W	E	K	L	I	T	Q	D	P	C	L	E	L	F	E	H	V	S	L	M	T	L	D	T	I	M	K	C	A	F
E. edwardii XM 006902913 LOC102862835	L	K	P	-	Y	V	R	L	M	A	D	S	V	Q	V	M	L	D	K	W	E	K	L	I	I	E	D	P	Y	L	E	L	F	E	H	V	S	L	M	T	L	E	T	I	M	K	C	A	F
T. manatus latirostris XM 004371774 LOC101346203	L	K	T	-	Y	V	R	I	M	A	D	S	V	Q	I	M	L	D	K	W	E	K	L	I	T	Q	D	P	Y	V	E	F	F	E	H	V	S	L	M	T	L	D	T	I	M	K	C	A	F
T. manatus latirostris XM 012554256 LOC101345950	L	K	P	-	Y	V	E	L	M	A	D	S	V	Q	V	M	L	D	K	W	E	K	L	I	T	Q	N	S	F	L	E	V	Y	E	H	I	S	L	M	T	L	D	T	I	M	K	C	A	F
L. Africana CYP4A11 NW 003573437 LOC100674052	L	S	P	S	Y	A	G	Q	V	G	-	-	-	-	-	-	-	-	-	-	-	K	A	Y	N	P	G	P	L	C	G	A	L	*	T	C	L	L	D	D	P	G	H	H	*	E	V	R	L
E. maximus indicus XM 049875962 LOC126071726	L	K	P	-	Y	I	G	L	M	A	D	S	V	R	V	M	L	D	K	W	E	K	L	I	T	Q	D	P	Y	V	E	L	F	E	H	V	S	L	M	T	L	D	T	I	R	K	C	A	F
H. sapiens CYP4A11 NM 000778	N	A	F	H	Q	N	D	T	I	Y	S	L	T	S	A	G	R	W	T	H	R	A	-	-	-	C	Q	L	A	H	Q	H	T	D	Q	V	I	Q	L	R	K	A	Q	L	Q	K	E	G	E
H. sapiens CYP4A22 NM 001010969 XM 208213	N	A	F	H	E	N	D	T	I	Y	S	L	T	S	A	G	R	W	T	H	R	A	-	-	-	C	Q	L	A	H	Q	H	T	D	Q	V	I	Q	L	R	K	A	Q	L	Q	K	E	G	E
O. afer afer XM 007946703 LOC103201934	N	A	F	Y	Q	N	D	I	I	Y	W	L	T	P	D	G	L	L	T	R	Q	A	-	-	-	C	Q	L	A	H	Q	H	T	D	K	V	I	K	L	R	K	A	S	L	Q	E	E	G	E
E. edwardii XM 006902916 LOC102867299	N	I	F	Y	Q	S	D	V	F	Y	S	L	T	R	D	G	R	L	L	H	R	A	-	-	-	C	Q	I	A	H	Q	H	T	D	Q	V	I	K	Q	R	K	I	S	L	Q	K	E	G	E
E. edwardii XM 006902913 LOC102862835	N	A	F	Y	Q	N	D	F	I	Y	R	L	T	P	D	G	R	L	A	H	H	S	-	-	-	S	Q	L	S	H	Q	H	T	D	Q	V	I	K	L	R	K	A	Q	L	Q	E	N	G	G
T. manatus latirostris XM 004371774 LOC101346203	N	A	F	Y	Q	S	D	F	I	Y	R	L	T	P	D	G	R	L	S	H	Y	A	-	-	-	C	Q	V	A	H	Q	H	T	E	Q	V	I	K	L	R	K	A	D	L	Q	K	E	G	E
T. manatus latirostris XM 012554256 LOC101345950	N	A	F	Y	Q	N	D	I	I	Y	R	L	T	P	D	G	R	L	T	H	P	A	-	-	-	C	Q	L	A	H	Q	H	T	D	Q	V	I	R	L	R	K	A	S	L	Q	E	?	G	E
L. Africana CYP4A11 NW 003573437 LOC100674052	E	C	L	L	P	E	*	L	H	L	Q	A	D	P	*	W	P	L	D	T	P	C	L	P	G	R	T	S	A	H	R	S	S	D	Q	A	E	E	G	W	S	A	G	G	R	R	V	G	-
E. maximus indicus XM 049875962 LOC126071726	N	A	F	Y	Q	S	D	F	I	C	R	L	T	P	D	G	R	L	T	L	H	A	-	-	-	C	Q	V	A	H	Q	H	T	D	Q	V	I	K	L	R	K	A	G	L	Q	E	E	G	E
H. sapiens CYP4A11 NM 000778	-	-	-	-	-	-	-	-	S	D	K	D	L	R	A	E	V	D	T	F	M	F	E	G	H	D	T	T	A	S	G	I	S	W	-	I	L	Y	A	L	A	T	H	P	K	H	Q	E	R
H. sapiens CYP4A22 NM 001010969 XM 208213	-	-	-	-	-	-	-	-	S	D	K	D	L	R	A	E	V	D	T	F	M	F	E	G	H	D	T	T	A	S	G	I	S	W	-	I	L	Y	A	L	A	T	H	P	K	H	Q	E	R
O. afer afer XM 007946703 LOC103201934	-	-	-	-	-	-	-	-	C	N	K	D	I	R	A	E	V	D	T	F	M	F	E	G	H	D	T	T	A	S	G	I	S	W	-	I	L	Y	A	L	A	K	H	P	K	H	Q	Q	S
E. edwardii XM 006902916 LOC102867299	-	-	-	-	-	-	-	-	S	D	E	D	L	R	A	E	V	D	T	F	M	F	E	G	H	D	T	T	A	S	G	I	S	W	-	I	L	Y	S	L	A	K	Y	P	K	H	Q	Q	I
E. edwardii XM 006902913 LOC102862835	-	-	-	-	-	-	-	-	S	D	Q	E	L	R	A	E	V	D	T	F	M	F	A	G	H	D	T	T	A	S	G	I	S	W	-	T	L	Y	A	L	A	L	N	P	K	H	Q	Q	K
T. manatus latirostris XM 004371774 LOC101346203	-	-	-	-	-	-	-	-	S	D	Q	N	L	K	A	E	V	D	T	F	M	F	E	G	H	D	T	T	A	S	G	I	S	W	-	I	L	Y	A	L	A	M	H	P	K	H	Q	Q	A
T. manatus latirostris XM 012554256 LOC101345950	-	-	-	-	-	-	-	-	S	N	E	D	L	R	A	K	V	D	V	F	M	F	E	G	H	D	T	T	A	S	G	I	S	W	-	I	L	Y	A	L	A	V	H	S	K	H	Q	Q	R
L. Africana CYP4A11 NW 003573437 LOC100674052	P	S	S	*	S	E	H	S	C	S	R	A	M	R	P	Q	P	V	V	F	L	-	-	-	-	-	-	-	G	F	S	L	P	W	P	R	T	L	N	I	S	R	N	V	G	K	K	S	R
E. maximus indicus XM 049875962 LOC126071726	-	-	-	-	-	-	-	-	S	D	Q	D	L	Q	A	E	V	?	T	F	M	F	K	G	H	E	T	T	A	S	G	I	S	W	-	I	L	F	A	L	A	T	H	P	K	H	Q	Q	K
H. sapiens CYP4A11 NM 000778	E	A	L	R	L	Y	P	P	V	P	G	I	G	R	E	L	S	T	P	V	T	F	P	D	G	R	-	S	L	P	K	G	I	M	V	L	L	S	I	Y	G	L	H	H	N	P	K	V	W
H. sapiens CYP4A22 NM 001010969 XM 208213	E	A	L	R	L	Y	P	P	V	P	G	I	G	R	E	L	S	T	P	V	T	F	P	D	G	R	-	S	L	P	K	G	I	M	V	L	L	S	I	Y	G	L	H	H	N	P	K	V	W
O. afer afer XM 007946703 LOC103201934	E	A	L	R	L	Y	P	P	V	P	N	I	G	R	A	L	S	K	P	I	T	F	P	D	G	R	-	S	L	P	K	G	I	R	I	S	L	N	F	Y	A	L	H	H	N	P	K	V	W
E. edwardii XM 006902916 LOC102867299	E	S	L	R	I	Y	P	P	V	P	S	I	G	R	V	L	S	K	P	V	T	F	P	D	G	R	-	S	L	P	E	G	T	R	I	S	L	D	I	H	A	L	H	H	N	P	K	V	W
E. edwardii XM 006902913 LOC102862835	E	A	L	R	L	Y	P	P	V	P	V	I	G	R	T	L	I	K	P	I	T	F	P	D	G	R	-	S	L	P	K	G	I	Q	I	A	L	N	F	Y	A	L	H	H	N	P	K	V	W
T. manatus latirostris XM 004371774 LOC101346203	E	A	L	R	I	Y	P	P	V	P	N	I	S	R	V	L	S	K	P	I	T	F	P	D	G	R	-	S	L	P	K	G	I	R	V	T	L	N	I	Y	S	L	H	H	N	P	K	V	W
T. manatus latirostris XM 012554256 LOC101345950	E	A	L	G	L	Y	P	P	V	P	S	I	S	R	M	L	S	K	P	I	T	F	P	D	G	C	-	S	L	P	K	G	I	R	V	F	L	S	I	Y	A	L	H	H	N	P	T	V	W
L. Africana CYP4A11 NW 003573437 LOC100674052	D	C	T	L	L	C	Q	A	L	A	G	F	S	-	-	-	A	S	P	S	P	F	P	D	G	M	V	P	L	P	K	G	I	R	V	S	L	N	F	Y	A	L	H	H	S	L	K	V	W
E. maximus indicus XM 049875962 LOC126071726	E	A	L	R	L	Y	P	P	V	P	S	V	G	R	V	L	S	K	P	I	P	F	P	D	G	C	-	S	L	P	K	G	I	R	V	S	L	N	F	Y	A	L	H	H	S	L	K	V	W
H. sapiens CYP4A11 NM 000778	S	R	N	C	I	G	K	Q	F	A	M	N	E	L	K	V	A	T	A	L	T	L	L	R	F	E	L	L	P	D	P	T	R	I	P	I	P	I	A	R	L	V	L	K	S	K	N	G	I
H. sapiens CYP4A22 NM 001010969 XM 208213	S	R	N	C	I	G	K	Q	F	A	M	N	Q	L	K	V	A	R	A	L	T	L	L	R	F	E	L	L	P	D	P	T	R	I	P	I	P	M	A	R	L	V	L	K	S	K	N	G	I
O. afer afer XM 007946703 LOC103201934	S	R	N	C	I	G	K	Q	F	A	M	M	E	L	K	V	A	V	A	L	I	L	L	R	F	E	L	S	L	D	P	T	R	V	P	L	P	I	V	G	L	V	L	K	S	C	N	G	I
E. edwardii XM 006902916 LOC102867299	S	R	N	C	I	G	K	Q	F	A	M	N	E	L	K	V	A	V	A	L	T	I	L	R	F	E	L	S	P	D	S	T	K	D	P	I	P	I	S	R	I	V	L	R	S	K	N	G	I
E. edwardii XM 006902913 LOC102862835	S	R	*	-	-	-	-	-	-	-	-	-	-	-	-	-	-	-	-	-	-	-	-	-	-	-	-	-	-	-	-	-	-	-	-	-	-	-	-	-	-	-	-	-	-	-	-	-	-
T. manatus latirostris XM 004371774 LOC101346203	S	R	N	C	I	G	K	Q	F	A	M	N	E	L	K	V	A	V	A	L	T	L	L	R	F	E	L	S	L	D	P	T	R	L	P	I	P	V	A	E	I	V	L	K	S	M	N	G	I
T. manatus latirostris XM 012554256 LOC101345950	G	E	N	C	T	G	K	H	F	A	T	N	K	L	K	V	A	V	A	L	A	L	L	C	F	E	L	S	P	E	P	T	K	V	P	Y	P	V	A	G	V	L	L	K	S	R	N	G	I
L. Africana CYP4A11 NW 003573437 LOC100674052	S	R	N	C	I	G	K	Q	F	A	M	N	K	L	K	V	A	I	A	L	P	L	L	H	F	E	L	S	L	D	P	T	R	V	P	I	P	V	P	E	I	V	L	K	S	K	N	G	I
E. maximus indicus XM 049875962 LOC126071726	S	R	N	C	I	G	K	Q	F	A	M	N	K	L	K	V	A	I	A	L	T	L	L	H	F	E	L	S	L	D	P	T	R	V	P	I	P	V	P	E	I	V	L	K	S	K	N	G	I
[truncated: 31 more columns]

## Sheet: Info
Title	Phylogenetic Analysis
Format
DataType	Protein
9
Number Sites	735
Identical	.
Missing	?
Indel	-
