# Supplementary material for: A Comparative Genomic and Phylogenetic Investigation of the Xenobiotic Metabolism Enzymes of Cytochrome P450 in Elephants Shows Loss in CYP2E and CYP4A
Source: Animals (Basel). 2023 Jun 9;13(12):1939. doi: 10.3390/ani13121939 (PMC10294912; doi:10.3390/ani13121939)
Supplement: Supplementary file 1 [file animals-13-01939-s001.zip › CYP4A/CYP4A_group2_nc.xlsx]

## Sheet: Sequence Data
Domain: Data Coding Codon Start: 1
H. sapiens CYP4A11 NM 000778	A	T	G	A	G	T	G	T	C	T	C	T	G	T	G	C	T	G	A	G	C	C	C	C	A	G	C	A	G	A	C	T	C	C	T	G	G	G	T	G	A	T	G	T	C	T	C	T	G
H. sapiens CYP4A22 NM 001010969 XM 208213	A	T	G	A	G	T	G	T	C	T	C	T	G	T	C	C	T	G	A	G	C	C	C	C	A	G	C	A	G	A	C	G	C	C	T	G	G	G	T	G	G	T	G	T	C	T	C	C	G
O. afer afer XM 007946703 LOC103201934	A	T	G	A	G	T	G	T	C	T	C	C	A	T	G	C	T	G	A	G	C	T	A	C	A	C	T	G	G	A	C	T	C	C	T	G	G	G	T	G	G	T	A	T	C	T	T	T	G
E. edwardii XM 006902916 LOC102867299	-	-	-	-	-	-	-	-	-	-	-	-	-	-	-	A	T	G	C	G	C	C	T	A	A	T	A	G	A	A	T	C	C	C	T	G	T	G	C	A	A	T	A	T	C	T	C	T	G
E. edwardii XM 006902913 LOC102862835	A	T	G	A	G	T	A	T	C	T	C	T	G	T	G	A	A	T	A	T	A	T	C	C	A	C	T	G	G	A	T	T	C	C	T	G	G	G	C	A	C	T	A	T	C	T	C	T	G
T. manatus latirostris XM 004371774 LOC101346203	A	T	G	A	G	T	G	T	C	T	C	T	G	T	G	C	T	G	A	G	C	C	C	C	A	C	T	G	G	A	C	C	A	C	T	G	G	G	G	A	G	T	G	T	G	T	C	T	G
T. manatus latirostris XM 012554256 LOC101345950	A	T	G	A	G	T	G	T	C	T	T	T	T	C	A	C	C	G	A	G	C	C	C	C	A	C	C	A	G	A	C	C	C	C	T	G	G	G	C	A	G	T	A	T	C	T	C	T	G
L. Africana CYP4A11 NW 003573437 LOC100674052	A	T	G	A	G	T	G	T	C	T	C	T	G	T	G	C	T	G	A	G	C	C	C	C	A	C	T	G	G	A	C	T	C	C	G	A	G	G	C	A	C	T	A	C	G	T	C	T	G
E. maximus indicus XM 049875962 LOC126071726	A	T	G	A	G	T	G	T	C	T	C	T	G	T	G	C	T	G	A	G	C	C	C	C	A	C	T	G	G	A	C	T	C	C	G	A	G	G	C	A	G	T	A	C	G	T	C	T	G
H. sapiens CYP4A11 NM 000778	C	T	G	C	T	T	C	T	G	C	T	G	C	T	G	A	T	C	A	A	G	G	C	A	G	T	T	C	A	G	C	T	C	T	A	C	C	T	G	C	A	C	A	G	G	C	A	G	T
H. sapiens CYP4A22 NM 001010969 XM 208213	C	T	G	C	T	T	C	T	G	C	T	G	C	T	G	A	T	C	A	A	G	G	C	A	G	C	T	C	A	G	C	T	C	T	A	C	C	T	G	C	A	T	A	G	G	C	A	G	T
O. afer afer XM 007946703 LOC103201934	C	T	G	G	T	T	C	T	G	C	T	G	T	T	G	C	T	C	A	A	G	G	C	A	G	C	C	C	A	G	T	T	C	T	A	C	T	T	G	C	G	C	A	G	G	C	A	A	T
E. edwardii XM 006902916 LOC102867299	C	T	T	G	T	T	C	T	G	C	T	G	C	T	G	T	T	C	A	A	G	G	C	A	A	T	C	C	A	A	T	T	A	T	A	C	C	T	G	C	G	C	A	G	A	C	A	G	T
E. edwardii XM 006902913 LOC102862835	C	T	A	G	T	T	C	T	A	C	T	G	C	T	G	C	T	C	A	A	G	G	C	A	G	C	T	C	A	G	T	T	C	T	A	C	C	T	G	G	A	C	A	G	G	C	A	G	T
T. manatus latirostris XM 004371774 LOC101346203	C	T	G	G	T	T	C	T	G	C	T	G	C	T	G	C	T	C	A	A	G	G	C	A	G	C	C	C	A	G	C	T	C	T	A	C	C	T	G	C	G	C	A	G	G	C	A	G	T
T. manatus latirostris XM 012554256 LOC101345950	C	T	G	G	T	T	C	T	G	C	T	G	C	T	G	C	T	C	A	A	A	G	C	A	G	C	C	C	A	G	C	T	C	T	A	C	C	T	G	T	G	C	A	G	G	C	T	A	T
L. Africana CYP4A11 NW 003573437 LOC100674052	C	T	G	G	C	T	C	T	G	C	T	A	C	T	T	G	C	T	C	A	A	G	G	C	A	G	C	C	C	A	G	C	T	C	T	A	T	C	T	G	C	G	C	A	G	G	C	G	T
E. maximus indicus XM 049875962 LOC126071726	C	T	G	G	C	T	C	T	G	C	T	A	T	T	G	C	T	C	A	A	G	G	C	A	G	C	C	C	A	G	C	T	C	T	A	T	C	T	G	C	G	C	A	G	G	C	G	T	T
H. sapiens CYP4A11 NM 000778	T	G	C	C	C	T	C	C	C	T	C	C	C	A	C	T	G	G	C	T	C	T	T	C	G	G	G	C	A	C	A	T	C	C	A	G	G	A	G	C	T	C	C	A	A	C	A	G	G
H. sapiens CYP4A22 NM 001010969 XM 208213	T	G	C	C	C	T	C	C	C	T	C	C	C	A	C	T	G	G	C	T	C	T	T	C	G	G	G	C	A	C	A	T	C	C	A	G	G	A	G	T	T	C	C	A	A	C	A	C	G
O. afer afer XM 007946703 LOC103201934	G	C	G	C	C	T	C	C	C	T	C	T	C	A	C	T	G	G	C	T	C	T	T	C	G	G	A	C	A	C	C	A	G	C	A	T	G	A	G	T	T	T	C	A	A	A	G	G	G
E. edwardii XM 006902916 LOC102867299	T	C	A	C	C	T	C	C	C	T	C	A	C	A	C	T	G	G	C	T	T	T	T	T	G	G	G	C	A	C	A	A	A	A	A	G	A	A	G	T	T	T	A	C	A	A	A	G	G
E. edwardii XM 006902913 LOC102862835	T	C	A	C	C	C	C	C	C	T	C	C	C	A	C	T	G	G	C	T	C	T	T	T	G	G	G	C	A	C	A	A	G	C	A	T	G	A	G	T	T	T	C	A	A	A	C	A	G
T. manatus latirostris XM 004371774 LOC101346203	T	C	A	C	C	T	C	C	C	T	C	C	C	A	C	T	G	G	C	T	G	T	T	T	G	G	G	C	A	C	A	A	G	C	A	T	G	A	G	T	T	T	C	A	A	A	A	G	G
T. manatus latirostris XM 012554256 LOC101345950	T	T	G	C	C	T	C	C	G	T	C	C	C	A	C	T	G	G	A	T	C	T	T	T	G	G	G	C	A	C	A	A	G	C	G	A	G	A	G	T	T	T	C	A	A	A	A	G	G
L. Africana CYP4A11 NW 003573437 LOC100674052	G	T	C	A	C	C	T	C	C	C	T	C	A	C	A	C	T	G	G	C	T	G	T	G	T	G	G	G	C	A	C	A	A	G	C	A	T	G	A	G	T	T	C	C	A	A	A	A	G
E. maximus indicus XM 049875962 LOC126071726	T	C	A	C	C	T	C	C	C	T	C	A	C	A	C	T	G	G	C	T	G	T	G	T	G	G	G	C	A	C	A	A	G	C	A	T	G	A	G	T	T	C	C	A	A	A	A	G	G
H. sapiens CYP4A11 NM 000778	G	T	G	G	A	G	A	C	A	T	T	C	C	C	A	A	G	T	G	C	C	T	G	T	C	C	T	C	A	T	T	G	G	C	T	A	T	G	G	G	G	A	G	G	C	A	A	A	G
H. sapiens CYP4A22 NM 001010969 XM 208213	G	T	G	A	A	G	A	C	A	T	T	C	C	C	A	A	G	T	G	C	C	T	G	T	C	C	T	T	A	T	T	G	G	A	T	A	T	G	G	G	G	A	G	G	C	A	A	A	G
O. afer afer XM 007946703 LOC103201934	G	T	T	C	A	G	A	A	A	T	T	C	C	C	A	T	G	T	G	C	C	T	G	T	G	C	T	C	G	C	T	G	G	T	T	G	T	G	G	G	G	A	G	A	C	A	C	A	A
E. edwardii XM 006902916 LOC102867299	G	T	G	G	A	G	A	A	A	T	T	C	C	C	A	T	G	T	G	C	C	T	T	T	C	C	T	C	G	C	T	G	G	C	T	A	T	G	G	G	G	A	A	G	C	G	A	A	G
E. edwardii XM 006902913 LOC102862835	G	T	G	G	A	G	A	A	A	T	T	C	C	C	A	T	G	T	G	C	C	T	G	T	C	C	T	C	G	A	T	G	G	C	T	A	T	G	G	G	G	G	A	G	C	A	A	G	G
T. manatus latirostris XM 004371774 LOC101346203	G	T	A	G	A	G	A	A	A	T	T	C	C	C	G	T	G	T	G	C	C	T	G	T	C	C	T	C	G	C	T	G	G	C	T	G	T	G	G	G	G	G	A	G	C	A	A	T	T
T. manatus latirostris XM 012554256 LOC101345950	G	T	A	G	A	G	A	A	A	T	T	C	C	C	A	T	G	T	G	C	C	T	G	T	C	C	T	C	A	T	T	G	G	C	T	G	T	G	G	G	G	G	A	G	C	A	A	G	G
L. Africana CYP4A11 NW 003573437 LOC100674052	G	G	T	A	G	A	A	A	A	A	T	T	T	C	C	G	T	G	C	G	C	C	T	G	T	C	C	T	C	A	A	T	G	G	C	T	A	T	G	G	G	G	G	A	G	C	A	T	G
E. maximus indicus XM 049875962 LOC126071726	G	T	A	G	A	A	A	A	A	T	T	T	C	C	G	T	G	C	G	C	C	T	G	T	C	C	T	C	A	A	T	G	G	C	T	A	T	G	G	G	G	G	A	G	C	-	-	-	-
H. sapiens CYP4A11 NM 000778	A	T	G	A	A	G	G	T	G	A	T	T	C	T	G	G	G	G	A	G	A	T	C	A	G	A	C	C	C	G	-	-	-	-	-	-	A	A	A	T	C	C	C	A	T	G	G	T	T
H. sapiens CYP4A22 NM 001010969 XM 208213	A	T	G	A	A	G	G	T	G	A	T	T	C	T	G	G	G	G	A	G	A	T	C	A	G	A	C	C	C	G	-	-	-	-	-	-	A	A	A	T	C	C	C	A	T	G	G	A	T
O. afer afer XM 007946703 LOC103201934	A	T	G	A	A	G	G	T	G	A	T	T	C	T	A	G	G	G	A	G	A	T	C	A	G	A	C	C	C	A	-	-	-	-	-	-	A	A	G	T	T	A	A	G	A	G	A	T	A
E. edwardii XM 006902916 LOC102867299	A	T	T	A	A	G	G	T	G	A	T	T	C	T	G	G	G	G	A	G	A	T	C	A	G	A	C	C	C	A	-	-	-	-	-	-	A	A	G	T	C	T	A	C	T	A	G	A	A
E. edwardii XM 006902913 LOC102862835	A	T	G	A	A	G	G	T	G	G	T	T	C	T	G	G	C	G	A	G	A	T	C	A	G	A	T	G	T	A	-	-	-	-	-	-	A	A	G	A	C	T	C	A	T	G	A	G	C
T. manatus latirostris XM 004371774 LOC101346203	G	C	G	A	A	G	G	T	G	A	T	T	C	T	G	G	G	G	A	G	A	C	C	A	G	A	C	C	C	A	-	-	-	-	-	-	A	A	A	T	C	T	C	A	T	G	A	G	C
T. manatus latirostris XM 012554256 LOC101345950	A	T	G	A	A	G	G	T	G	A	T	T	A	T	G	G	G	G	A	G	A	T	C	A	G	A	C	C	C	A	-	-	-	-	-	-	G	A	G	G	C	T	A	A	T	G	A	T	G
L. Africana CYP4A11 NW 003573437 LOC100674052	T	C	T	G	G	G	G	A	G	A	T	C	A	G	A	C	C	C	A	A	A	G	C	T	T	C	A	T	G	A	T	G	G	C	T	A	C	A	G	A	T	A	C	C	T	G	G	C	C
E. maximus indicus XM 049875962 LOC126071726	A	T	G	A	A	G	G	T	G	A	T	T	C	T	G	G	G	G	A	G	A	T	C	A	G	A	C	C	C	A	-	-	-	-	-	-	A	A	G	C	T	T	C	A	T	G	A	T	G
	391	392	393	394	395	396	397	398	399	400	401	402	403	404	405	406	407	408	409	410	411	412	413	414	415	416	417	418	419	420	421	422	423	424	425	426	427	428	429	430	431	432	433	434	435	436	437	438	439
H. sapiens CYP4A11 NM 000778	C	C	A	T	G	G	A	T	T	G	G	G	T	A	C	G	G	C	T	T	G	C	T	C	C	T	G	T	T	G	A	A	T	G	G	G	C	A	G	A	C	A	T	G	G	T	T	C	C
H. sapiens CYP4A22 NM 001010969 XM 208213	C	C	A	C	G	G	A	T	T	G	G	G	T	A	C	G	G	C	T	T	G	C	T	C	C	T	G	T	T	G	A	A	T	G	G	G	C	A	G	A	C	A	T	G	G	T	T	C	C
O. afer afer XM 007946703 LOC103201934	C	C	A	T	G	G	A	T	T	G	G	G	C	G	T	G	G	T	T	T	G	C	T	T	C	T	G	C	T	G	A	A	T	G	G	G	C	A	G	A	C	A	T	G	G	T	T	C	C
E. edwardii XM 006902916 LOC102867299	C	C	T	T	G	G	A	T	T	G	G	G	T	A	T	G	G	T	T	T	G	C	T	C	C	T	T	T	T	G	A	A	T	G	G	G	C	A	G	A	C	A	T	G	G	T	T	C	C
E. edwardii XM 006902913 LOC102862835	C	C	C	T	G	G	A	T	T	G	G	C	T	A	T	G	G	C	T	T	G	A	T	T	C	T	A	T	T	G	G	A	G	G	G	A	C	A	G	A	C	G	T	G	G	T	T	C	C
T. manatus latirostris XM 004371774 LOC101346203	C	C	C	T	G	G	A	T	T	G	G	A	T	A	T	G	G	T	T	T	G	C	T	T	C	T	G	T	T	G	A	A	T	G	G	A	C	A	G	A	C	A	T	G	G	T	T	C	C
T. manatus latirostris XM 012554256 LOC101345950	C	C	C	T	G	G	A	T	T	G	G	G	T	A	T	G	G	T	T	T	G	C	T	C	C	T	G	T	T	G	A	A	T	G	G	G	G	A	G	A	C	G	T	G	G	T	T	C	C
L. Africana CYP4A11 NW 003573437 LOC100674052	G	A	A	T	G	G	G	C	A	G	A	C	A	T	G	G	C	T	C	C	A	G	C	A	C	C	G	G	C	G	G	A	T	G	T	T	G	A	C	T	C	C	A	G	C	C	T	T	C
E. maximus indicus XM 049875962 LOC126071726	C	C	C	T	G	G	A	T	T	G	G	G	T	A	T	G	G	T	T	T	A	C	T	T	C	T	G	T	T	G	A	A	T	G	G	G	C	A	G	A	C	A	T	G	G	C	T	C	C
H. sapiens CYP4A11 NM 000778	C	A	C	T	A	T	G	A	C	A	T	C	C	T	G	A	A	G	C	C	C	-	-	-	T	A	T	G	T	G	G	G	G	C	T	C	A	T	G	G	C	A	G	A	C	T	C	T	G
H. sapiens CYP4A22 NM 001010969 XM 208213	C	A	C	A	A	T	G	A	C	A	T	C	C	T	G	A	A	G	C	C	A	-	-	-	T	A	C	G	T	G	G	G	G	C	T	C	A	T	G	G	C	A	G	A	C	T	C	T	G
O. afer afer XM 007946703 LOC103201934	C	A	C	T	A	T	G	A	C	A	T	C	C	T	G	A	A	G	C	C	C	-	-	-	T	A	T	G	T	G	G	A	G	C	T	T	A	T	G	G	C	T	G	A	C	T	C	T	G
E. edwardii XM 006902916 LOC102867299	C	A	C	T	A	T	G	A	C	A	T	C	C	T	A	A	A	G	C	C	C	-	-	-	T	A	T	G	T	G	G	G	G	A	T	C	A	T	G	G	C	T	G	A	C	T	C	T	G
E. edwardii XM 006902913 LOC102862835	C	A	C	T	A	T	G	A	C	A	T	C	T	T	G	A	A	G	C	C	C	-	-	-	T	A	T	G	T	G	A	G	A	C	T	C	A	T	G	G	C	T	G	A	T	T	C	T	G
T. manatus latirostris XM 004371774 LOC101346203	C	A	C	T	A	T	G	A	C	A	T	C	C	T	G	A	A	G	A	C	C	-	-	-	T	A	C	G	T	G	A	G	G	A	T	C	A	T	G	G	C	T	G	A	C	T	C	T	G
T. manatus latirostris XM 012554256 LOC101345950	C	A	C	T	A	C	A	A	C	A	T	C	C	T	G	A	A	G	C	C	C	-	-	-	T	A	C	G	T	G	G	A	G	C	T	C	A	T	G	G	C	T	G	A	C	T	C	T	G
L. Africana CYP4A11 NW 003573437 LOC100674052	G	C	T	C	A	T	G	G	C	T	G	A	C	T	C	A	G	T	C	C	G	A	G	T	T	A	T	G	C	T	G	G	A	C	A	A	G	T	G	G	G	A	-	-	-	-	-	-	-
E. maximus indicus XM 049875962 LOC126071726	C	A	C	T	A	C	G	A	C	A	T	C	C	T	G	A	A	G	C	C	C	-	-	-	T	A	C	A	T	T	G	G	G	C	T	C	A	T	G	G	C	T	G	A	C	T	C	A	G
H. sapiens CYP4A11 NM 000778	C	T	C	C	T	T	G	G	C	C	A	G	G	A	T	T	C	C	C	C	T	C	T	G	G	A	G	G	T	C	T	T	T	C	A	G	C	A	C	G	T	C	T	C	C	T	T	G	A
H. sapiens CYP4A22 NM 001010969 XM 208213	C	T	C	C	T	T	G	G	C	C	A	G	G	A	T	T	C	C	C	C	T	C	T	G	G	A	G	G	T	C	T	T	T	C	A	G	C	A	C	G	T	C	T	C	C	T	T	G	A
O. afer afer XM 007946703 LOC103201934	C	T	T	A	C	C	A	T	C	C	A	G	G	A	C	C	C	A	T	A	T	C	T	G	G	A	G	A	T	T	T	T	T	G	A	A	C	A	T	G	T	C	T	C	C	T	T	G	A
E. edwardii XM 006902916 LOC102867299	T	T	G	A	T	C	A	C	C	C	A	G	G	A	C	C	C	A	T	G	T	C	T	G	G	A	A	C	T	C	T	T	T	G	A	A	C	A	T	G	T	C	T	C	C	T	T	G	A
E. edwardii XM 006902913 LOC102862835	C	T	A	A	T	A	A	T	C	G	A	G	G	A	C	C	C	A	T	A	T	C	T	G	G	A	G	C	T	C	T	T	T	G	A	A	C	A	T	G	T	C	T	C	C	T	T	G	A
T. manatus latirostris XM 004371774 LOC101346203	C	T	T	A	T	A	A	C	C	C	A	G	G	A	C	C	C	A	T	A	C	G	T	G	G	A	G	T	T	C	T	T	T	G	A	A	C	A	T	G	T	C	T	C	C	T	T	G	A
T. manatus latirostris XM 012554256 LOC101345950	C	T	C	A	T	C	A	C	C	C	A	G	A	A	T	T	C	A	T	T	T	C	T	G	G	A	A	G	T	C	T	A	T	G	A	A	C	A	T	A	T	C	T	C	C	T	T	G	A
L. Africana CYP4A11 NW 003573437 LOC100674052	G	C	T	T	A	T	A	A	C	C	C	A	G	G	A	C	C	T	C	T	A	T	G	T	G	G	A	G	C	T	C	T	T	T	G	A	A	C	A	T	G	T	C	T	C	C	T	T	G
E. maximus indicus XM 049875962 LOC126071726	C	T	T	A	T	A	A	C	C	C	A	G	G	A	C	C	C	C	T	A	T	G	T	G	G	A	G	C	T	C	T	T	T	G	A	A	C	A	T	G	T	C	T	C	C	T	T	G	A
H. sapiens CYP4A11 NM 000778	T	T	C	A	G	C	C	A	T	C	A	G	G	G	C	A	G	C	A	T	C	C	A	G	G	T	G	G	A	C	A	G	G	A	A	T	T	C	T	C	A	G	T	C	C	T	A	C	A
H. sapiens CYP4A22 NM 001010969 XM 208213	T	T	C	A	G	C	C	A	T	C	A	G	G	G	C	A	G	C	A	T	C	C	A	G	G	T	G	G	A	C	A	G	G	A	A	T	T	C	T	C	A	G	T	C	C	T	A	C	A
O. afer afer XM 007946703 LOC103201934	T	T	C	A	C	C	T	A	T	C	A	G	G	G	C	T	G	T	G	T	C	C	A	G	T	T	G	G	A	C	A	G	G	A	A	T	T	C	C	C	A	C	T	C	C	T	A	C	A
E. edwardii XM 006902916 LOC102867299	T	T	C	A	G	C	T	A	C	G	A	G	A	G	C	A	G	A	G	T	C	C	A	G	C	A	G	A	A	C	A	A	G	A	A	C	C	A	C	A	A	C	T	C	C	T	A	T	A
E. edwardii XM 006902913 LOC102862835	T	T	C	A	G	T	C	A	C	A	A	G	G	G	C	A	G	C	A	T	T	C	A	G	T	T	G	G	A	C	A	A	G	A	A	C	T	C	C	A	A	T	T	C	C	T	A	C	G
T. manatus latirostris XM 004371774 LOC101346203	T	T	C	A	G	C	T	A	C	C	A	G	G	G	C	A	G	C	A	T	C	C	A	G	T	T	G	G	A	C	A	G	G	A	A	C	T	C	C	C	A	C	T	C	C	T	A	C	A
T. manatus latirostris XM 012554256 LOC101345950	T	T	C	A	G	C	C	A	C	C	A	G	G	G	T	A	G	C	A	T	C	C	A	G	T	T	G	G	A	C	A	G	G	A	A	C	T	C	C	C	A	C	T	C	T	C	A	C	A
L. Africana CYP4A11 NW 003573437 LOC100674052	C	T	T	C	A	G	C	T	A	T	C	A	G	G	G	C	A	G	C	T	T	C	C	A	G	T	T	G	G	A	C	A	G	G	A	A	C	A	C	C	A	G	C	T	C	C	T	A	C
E. maximus indicus XM 049875962 LOC126071726	T	T	C	A	G	C	T	A	T	C	A	G	G	G	C	A	G	C	T	T	C	C	A	G	T	T	G	G	A	C	A	G	G	A	A	C	A	C	C	A	G	C	T	C	C	T	A	C	A
H. sapiens CYP4A11 NM 000778	G	T	T	T	T	T	T	C	C	C	G	T	G	T	G	A	G	G	A	A	T	G	C	C	T	T	T	C	A	C	C	A	G	A	A	T	G	A	C	A	C	C	A	T	C	T	A	C	A
H. sapiens CYP4A22 NM 001010969 XM 208213	G	T	T	T	T	T	T	G	C	T	G	T	A	T	G	A	G	G	A	A	T	G	C	C	T	T	T	C	A	T	G	A	G	A	A	T	G	A	C	A	C	C	A	T	C	T	A	C	A
O. afer afer XM 007946703 LOC103201934	G	T	G	G	T	T	T	C	C	C	G	T	G	T	G	A	G	G	A	A	T	G	C	C	T	T	C	T	A	C	C	A	G	A	A	T	G	A	T	A	T	C	A	T	C	T	A	C	T
E. edwardii XM 006902916 LOC102867299	T	T	T	T	A	C	T	C	A	C	G	A	G	T	G	A	G	G	A	A	T	A	T	C	T	T	C	T	A	C	C	A	G	A	G	T	G	A	T	G	T	C	T	T	C	T	A	C	A
E. edwardii XM 006902913 LOC102862835	G	T	C	T	T	T	T	C	C	C	G	T	G	T	G	A	G	G	A	A	T	G	C	C	T	T	C	T	A	T	C	A	G	A	A	T	G	A	T	T	T	T	A	T	C	T	A	C	A
T. manatus latirostris XM 004371774 LOC101346203	A	T	T	T	G	T	T	C	A	C	G	T	T	T	G	A	G	G	A	A	T	G	C	C	T	T	C	T	A	C	C	A	G	A	G	T	G	A	C	T	T	C	A	T	C	T	A	T	A
T. manatus latirostris XM 012554256 LOC101345950	G	T	G	T	T	T	T	C	T	C	G	T	G	T	G	A	G	G	A	A	T	G	C	C	T	T	C	T	A	C	C	A	G	A	A	T	G	A	C	A	T	C	A	T	C	T	A	C	A
L. Africana CYP4A11 NW 003573437 LOC100674052	A	T	T	G	T	T	T	C	C	A	C	G	C	T	T	G	A	G	G	A	A	T	G	C	C	T	T	C	T	A	C	C	A	G	A	G	T	G	A	C	T	T	C	A	T	C	T	G	C
E. maximus indicus XM 049875962 LOC126071726	T	T	G	T	T	T	C	C	A	C	G	C	T	T	G	A	G	G	A	A	T	G	C	C	T	T	C	T	A	C	C	A	G	A	G	T	G	A	C	T	T	C	A	T	C	T	G	C	A
H. sapiens CYP4A11 NM 000778	C	G	C	G	C	C	-	-	-	-	-	-	-	-	-	T	G	C	C	A	G	C	T	G	G	C	C	C	A	T	C	A	G	C	A	C	A	C	A	G	A	C	C	A	A	G	T	G	A
H. sapiens CYP4A22 NM 001010969 XM 208213	C	G	C	G	C	C	-	-	-	-	-	-	-	-	-	T	G	C	C	A	G	C	T	G	G	C	C	C	A	T	C	A	G	C	A	C	A	C	A	G	A	C	C	A	A	G	T	G	A
O. afer afer XM 007946703 LOC103201934	C	A	A	G	C	C	-	-	-	-	-	-	-	-	-	T	G	T	C	A	G	C	T	T	G	C	C	C	A	T	C	A	A	C	A	C	A	C	A	G	A	C	A	A	A	G	T	G	A
E. edwardii XM 006902916 LOC102867299	C	G	T	G	C	C	-	-	-	-	-	-	-	-	-	T	G	C	C	A	G	A	T	T	G	C	C	C	A	T	C	A	G	C	A	C	A	C	A	G	A	C	C	A	A	G	T	G	A
E. edwardii XM 006902913 LOC102862835	C	A	C	T	C	C	-	-	-	-	-	-	-	-	-	A	G	T	C	A	G	C	T	C	T	C	C	C	A	T	C	A	A	C	A	C	A	C	A	G	A	C	C	A	A	G	T	G	A
T. manatus latirostris XM 004371774 LOC101346203	T	A	C	G	C	C	-	-	-	-	-	-	-	-	-	T	G	T	C	A	G	G	T	C	G	C	C	C	A	T	C	A	G	C	A	C	A	C	A	G	A	G	C	A	A	G	T	G	A
T. manatus latirostris XM 012554256 LOC101345950	C	C	T	G	C	C	-	-	-	-	-	-	-	-	-	T	G	C	C	A	A	C	T	T	G	C	T	C	A	T	C	A	G	C	A	T	A	C	A	G	A	C	C	A	A	G	T	C	A
L. Africana CYP4A11 NW 003573437 LOC100674052	C	C	A	T	G	C	C	T	G	C	C	A	G	G	T	C	G	C	A	C	A	T	C	A	G	C	A	C	A	C	A	G	A	T	C	A	A	G	T	G	A	T	C	A	A	G	C	T	G
E. maximus indicus XM 049875962 LOC126071726	C	A	T	G	C	C	-	-	-	-	-	-	-	-	-	T	G	C	C	A	G	G	T	C	G	C	A	C	A	T	C	A	G	C	A	C	A	C	A	G	A	T	C	A	A	G	T	G	A
H. sapiens CYP4A11 NM 000778	G	A	G	G	G	G	G	A	G	C	T	G	G	A	G	A	A	G	A	T	C	A	A	G	A	G	G	A	A	G	A	G	G	C	A	T	T	T	G	G	A	T	T	T	T	C	T	G	G
H. sapiens CYP4A22 NM 001010969 XM 208213	G	A	G	G	G	G	G	A	G	C	T	G	G	A	G	A	A	G	A	T	C	A	A	G	A	G	G	A	A	G	A	G	G	C	A	C	T	T	G	G	A	T	T	T	T	C	T	G	G
O. afer afer XM 007946703 LOC103201934	G	A	G	G	G	A	G	A	G	T	T	G	G	A	A	A	A	G	A	T	G	A	A	G	A	G	G	A	A	G	A	G	G	C	A	T	A	T	G	G	A	T	T	T	C	C	T	G	G
E. edwardii XM 006902916 LOC102867299	G	A	A	G	G	A	G	A	G	C	T	A	G	A	A	A	A	A	A	T	C	A	G	A	A	A	G	A	G	G	A	G	G	C	A	C	T	T	G	G	A	C	T	T	C	C	T	G	G
E. edwardii XM 006902913 LOC102862835	A	A	T	G	G	A	G	G	G	C	T	G	G	A	A	A	A	T	A	T	C	A	A	G	A	A	G	A	A	G	A	A	G	C	A	C	T	T	A	G	A	T	T	T	T	C	T	G	G
T. manatus latirostris XM 004371774 LOC101346203	G	A	A	G	G	A	G	A	G	A	T	G	G	A	A	A	A	G	A	T	C	A	G	G	A	G	G	A	A	G	A	G	G	C	A	C	T	T	G	G	A	T	T	T	C	C	T	A	G
T. manatus latirostris XM 012554256 LOC101345950	?	G	A	G	G	A	G	A	G	C	T	A	G	A	C	A	A	G	A	T	C	A	G	G	A	A	G	A	A	G	A	G	A	C	A	C	T	T	G	G	A	T	T	T	C	C	T	G	G
L. Africana CYP4A11 NW 003573437 LOC100674052	G	T	T	G	G	A	-	-	-	-	-	-	-	-	-	A	A	A	G	A	T	A	A	G	G	A	G	G	A	A	G	A	G	A	C	A	C	T	T	G	G	A	T	T	T	C	C	T	G
E. maximus indicus XM 049875962 LOC126071726	G	A	A	G	G	A	G	A	G	T	T	G	G	A	A	A	A	G	A	T	A	A	G	G	A	G	G	A	A	G	A	G	A	C	A	C	T	T	G	G	A	T	T	T	C	C	T	G	G
H. sapiens CYP4A11 NM 000778	A	A	T	G	G	G	A	G	C	A	T	C	T	T	G	-	-	-	-	-	-	-	-	-	-	-	-	-	-	-	-	-	-	-	-	-	-	-	-	-	-	-	-	-	-	-	-	-	T
H. sapiens CYP4A22 NM 001010969 XM 208213	A	A	T	G	G	G	A	G	C	A	T	C	T	T	G	-	-	-	-	-	-	-	-	-	-	-	-	-	-	-	-	-	-	-	-	-	-	-	-	-	-	-	-	-	-	-	-	-	T
O. afer afer XM 007946703 LOC103201934	A	A	C	G	G	G	A	G	C	A	G	T	T	T	A	-	-	-	-	-	-	-	-	-	-	-	-	-	-	-	-	-	-	-	-	-	-	-	-	-	-	-	-	-	-	-	-	-	T
E. edwardii XM 006902916 LOC102867299	A	A	T	G	G	G	A	G	C	A	G	C	T	T	G	-	-	-	-	-	-	-	-	-	-	-	-	-	-	-	-	-	-	-	-	-	-	-	-	-	-	-	-	-	-	-	-	-	T
E. edwardii XM 006902913 LOC102862835	G	A	T	G	G	G	A	G	C	A	A	C	T	T	G	-	-	-	-	-	-	-	-	-	-	-	-	-	-	-	-	-	-	-	-	-	-	-	-	-	-	-	-	-	-	-	-	-	T
T. manatus latirostris XM 004371774 LOC101346203	A	A	T	G	G	A	C	A	C	A	G	C	C	T	G	-	-	-	-	-	-	-	-	-	-	-	-	-	-	-	-	-	-	-	-	-	-	-	-	-	-	-	-	-	-	-	-	-	T
T. manatus latirostris XM 012554256 LOC101345950	A	A	T	G	G	G	A	G	C	A	G	C	T	T	G	-	-	-	-	-	-	-	-	-	-	-	-	-	-	-	-	-	-	-	-	-	-	-	-	-	-	-	-	-	-	-	-	-	T
L. Africana CYP4A11 NW 003573437 LOC100674052	C	A	G	A	A	A	C	A	G	C	C	T	G	T	C	T	G	A	C	C	A	G	G	A	C	C	T	T	C	A	A	G	C	T	G	A	A	G	T	G	A	A	C	A	T	T	C	A	T
E. maximus indicus XM 049875962 LOC126071726	A	A	C	A	G	A	A	A	C	A	G	C	C	T	G	-	-	-	-	-	-	-	-	-	-	-	-	-	-	-	-	-	-	-	-	-	-	-	-	-	-	-	-	-	-	-	-	-	T
H. sapiens CYP4A11 NM 000778	A	C	G	T	T	C	A	T	G	T	T	T	G	A	G	G	G	C	C	A	C	G	A	C	A	C	C	A	C	A	G	C	C	A	G	T	G	G	G	A	T	C	T	C	C	T	G	G	-
H. sapiens CYP4A22 NM 001010969 XM 208213	A	C	G	T	T	C	A	T	G	T	T	T	G	A	G	G	G	C	C	A	C	G	A	C	A	C	C	A	C	A	G	C	C	A	G	T	G	G	G	A	T	C	T	C	C	T	G	G	-
O. afer afer XM 007946703 LOC103201934	A	C	A	T	T	T	A	T	G	T	T	T	G	A	A	G	G	C	C	A	T	G	A	C	A	C	C	A	C	A	G	C	C	A	G	T	G	G	C	A	T	C	T	C	C	T	G	G	-
E. edwardii XM 006902916 LOC102867299	A	C	A	T	T	C	A	T	G	T	T	T	G	A	A	G	G	T	C	A	T	G	A	T	A	C	C	A	C	A	G	C	C	A	G	T	G	G	C	A	T	C	T	C	C	T	G	G	-
E. edwardii XM 006902913 LOC102862835	A	C	G	T	T	C	A	T	G	T	T	T	G	C	C	G	G	C	C	A	C	G	A	C	A	C	T	A	C	A	G	C	C	A	G	T	G	G	C	A	T	C	T	C	C	T	G	G	-
T. manatus latirostris XM 004371774 LOC101346203	A	C	A	T	T	C	A	T	G	T	T	T	G	A	G	G	G	C	C	A	T	G	A	C	A	C	C	A	C	A	G	C	C	A	G	T	G	G	T	A	T	C	T	C	C	T	G	G	-
T. manatus latirostris XM 012554256 LOC101345950	G	T	G	T	T	C	A	T	G	T	T	T	G	A	G	G	G	T	C	A	T	G	A	C	A	C	C	A	C	A	G	C	C	A	G	T	G	G	C	A	T	C	T	C	C	T	G	G	-
L. Africana CYP4A11 NW 003573437 LOC100674052	G	T	A	T	T	T	C	T	T	-	-	-	-	-	-	-	-	-	-	-	-	-	-	-	-	-	-	-	-	-	G	G	A	T	T	C	T	C	T	T	T	G	C	C	C	T	G	G	C
E. maximus indicus XM 049875962 LOC126071726	A	C	A	T	T	C	A	T	G	T	T	C	A	A	G	G	G	C	C	A	T	G	A	G	A	C	C	A	C	A	G	C	C	A	G	T	G	G	T	A	T	T	T	C	C	T	G	G	-
H. sapiens CYP4A11 NM 000778	A	A	G	C	A	T	C	A	G	G	A	G	A	G	G	T	G	C	C	G	G	G	A	G	G	A	G	A	T	C	C	A	C	A	G	C	C	T	C	C	T	G	G	G	T	G	A	T	G
H. sapiens CYP4A22 NM 001010969 XM 208213	A	A	G	C	A	T	C	A	G	G	A	G	A	G	G	T	G	C	C	G	G	G	A	G	G	A	G	A	T	C	C	A	T	G	G	C	C	T	C	C	T	G	G	G	T	G	A	T	G
O. afer afer XM 007946703 LOC103201934	A	A	G	C	A	T	C	A	G	C	A	G	A	G	T	T	G	C	C	G	G	G	A	A	G	A	G	A	T	C	C	A	A	A	G	T	C	T	C	C	T	G	G	G	A	A	A	T	G
E. edwardii XM 006902916 LOC102867299	A	A	G	C	A	T	C	A	G	C	A	G	A	T	C	T	G	C	C	G	A	G	A	G	G	A	G	A	T	C	C	A	A	A	G	T	G	T	C	C	T	G	G	G	G	G	A	T	G
E. edwardii XM 006902913 LOC102862835	A	A	A	C	A	T	C	A	G	C	A	A	A	A	G	T	G	C	C	G	A	G	A	G	G	A	A	A	T	C	C	A	A	A	G	C	C	T	C	C	T	G	G	A	A	G	A	A	G
T. manatus latirostris XM 004371774 LOC101346203	A	A	G	C	A	T	C	A	G	C	A	A	G	C	T	T	G	T	C	G	G	G	A	G	G	A	A	A	T	C	C	A	G	A	G	C	C	T	C	C	T	T	G	G	G	G	A	T	G
T. manatus latirostris XM 012554256 LOC101345950	A	A	G	C	A	T	C	A	G	C	A	G	A	G	G	T	G	C	C	G	T	G	A	C	G	A	G	A	T	C	C	A	G	A	G	C	C	T	A	C	T	G	G	G	G	G	A	T	G
L. Africana CYP4A11 NW 003573437 LOC100674052	G	G	G	A	A	G	A	A	A	T	C	C	A	G	A	G	C	T	T	C	C	T	G	A	G	G	G	A	T	C	G	A	G	C	C	T	-	-	-	-	-	-	-	-	-	T	C	A	T
E. maximus indicus XM 049875962 LOC126071726	A	A	A	C	A	T	C	A	G	C	A	G	A	A	A	T	G	T	C	G	G	G	A	G	G	A	A	A	T	C	C	A	G	A	G	C	T	T	C	C	T	G	A	G	G	G	A	T	C
H. sapiens CYP4A11 NM 000778	C	A	G	A	T	G	C	C	C	T	A	C	A	C	C	A	C	C	A	T	G	T	G	C	A	T	T	A	A	G	G	A	G	G	C	A	C	T	G	A	G	G	C	T	C	T	A	C	C
H. sapiens CYP4A22 NM 001010969 XM 208213	C	A	G	A	T	G	C	C	C	T	A	C	A	C	C	A	C	C	A	T	G	T	G	C	A	T	T	A	A	G	G	A	G	G	C	A	C	T	G	A	G	G	C	T	C	T	A	C	C
O. afer afer XM 007946703 LOC103201934	A	A	G	A	T	G	C	C	T	T	A	C	A	C	T	A	C	C	A	T	G	T	G	C	A	T	C	A	A	G	G	A	G	G	C	C	C	T	G	C	G	A	C	T	C	T	A	C	C
E. edwardii XM 006902916 LOC102867299	A	A	G	A	T	G	C	C	T	T	A	C	A	C	C	A	C	T	A	T	G	T	G	C	A	T	C	A	A	G	G	A	G	T	C	T	C	T	A	A	G	A	A	T	C	T	A	C	C
E. edwardii XM 006902913 LOC102862835	C	A	G	A	T	G	C	C	A	T	A	T	A	C	C	A	C	C	A	T	G	T	G	C	A	T	C	A	A	A	G	A	G	G	C	T	C	T	G	C	G	A	C	T	C	T	A	C	C
T. manatus latirostris XM 004371774 LOC101346203	C	G	G	A	T	G	C	C	C	T	A	C	A	C	C	A	C	T	A	T	G	T	G	C	A	T	C	A	A	G	G	A	G	G	C	T	C	T	G	A	G	A	A	T	C	T	A	C	C
T. manatus latirostris XM 012554256 LOC101345950	C	A	G	A	T	G	C	C	C	T	A	T	A	C	C	A	C	C	A	T	G	T	G	C	A	T	C	A	A	G	G	A	G	G	C	T	C	T	G	G	G	A	C	T	C	T	A	C	C
L. Africana CYP4A11 NW 003573437 LOC100674052	A	T	A	C	C	A	C	C	G	T	G	T	G	T	G	T	C	A	A	C	G	A	G	G	C	T	C	T	G	C	G	A	C	T	G	T	A	C	C	C	T	C	C	T	G	T	G	C	C
E. maximus indicus XM 049875962 LOC126071726	C	A	T	A	T	G	C	C	C	T	A	T	A	C	C	A	C	C	A	T	G	T	G	T	G	T	C	A	A	C	G	A	G	G	C	T	C	T	G	C	G	A	C	T	G	T	A	C	C
H. sapiens CYP4A11 NM 000778	A	G	C	A	C	T	C	C	C	G	T	C	A	C	C	T	T	C	C	C	T	G	A	T	G	G	G	C	G	C	-	-	-	T	C	C	T	T	G	C	C	C	A	A	A	G	G	T	A
H. sapiens CYP4A22 NM 001010969 XM 208213	A	G	C	A	C	T	C	C	C	G	T	C	A	C	C	T	T	C	C	C	T	G	A	T	G	G	G	C	G	C	-	-	-	T	C	C	T	T	G	C	C	C	A	A	A	G	G	T	A
O. afer afer XM 007946703 LOC103201934	A	G	C	A	A	G	C	C	C	A	T	C	A	C	C	T	T	C	C	C	T	G	A	T	G	G	A	C	G	A	-	-	-	T	C	C	T	T	A	C	C	C	A	A	A	G	G	A	A
E. edwardii XM 006902916 LOC102867299	A	G	T	A	A	G	C	C	C	G	T	C	A	C	C	T	T	T	C	C	T	G	A	T	G	G	A	A	G	G	-	-	-	T	C	C	T	T	A	C	C	A	G	A	A	G	G	A	A
E. edwardii XM 006902913 LOC102862835	A	T	C	A	A	G	C	C	T	A	T	C	A	C	C	T	T	C	C	C	T	G	A	T	G	G	A	C	G	C	-	-	-	T	C	C	T	T	A	C	C	C	A	A	A	G	G	A	A
T. manatus latirostris XM 004371774 LOC101346203	A	G	C	A	A	G	C	C	C	A	T	C	A	C	C	T	T	C	C	C	T	G	A	T	G	G	A	C	G	C	-	-	-	T	C	C	T	T	A	C	C	C	A	A	A	G	G	A	A
T. manatus latirostris XM 012554256 LOC101345950	A	G	C	A	A	G	C	C	C	A	T	C	A	C	C	T	T	T	C	C	T	G	A	T	G	G	A	T	G	C	-	-	-	T	C	C	T	T	A	C	C	C	A	A	A	G	G	A	A
L. Africana CYP4A11 NW 003573437 LOC100674052	G	C	A	A	G	C	C	C	A	T	C	C	C	C	C	T	T	C	C	C	G	G	A	T	G	G	G	A	T	G	G	T	T	C	C	T	T	T	A	C	C	C	A	A	A	G	G	A	A
E. maximus indicus XM 049875962 LOC126071726	A	G	C	A	A	G	C	C	C	A	T	C	C	C	C	T	T	C	C	C	G	G	A	T	G	G	A	T	G	T	-	-	-	T	C	C	T	T	A	C	C	C	A	A	A	G	G	A	A
H. sapiens CYP4A11 NM 000778	C	A	C	C	A	C	A	A	C	C	C	A	A	A	A	G	T	G	T	G	G	C	C	C	A	A	C	C	C	A	G	A	G	G	T	G	T	T	T	G	A	C	C	C	T	T	T	C	C
H. sapiens CYP4A22 NM 001010969 XM 208213	C	A	C	C	A	C	A	A	C	C	C	A	A	A	A	G	T	G	T	G	G	C	C	C	A	A	C	C	T	A	G	A	G	G	T	G	T	T	T	G	A	C	C	C	T	T	C	C	C
O. afer afer XM 007946703 LOC103201934	C	A	C	C	A	C	A	A	C	C	C	G	A	A	A	G	T	G	T	G	G	T	C	G	G	A	T	C	C	A	G	A	G	G	T	G	T	T	T	G	A	T	C	C	A	T	C	C	A
E. edwardii XM 006902916 LOC102867299	C	A	C	C	A	C	A	A	C	C	C	G	A	A	G	G	T	G	T	G	G	T	C	A	G	A	T	C	C	A	G	A	G	G	T	A	T	T	T	G	A	T	C	C	G	A	C	C	C
E. edwardii XM 006902913 LOC102862835	C	A	T	C	A	C	A	A	C	C	C	G	A	A	A	G	T	A	T	G	G	C	T	G	A	A	C	C	C	A	G	A	G	G	T	G	T	A	C	G	A	T	C	C	T	T	T	T	C
T. manatus latirostris XM 004371774 LOC101346203	C	A	C	C	A	C	A	A	C	C	C	A	A	A	A	G	T	G	T	G	G	T	C	G	A	A	C	C	C	A	G	A	G	G	T	G	T	T	C	G	A	T	C	C	T	T	C	C	C
T. manatus latirostris XM 012554256 LOC101345950	C	A	C	C	A	C	A	A	C	C	C	A	A	C	G	G	T	G	T	G	G	C	C	G	A	A	C	C	C	A	G	A	G	T	G	C	C	C	T	G	G	C	C	C	T	C	C	A	C
L. Africana CYP4A11 NW 003573437 LOC100674052	C	A	C	C	A	C	A	G	C	C	T	G	A	A	G	G	T	G	T	G	G	T	G	G	A	A	C	C	C	C	G	A	G	G	T	G	T	T	T	G	A	T	C	C	T	C	C	C	A
E. maximus indicus XM 049875962 LOC126071726	C	A	C	C	A	C	A	G	C	C	T	G	A	A	G	G	T	G	T	G	G	T	G	G	A	A	C	C	C	C	G	A	G	G	T	G	T	T	T	G	A	T	C	C	T	C	C	C	A
H. sapiens CYP4A11 NM 000778	C	A	C	A	G	C	C	A	C	G	C	T	T	T	C	C	T	G	C	C	C	T	T	C	T	C	A	G	G	A	G	G	A	-	-	-	T	C	A	A	G	G	A	A	C	T	G	C	A
H. sapiens CYP4A22 NM 001010969 XM 208213	C	A	C	A	G	C	C	A	C	G	C	T	T	T	C	C	T	G	C	C	C	T	T	C	T	C	A	G	G	A	G	G	A	-	-	-	T	C	A	A	G	G	A	A	C	T	G	C	A
O. afer afer XM 007946703 LOC103201934	C	A	T	A	C	C	C	A	T	G	C	A	T	T	C	T	T	G	C	C	C	T	T	C	T	C	A	G	C	A	G	G	A	-	-	-	T	C	A	A	G	G	A	A	C	T	G	C	A
E. edwardii XM 006902916 LOC102867299	C	A	C	A	G	C	C	A	T	G	C	C	T	T	C	C	T	G	C	C	T	T	T	C	T	C	A	G	G	A	G	G	A	-	-	-	T	C	T	A	G	G	A	A	C	T	G	C	A
E. edwardii XM 006902913 LOC102862835	C	A	T	A	C	C	C	A	T	G	C	T	T	T	C	C	T	G	C	C	C	T	T	T	T	C	A	G	G	A	G	G	A	-	-	-	T	C	A	A	G	G	T	G	A	-	-	-	-
T. manatus latirostris XM 004371774 LOC101346203	C	A	T	A	G	C	C	A	T	G	C	C	T	T	C	C	T	G	C	C	C	T	T	C	T	C	A	G	C	A	G	G	A	-	-	-	T	C	A	A	G	A	A	A	C	T	G	T	A
T. manatus latirostris XM 012554256 LOC101345950	A	A	T	A	G	C	C	A	T	G	C	T	T	T	C	C	T	G	C	C	T	T	T	C	T	C	A	G	G	A	G	G	A	C	A	A	G	G	T	G	A	G	A	A	T	T	G	T	A
L. Africana CYP4A11 NW 003573437 LOC100674052	C	A	T	A	G	C	C	A	C	T	C	C	T	T	C	C	T	G	C	C	C	T	T	C	T	C	A	G	A	A	G	G	A	-	-	-	T	C	A	A	G	G	A	A	C	T	G	C	A
E. maximus indicus XM 049875962 LOC126071726	C	A	T	A	G	C	C	A	C	T	C	C	T	T	C	C	T	G	C	C	C	T	T	C	T	C	A	G	A	A	G	G	A	-	-	-	T	C	A	A	G	G	A	A	C	T	G	C	A
H. sapiens CYP4A11 NM 000778	A	A	G	G	T	G	G	C	C	A	C	G	G	C	C	C	T	G	A	C	C	C	T	G	C	T	C	C	G	C	T	T	T	G	A	G	C	T	G	C	T	G	C	C	T	G	A	T	C
H. sapiens CYP4A22 NM 001010969 XM 208213	A	A	G	G	T	G	G	C	C	A	G	G	G	C	C	C	T	G	A	C	C	C	T	G	C	T	C	C	G	C	T	T	T	G	A	G	C	T	G	C	T	G	C	C	T	G	A	T	C
O. afer afer XM 007946703 LOC103201934	A	A	G	G	T	A	G	C	C	G	T	G	G	C	C	C	T	G	A	T	T	C	T	G	C	T	C	C	G	C	T	T	T	G	A	G	T	T	A	T	C	A	C	T	G	G	A	C	C
E. edwardii XM 006902916 LOC102867299	A	A	G	G	T	G	G	C	T	G	T	G	G	C	C	C	T	G	A	C	C	A	T	T	C	T	C	C	G	T	T	T	T	G	A	G	C	T	G	T	C	A	C	C	A	G	A	C	T
E. edwardii XM 006902913 LOC102862835	-	-	-	-	-	-	-	-	-	-	-	-	-	-	-	-	-	-	-	-	-	-	-	-	-	-	-	-	-	-	-	-	-	-	-	-	-	-	-	-	-	-	-	-	-	-	-	-	-
T. manatus latirostris XM 004371774 LOC101346203	A	A	G	G	T	G	G	C	C	G	T	A	G	C	C	C	T	G	A	C	C	C	T	G	C	T	C	C	G	C	T	T	T	G	A	G	C	T	G	T	C	A	C	T	G	G	A	C	C
T. manatus latirostris XM 012554256 LOC101345950	A	A	G	G	T	G	G	C	T	G	T	G	G	C	C	C	T	G	G	C	T	C	T	G	C	T	C	T	G	C	T	T	T	G	A	G	C	T	C	T	C	A	C	C	A	G	A	A	C
L. Africana CYP4A11 NW 003573437 LOC100674052	A	A	G	G	T	G	G	C	C	A	T	A	G	C	C	C	T	G	C	C	C	C	T	G	C	T	C	C	A	T	T	T	T	G	A	G	C	T	G	T	C	A	C	T	G	G	A	T	C
E. maximus indicus XM 049875962 LOC126071726	A	A	G	G	T	G	G	C	C	A	T	A	G	C	C	C	T	G	A	C	C	C	T	G	C	T	C	C	A	T	T	T	T	G	A	G	C	T	G	T	C	A	C	T	G	G	A	T	C
H. sapiens CYP4A11 NM 000778	C	T	T	G	T	G	T	T	G	A	A	A	T	C	C	A	A	A	A	A	T	G	G	A	A	T	C	C	A	C	C	T	G	C	G	T	C	T	C	A	G	G	A	G	G	C	T	C	C
H. sapiens CYP4A22 NM 001010969 XM 208213	C	T	T	G	T	G	T	T	G	A	A	A	T	C	C	A	A	A	A	A	T	G	G	A	A	T	C	C	A	C	C	T	G	C	G	T	C	T	C	A	G	G	A	G	G	C	T	C	C
O. afer afer XM 007946703 LOC103201934	C	T	T	G	T	G	T	T	G	A	A	G	T	C	C	T	G	C	A	A	T	G	G	A	A	T	T	C	A	C	C	T	G	C	A	T	C	T	G	A	A	G	A	A	G	C	T	C	C
E. edwardii XM 006902916 LOC102867299	A	T	T	G	T	G	T	T	G	C	G	G	T	C	C	A	A	G	A	A	T	G	G	G	A	T	T	C	A	T	T	T	A	C	A	C	C	T	G	A	A	A	A	A	G	A	T	C	C
E. edwardii XM 006902913 LOC102862835	-	-	-	-	-	-	-	-	-	-	-	-	-	-	-	-	-	-	-	-	-	-	-	-	-	-	-	-	-	-	-	-	-	-	-	-	-	-	-	-	-	-	-	-	-	-	-	-	-
T. manatus latirostris XM 004371774 LOC101346203	A	T	T	G	T	G	T	T	G	A	A	G	T	C	C	A	T	G	A	A	T	G	G	G	A	T	C	C	A	C	C	T	G	C	A	C	C	T	G	A	A	G	A	A	G	C	T	C	C
T. manatus latirostris XM 012554256 LOC101345950	G	T	T	C	T	G	T	T	G	A	A	A	T	C	C	A	G	G	A	A	T	G	G	A	A	T	C	C	A	C	C	T	G	C	T	C	C	T	G	A	A	G	A	A	A	C	T	C	C
L. Africana CYP4A11 NW 003573437 LOC100674052	A	T	T	G	T	G	T	T	G	A	A	G	T	C	C	A	A	G	A	A	T	G	G	G	A	T	C	T	A	C	G	T	G	C	A	C	C	T	G	A	A	G	A	A	G	C	T	C	C
E. maximus indicus XM 049875962 LOC126071726	A	T	T	G	T	G	T	T	G	A	A	G	T	C	C	A	A	G	A	A	T	G	G	G	A	T	C	T	A	C	C	T	G	C	A	C	C	T	G	A	A	G	A	A	G	C	T	C	C
[truncated: 29 more columns]

## Sheet: Info
Title	Phylogenetic Analysis
Format
DataType	Nucleotide
CodeTable	Standard
9
Number Sites	2205
Identical	.
Missing	?
Indel	-
