# Supplementary material for: A Comparative Genomic and Phylogenetic Investigation of the Xenobiotic Metabolism Enzymes of Cytochrome P450 in Elephants Shows Loss in CYP2E and CYP4A
Source: Animals (Basel). 2023 Jun 9;13(12):1939. doi: 10.3390/ani13121939 (PMC10294912; doi:10.3390/ani13121939)
Supplement: Supplementary file 1 [file animals-13-01939-s001.zip › CYP4A/CYP4A_group5_aa.xlsx]

## Sheet: Sequence Data
Domain: Data
H. sapiens CYP4A11 NM 000778	M	S	V	S	V	L	S	P	S	R	L	L	G	D	V	S	G	I	L	Q	A	A	S	L	L	I	L	L	L	L	L	I	K	A	V	Q	L	Y	L	H	R	Q	W	L	L	K	A	L	Q
H. sapiens CYP4A22 NM 001010969 XM 208213	M	S	V	S	V	L	S	P	S	R	R	L	G	G	V	S	G	I	L	Q	V	T	S	L	L	I	L	L	L	L	L	I	K	A	A	Q	L	Y	L	H	R	Q	W	L	L	K	A	L	Q
O. afer afer XM 007946703 LOC103201934	M	S	V	S	M	L	S	Y	T	G	L	L	G	G	I	F	G	L	L	Q	V	A	S	L	L	G	L	V	L	L	L	L	K	A	A	Q	F	Y	L	R	R	Q	W	L	L	K	A	L	K
E. edwardii XM 006902916 LOC102867299	-	-	-	-	-	M	R	L	I	E	S	L	C	N	I	S	G	I	F	Q	V	A	S	L	L	G	L	V	L	L	L	F	K	A	I	Q	L	Y	L	R	R	Q	W	L	L	K	V	L	Q
E. edwardii XM 006902913 LOC102862835	M	S	I	S	V	N	I	S	T	G	F	L	G	T	I	S	E	L	L	Q	V	V	F	L	L	S	L	V	L	L	L	L	K	A	A	Q	F	Y	L	D	R	Q	W	L	L	K	A	L	Q
T. manatus latirostris XM 004371774 LOC101346203	M	S	V	S	V	L	S	P	T	G	P	L	G	S	V	S	G	L	L	Q	V	V	T	L	L	S	L	V	L	L	L	L	K	A	A	Q	L	Y	L	R	R	Q	W	L	L	K	A	L	K
T. manatus latirostris XM 012554256 LOC101345950	M	S	V	F	S	P	S	P	T	R	P	L	G	S	I	S	G	L	L	Q	V	A	S	L	L	G	L	V	L	L	L	L	K	A	A	Q	L	Y	L	C	R	L	W	L	L	K	A	L	Q
L. Africana CYP4A11 LOC100673478 NW 003573437	M	S	V	S	A	P	S	P	T	R	P	L	G	Y	I	S	G	L	L	Q	V	A	S	L	L	S	L	V	V	L	M	L	K	A	A	R	L	Y	L	R	R	Q	W	L	L	K	A	L	Q
E. maximus CYP4A11 LOC126071727 NC 064821	M	S	V	S	A	P	S	P	T	R	P	L	G	Y	I	S	G	L	L	Q	V	A	S	L	L	S	L	V	V	L	M	L	K	A	A	R	L	Y	L	R	R	Q	W	L	L	K	A	L	Q
H. sapiens CYP4A11 NM 000778	T	F	P	S	A	C	P	H	W	L	W	G	G	K	V	R	V	Q	L	Y	D	P	D	Y	M	K	V	I	L	G	R	S	D	P	K	S	H	G	S	Y	R	F	L	A	P	-	-	-	W
H. sapiens CYP4A22 NM 001010969 XM 208213	T	F	P	S	A	C	P	Y	W	I	W	G	G	K	V	R	V	Q	L	Y	D	P	D	Y	M	K	V	I	L	G	R	S	D	P	K	S	H	G	S	Y	K	F	L	A	P	-	-	-	R
O. afer afer XM 007946703 LOC103201934	K	F	P	C	A	C	A	R	W	L	W	G	D	T	I	M	F	H	V	Y	D	P	D	Y	M	K	V	I	L	G	R	S	D	P	K	L	R	D	T	Y	R	F	M	E	P	-	-	-	W
E. edwardii XM 006902916 LOC102867299	K	F	P	C	A	F	P	R	W	L	W	G	S	E	A	V	V	M	I	Y	D	P	D	Y	I	K	V	I	L	G	R	S	D	P	K	S	T	R	T	Y	R	F	L	A	P	-	-	-	W
E. edwardii XM 006902913 LOC102862835	K	F	P	C	A	C	P	R	W	L	W	G	S	K	A	F	I	S	I	Y	D	P	D	Y	M	K	V	V	L	A	R	S	D	V	K	T	H	E	R	Y	R	F	L	V	P	-	-	-	W
T. manatus latirostris XM 004371774 LOC101346203	K	F	P	C	A	C	P	R	W	L	W	G	S	N	F	A	F	Q	V	Y	D	P	D	Y	A	K	V	I	L	G	R	P	D	P	K	S	H	E	P	Y	R	F	L	V	P	-	-	-	W
T. manatus latirostris XM 012554256 LOC101345950	K	F	P	C	A	C	P	H	W	L	W	G	S	K	V	F	I	L	V	N	D	P	D	Y	M	K	V	I	M	G	R	S	D	P	E	A	N	D	A	Y	R	F	L	A	P	-	-	-	W
L. Africana CYP4A11 LOC100673478 NW 003573437	K	F	P	C	A	C	P	H	W	L	W	G	A	R	L	S	Y	W	S	M	T	L	T	T	*	R	*	L	W	G	-	-	-	-	-	-	D	Q	T	Q	R	L	L	M	P	T	D	S	W
E. maximus CYP4A11 LOC126071727 NC 064821	K	F	P	C	A	C	P	H	W	L	W	G	A	R	L	S	Y	W	S	M	T	L	T	T	*	R	*	L	W	G	-	-	-	-	-	-	D	Q	T	Q	R	L	L	M	P	T	D	S	W
H. sapiens CYP4A11 NM 000778	L	T	P	A	F	H	Y	D	I	L	K	P	-	-	-	-	-	-	-	-	-	-	Y	V	G	L	M	A	D	S	V	R	V	M	L	D	K	-	-	-	-	W	E	E	L	L	G	Q	D
H. sapiens CYP4A22 NM 001010969 XM 208213	L	T	P	A	F	H	N	D	I	L	K	P	-	-	-	-	-	-	-	-	-	-	Y	V	G	L	M	A	D	S	V	R	V	M	L	D	K	-	-	-	-	W	E	E	L	L	G	Q	D
O. afer afer XM 007946703 LOC103201934	L	T	P	A	F	H	Y	D	I	L	K	P	-	-	-	-	-	-	-	-	-	-	Y	V	E	L	M	A	D	S	V	R	V	M	L	D	K	-	-	-	-	W	E	K	L	T	I	Q	D
E. edwardii XM 006902916 LOC102867299	L	T	P	A	F	H	Y	D	I	L	K	P	-	-	-	-	-	-	-	-	-	-	Y	V	G	I	M	A	D	S	V	R	L	M	L	D	K	-	-	-	-	W	E	K	L	I	T	Q	D
E. edwardii XM 006902913 LOC102862835	L	T	P	A	F	H	Y	D	I	L	K	P	-	-	-	-	-	-	-	-	-	-	Y	V	R	L	M	A	D	S	V	Q	V	M	L	D	K	-	-	-	-	W	E	K	L	I	I	E	D
T. manatus latirostris XM 004371774 LOC101346203	L	T	P	A	F	H	Y	D	I	L	K	T	-	-	-	-	-	-	-	-	-	-	Y	V	R	I	M	A	D	S	V	Q	I	M	L	D	K	-	-	-	-	W	E	K	L	I	T	Q	D
T. manatus latirostris XM 012554256 LOC101345950	L	T	P	A	F	H	Y	N	I	L	K	P	-	-	-	-	-	-	-	-	-	-	Y	V	E	L	M	A	D	S	V	Q	V	M	L	D	K	-	-	-	-	W	E	K	L	I	T	Q	N
L. Africana CYP4A11 LOC100673478 NW 003573437	*	S	P	T	*	A	H	G	*	L	C	P	S	D	A	G	Q	V	G	E	T	H	H	P	E	F	T	S	G	S	L	*	A	C	L	P	D	D	P	G	H	H	H	E	V	C	P	Q	P
E. maximus CYP4A11 LOC126071727 NC 064821	*	S	P	T	*	A	H	G	*	L	C	P	S	D	A	G	Q	V	G	E	T	H	H	P	E	F	T	S	G	S	L	*	A	C	L	P	D	D	P	G	H	H	H	E	V	C	P	Q	P
H. sapiens CYP4A11 NM 000778	I	Q	V	D	R	N	S	Q	S	Y	I	Q	A	I	S	D	L	N	N	L	V	F	S	R	V	R	N	A	F	H	Q	N	D	T	I	Y	S	L	T	S	A	G	R	W	T	H	R	A	C
H. sapiens CYP4A22 NM 001010969 XM 208213	I	Q	V	D	R	N	S	Q	S	Y	I	Q	A	I	S	D	L	N	S	L	V	F	C	C	M	R	N	A	F	H	E	N	D	T	I	Y	S	L	T	S	A	G	R	W	T	H	R	A	C
O. afer afer XM 007946703 LOC103201934	V	Q	L	D	R	N	S	H	S	Y	I	Q	A	I	K	N	M	N	K	L	V	V	S	R	V	R	N	A	F	Y	Q	N	D	I	I	Y	W	L	T	P	D	G	L	L	T	R	Q	A	C
E. edwardii XM 006902916 LOC102867299	V	Q	Q	N	K	N	H	N	S	Y	I	Q	A	V	Q	D	M	S	E	L	F	Y	S	R	V	R	N	I	F	Y	Q	S	D	V	F	Y	S	L	T	R	D	G	R	L	L	H	R	A	C
E. edwardii XM 006902913 LOC102862835	I	Q	L	D	K	N	S	N	S	Y	V	H	A	I	R	N	M	N	N	L	V	F	S	R	V	R	N	A	F	Y	Q	N	D	F	I	Y	R	L	T	P	D	G	R	L	A	H	H	S	S
T. manatus latirostris XM 004371774 LOC101346203	I	Q	L	D	R	N	S	H	S	Y	I	Q	A	V	G	N	L	N	K	L	I	C	S	R	L	R	N	A	F	Y	Q	S	D	F	I	Y	R	L	T	P	D	G	R	L	S	H	Y	A	C
T. manatus latirostris XM 012554256 LOC101345950	I	Q	L	D	R	N	S	H	S	H	I	Q	G	I	E	Y	L	N	N	L	V	F	S	R	V	R	N	A	F	Y	Q	N	D	I	I	Y	R	L	T	P	D	G	R	L	T	H	P	A	C
L. Africana CYP4A11 LOC100673478 NW 003573437	L	L	P	E	R	H	H	-	-	-	-	-	-	-	-	-	-	-	-	-	-	-	-	-	-	-	-	-	-	L	Q	A	D	S	*	W	P	L	D	S	P	C	L	P	T	Y	P	S	A
E. maximus CYP4A11 LOC126071727 NC 064821	L	L	P	E	R	H	H	-	-	-	-	-	-	-	-	-	-	-	-	-	-	-	-	-	-	-	-	-	-	L	Q	A	D	S	*	W	P	L	D	P	P	C	L	P	T	Y	P	S	A
H. sapiens CYP4A11 NM 000778	H	L	D	F	L	D	I	L	L	L	A	K	M	E	N	G	S	I	L	S	D	K	D	L	R	A	E	V	D	T	F	M	F	E	G	H	D	T	T	A	S	G	I	S	W	I	L	Y	A
H. sapiens CYP4A22 NM 001010969 XM 208213	H	L	D	F	L	D	I	L	L	L	A	K	M	E	N	G	S	I	L	S	D	K	D	L	R	A	E	V	D	T	F	M	F	E	G	H	D	T	T	A	S	G	I	S	W	I	L	Y	A
O. afer afer XM 007946703 LOC103201934	H	M	D	F	L	D	I	L	L	C	A	K	M	G	N	G	S	S	L	C	N	K	D	I	R	A	E	V	D	T	F	M	F	E	G	H	D	T	T	A	S	G	I	S	W	I	L	Y	A
E. edwardii XM 006902916 LOC102867299	H	L	D	F	L	D	I	L	L	C	A	K	M	E	N	G	S	S	L	S	D	E	D	L	R	A	E	V	D	T	F	M	F	E	G	H	D	T	T	A	S	G	I	S	W	I	L	Y	S
E. edwardii XM 006902913 LOC102862835	H	L	D	F	L	D	I	L	L	S	T	N	T	E	D	G	S	N	L	S	D	Q	E	L	R	A	E	V	D	T	F	M	F	A	G	H	D	T	T	A	S	G	I	S	W	T	L	Y	A
T. manatus latirostris XM 004371774 LOC101346203	H	L	D	F	L	D	I	L	L	C	A	K	M	E	N	G	H	S	L	S	D	Q	N	L	K	A	E	V	D	T	F	M	F	E	G	H	D	T	T	A	S	G	I	S	W	I	L	Y	A
T. manatus latirostris XM 012554256 LOC101345950	H	L	D	F	L	D	I	L	L	C	A	K	M	S	N	G	S	S	L	S	N	E	D	L	R	A	K	V	D	V	F	M	F	E	G	H	D	T	T	A	S	G	I	S	W	I	L	Y	A
L. Africana CYP4A11 LOC100673478 NW 003573437	I	L	G	F	P	G	R	P	P	M	C	Q	N	G	E	W	E	Q	L	V	*	*	G	P	L	S	R	L	D	T	F	M	F	E	G	H	D	T	T	A	S	S	I	S	R	T	V	Y	A
E. maximus CYP4A11 LOC126071727 NC 064821	T	L	G	F	P	G	H	P	P	M	C	Q	D	G	E	W	E	Q	L	V	*	*	G	P	L	S	R	L	D	T	F	M	F	E	G	H	D	T	T	A	S	S	I	S	R	T	V	Y	A
H. sapiens CYP4A11 NM 000778	Q	M	P	Y	T	T	M	C	I	K	E	A	L	R	L	Y	P	P	V	P	G	I	G	R	E	L	S	T	P	V	T	F	P	D	G	R	S	L	P	K	G	I	M	V	L	L	S	I	Y
H. sapiens CYP4A22 NM 001010969 XM 208213	Q	M	P	Y	T	T	M	C	I	K	E	A	L	R	L	Y	P	P	V	P	G	I	G	R	E	L	S	T	P	V	T	F	P	D	G	R	S	L	P	K	G	I	M	V	L	L	S	I	Y
O. afer afer XM 007946703 LOC103201934	K	M	P	Y	T	T	M	C	I	K	E	A	L	R	L	Y	P	P	V	P	N	I	G	R	A	L	S	K	P	I	T	F	P	D	G	R	S	L	P	K	G	I	R	I	S	L	N	F	Y
E. edwardii XM 006902916 LOC102867299	K	M	P	Y	T	T	M	C	I	K	E	S	L	R	I	Y	P	P	V	P	S	I	G	R	V	L	S	K	P	V	T	F	P	D	G	R	S	L	P	E	G	T	R	I	S	L	D	I	H
E. edwardii XM 006902913 LOC102862835	Q	M	P	Y	T	T	M	C	I	K	E	A	L	R	L	Y	P	P	V	P	V	I	G	R	T	L	I	K	P	I	T	F	P	D	G	R	S	L	P	K	G	I	Q	I	A	L	N	F	Y
T. manatus latirostris XM 004371774 LOC101346203	R	M	P	Y	T	T	M	C	I	K	E	A	L	R	I	Y	P	P	V	P	N	I	S	R	V	L	S	K	P	I	T	F	P	D	G	R	S	L	P	K	G	I	R	V	T	L	N	I	Y
T. manatus latirostris XM 012554256 LOC101345950	Q	M	P	Y	T	T	M	C	I	K	E	A	L	G	L	Y	P	P	V	P	S	I	S	R	M	L	S	K	P	I	T	F	P	D	G	C	S	L	P	K	G	I	R	V	F	L	S	I	Y
L. Africana CYP4A11 LOC100673478 NW 003573437	Q	M	P	Y	T	T	M	C	I	R	E	T	L	*	L	Y	P	P	V	P	S	I	S	R	M	F	S	K	P	I	T	F	P	D	G	C	F	L	P	K	G	I	G	V	F	L	S	I	Y
E. maximus CYP4A11 LOC126071727 NC 064821	Q	M	P	Y	T	T	V	C	I	R	E	T	L	*	L	Y	P	P	V	P	S	I	S	R	M	F	S	K	P	I	T	F	P	D	G	R	F	L	P	K	G	I	G	V	F	L	S	I	Y
H. sapiens CYP4A11 NM 000778	A	F	L	P	F	S	G	G	S	-	R	N	C	I	G	K	Q	F	A	M	N	E	L	K	V	A	T	A	L	T	L	L	R	F	E	L	L	P	D	P	T	R	I	P	I	P	I	A	R
H. sapiens CYP4A22 NM 001010969 XM 208213	A	F	L	P	F	S	G	G	S	-	R	N	C	I	G	K	Q	F	A	M	N	Q	L	K	V	A	R	A	L	T	L	L	R	F	E	L	L	P	D	P	T	R	I	P	I	P	M	A	R
O. afer afer XM 007946703 LOC103201934	A	F	L	P	F	S	A	G	S	-	R	N	C	I	G	K	Q	F	A	M	M	E	L	K	V	A	V	A	L	I	L	L	R	F	E	L	S	L	D	P	T	R	V	P	L	P	I	V	G
E. edwardii XM 006902916 LOC102867299	A	F	L	P	F	S	G	G	S	-	R	N	C	I	G	K	Q	F	A	M	N	E	L	K	V	A	V	A	L	T	I	L	R	F	E	L	S	P	D	S	T	K	D	P	I	P	I	S	R
E. edwardii XM 006902913 LOC102862835	A	F	L	P	F	S	G	G	S	-	R	*	-	-	-	-	-	-	-	-	-	-	-	-	-	-	-	-	-	-	-	-	-	-	-	-	-	-	-	-	-	-	-	-	-	-	-	-	-
T. manatus latirostris XM 004371774 LOC101346203	A	F	L	P	F	S	A	G	S	-	R	N	C	I	G	K	Q	F	A	M	N	E	L	K	V	A	V	A	L	T	L	L	R	F	E	L	S	L	D	P	T	R	L	P	I	P	V	A	E
T. manatus latirostris XM 012554256 LOC101345950	A	F	L	P	F	S	G	G	Q	G	E	N	C	T	G	K	H	F	A	T	N	K	L	K	V	A	V	A	L	A	L	L	C	F	E	L	S	P	E	P	T	K	V	P	Y	P	V	A	G
L. Africana CYP4A11 LOC100673478 NW 003573437	A	F	L	P	F	S	G	G	P	-	R	N	C	I	G	K	Q	F	A	M	N	E	L	K	V	A	V	A	L	T	L	L	H	F	E	L	S	L	E	P	-	R	S	P	T	P	C	W	E
E. maximus CYP4A11 LOC126071727 NC 064821	A	F	L	P	F	S	G	G	P	-	R	N	C	I	G	K	Q	F	A	M	N	E	L	K	V	A	V	A	L	T	L	L	H	F	E	L	S	P	E	P	-	R	S	P	T	P	C	R	E
[truncated: 31 more columns]

## Sheet: Info
Title	Phylogenetic Analysis
Format
DataType	Protein
9
Number Sites	755
Identical	.
Missing	?
Indel	-
